# Supplementary material for: Construction of a Dataset for All Expressed Transcripts for Alzheimer’s Disease Research
Source: Brain Sci. 2024 Nov 25;14(12):1180. doi: 10.3390/brainsci14121180 (PMC11674848; doi:10.3390/brainsci14121180)
Supplement: Supplementary file 1 [file brainsci-14-01180-s001.zip › Table S1.xlsx]

## Sheet: Sheet1
Stage	Gene	Symbol.ID	AS event
MCI	SMARCA1	6594	A5SS
MCI	SYNGR1	9145	A5SS
MCI	WRB		A5SS
MCI	ZGPAT	84619	A5SS
MCI	DBNDD2	55861	A5SS
MCI	SNHG17	388796	A5SS
MCI	FER1L4	80307	A5SS
MCI	NECAB3	63941	A5SS
MCI	TTYH1	57348	A5SS
MCI	NUCB1	4924	A5SS
MCI	PLD3	23646	A5SS
MCI	FBL	2091	A5SS
MCI	FZR1	51343	A5SS
MCI	MBP	4155	A5SS
MCI	RPL17	6139	A5SS
MCI	HSD11B1L	374875	A5SS
MCI	ASPSCR1	79058	A5SS
MCI	ENGASE	64772	A5SS
MCI	2024-09-04		A5SS
MCI	ATP5G1		A5SS
MCI	PPP1R1B	84152	A5SS
MCI	CNTROB	116840	A5SS
MCI	SAT2	112483	A5SS
MCI	DLG4	1742	A5SS
MCI	AKTIP	64400	A5SS
MCI	PHKG2	5261	A5SS
MCI	NPIPA1	9284	A5SS
MCI	GLOD4	51031	A5SS
MCI	CLASRP	11129	A5SS
MCI	SIGMAR1	10280	A5SS
MCI	HMGN3	9324	A5SS
MCI	PRPF4B	8899	A5SS
MCI	NEURL4	84461	A5SS
MCI	C12orf57	113246	A5SS
MCI	FAM153B	202134	A5SS
MCI	ERBB2IP		A5SS
MCI	UPP1	7378	A5SS
MCI	SNHG8	100093630	A5SS
MCI	TP53I13	90313	A5SS
MCI	TRIO	7204	A5SS
MCI	PARL	55486	A5SS
MCI	DNAJC19	131118	A5SS
MCI	ENY2	56943	A5SS
MCI	TMEM134	80194	A5SS
MCI	SRSF1	6426	A5SS
MCI	AMDHD2	51005	A5SS
MCI	PLP1	5354	A5SS
MCI	ADD1	118	A5SS
MCI	ACAA1	30	A5SS
MCI	DAP3	7818	A5SS
MCI	HMGN2	3151	A5SS
MCI	RPLP0	6175	A5SS
MCI	MKNK1	8569	A5SS
MCI	FBXO44	93611	A5SS
MCI	OSGEP	55644	A5SS
MCI	STX4	6810	A5SS
MCI	PPIH	10465	A5SS
MCI	TFRC	7037	A5SS
MCI	LINC00320	387486	A5SS
MCI	TMEM126A	84233	A5SS
MCI	CMTR1	23070	A5SS
MCI	NAGK	55577	A5SS
MCI	EPB41L2	2037	A5SS
MCI	POMGNT1	55624	A5SS
MCI	COL16A1	1307	A5SS
MCI	FSD1	79187	A5SS
MCI	IDH3B	3420	A5SS
MCI	CCDC136	64753	A5SS
MCI	MICALL2	79778	A5SS
MCI	SSFA2		A5SS
MCI	DHRS12	79758	A5SS
MCI	KALRN	8997	A5SS
MCI	MGLL	11343	A5SS
MCI	BBS1	582	A5SS
MCI	TRAPPC6A	79090	A5SS
MCI	SUN2	25777	A5SS
MCI	C6orf1		A5SS
MCI	FGFR1	2260	A5SS
MCI	REPS1	85021	A5SS
MCI	CPNE6	9362	A5SS
MCI	AKR1B1	231	A5SS
MCI	GRHPR	9380	A5SS
MCI	DPP7	29952	A5SS
MCI	N4BP2L2	10443	A5SS
MCI	WBSCR22		A5SS
MCI	MARS		A5SS
MCI	TAF6	6878	A5SS
MCI	STAG3L5P-PVRIG2P-PILRB	101752399	A5SS
MCI	PILRB	29990	A5SS
MCI	ZNF276	92822	A5SS
MCI	ABCB8	11194	A5SS
MCI	RGS11	8786	A5SS
MCI	KAT2A	2648	A5SS
MCI	PIDD1	55367	A5SS
MCI	ZNF34	80778	A5SS
MCI	MYL5	4636	A5SS
MCI	CHMP1A	5119	A5SS
MCI	LGMN	5641	A5SS
MCI	CAMK2G	818	A5SS
MCI	STAG3L5P	101735302	A5SS
MCI	MRPL43	84545	A5SS
MCI	SLC25A22	79751	A5SS
MCI	AMZ2	51321	A5SS
MCI	USP5	8078	A5SS
MCI	FIBP	9158	A5SS
MCI	MRPL21	219927	A5SS
MCI	ROBO3	64221	A5SS
MCI	HNRNPC	3183	A5SS
MCI	CERS5	91012	A5SS
MCI	LARP7	51574	A5SS
MCI	MYL6	4637	A5SS
MCI	ZNF418	147686	A5SS
MCI	ZNF664	144348	A5SS
MCI	PARP2	10038	A5SS
MCI	APEX1	328	A5SS
MCI	NDRG2	57447	A5SS
MCI	PSME1	5720	A5SS
MCI	NFATC4	4776	A5SS
MCI	SLIRP	81892	A5SS
MCI	PACS2	23241	A5SS
MCI	NCAPH2	29781	A3SS
MCI	HDAC10	83933	A3SS
MCI	GCAT	23464	A3SS
MCI	PFKL	5211	A3SS
MCI	CTSA	5476	A3SS
MCI	NECAB3	63941	A3SS
MCI	NSFL1C	55968	A3SS
MCI	TTYH1	57348	A3SS
MCI	NR1H2	7376	A3SS
MCI	STRN4	29888	A3SS
MCI	CDC37	11140	A3SS
MCI	TIMM44	10469	A3SS
MCI	MBD3	53615	A3SS
MCI	CIRBP	1153	A3SS
MCI	GPX4	2879	A3SS
MCI	DTNA	1837	A3SS
MCI	HSD11B1L	374875	A3SS
MCI	PSMC5	5705	A3SS
MCI	SPAG9	9043	A3SS
MCI	GRN	2896	A3SS
MCI	SLC25A39	51629	A3SS
MCI	CENPV	201161	A3SS
MCI	ACADVL	37	A3SS
MCI	RPL13	6137	A3SS
MCI	TRAPPC2L	51693	A3SS
MCI	ATP6V0D1	9114	A3SS
MCI	MT1G	4495	A3SS
MCI	C16orf93		A3SS
MCI	SEZ6L2	26470	A3SS
MCI	ITFG1	81533	A3SS
MCI	TBL3	10607	A3SS
MCI	NUBP2	10101	A3SS
MCI	BAIAP3	8938	A3SS
MCI	KATNB1	10300	A3SS
MCI	RAB34	83871	A3SS
MCI	CTSH	1512	A3SS
MCI	MAN2C1	4123	A3SS
MCI	MPI	4351	A3SS
MCI	PAM16	51025	A3SS
MCI	BBS2	583	A3SS
MCI	TCEAL3	85012	A3SS
MCI	BAG6	7917	A3SS
MCI	DDR1	780	A3SS
MCI	WRNIP1	56897	A3SS
MCI	PSMA3	5684	A3SS
MCI	NOSIP	51070	A3SS
MCI	LDHD	197257	A3SS
MCI	TP53I13	90313	A3SS
MCI	B4GALT3	8703	A3SS
MCI	COX11	1353	A3SS
MCI	SNRPN	6638	A3SS
MCI	TNK2	10188	A3SS
MCI	COMT	1312	A3SS
MCI	GRAMD3		A3SS
MCI	SCAP	22937	A3SS
MCI	PNCK	139728	A3SS
MCI	RBM6	10180	A3SS
MCI	QARS		A3SS
MCI	GMPPA	29926	A3SS
MCI	TUBGCP6	85378	A3SS
MCI	ARFGAP2	84364	A3SS
MCI	UCHL5	51377	A3SS
MCI	HRAS	3265	A3SS
MCI	MPV17	4358	A3SS
MCI	ST3GAL3	6487	A3SS
MCI	GUK1	2987	A3SS
MCI	CCDC181	57821	A3SS
MCI	FUBP1	8880	A3SS
MCI	TREX2	11219	A3SS
MCI	DPM1	8813	A3SS
MCI	RBMX	27316	A3SS
MCI	DAP3	7818	A3SS
MCI	ZBTB8OS	339487	A3SS
MCI	MRPL11	65003	A3SS
MCI	RPS6KA4	8986	A3SS
MCI	STX4	6810	A3SS
MCI	TNPO2	30000	A3SS
MCI	TBC1D17	79735	A3SS
MCI	MTFR1L	56181	A3SS
MCI	CAMK2B	816	A3SS
MCI	CDK18	5129	A3SS
MCI	TNFRSF25	8718	A3SS
MCI	PANK4	55229	A3SS
MCI	ELF2	1998	A3SS
MCI	CDC34	997	A3SS
MCI	FAM213B		A3SS
MCI	TCEAL2	140597	A3SS
MCI	CERS2	29956	A3SS
MCI	CPNE1	8904	A3SS
MCI	NAGK	55577	A3SS
MCI	FUZ	80199	A3SS
MCI	CACNA1G	8913	A3SS
MCI	CUTA	51596	A3SS
MCI	TCOF1	6949	A3SS
MCI	ADAM15	8751	A3SS
MCI	MIB2	142678	A3SS
MCI	GALT	2592	A3SS
MCI	AMPD2	271	A3SS
MCI	PDHB	5162	A3SS
MCI	ALDH1L1	10840	A3SS
MCI	ABCC8	6833	A3SS
MCI	NPL	80896	A3SS
MCI	ACAD10	80724	A3SS
MCI	BSDC1	55108	A3SS
MCI	PSME2	5721	A3SS
MCI	RNPEPL1	57140	A3SS
MCI	HDLBP	3069	A3SS
MCI	USF2	7392	A3SS
MCI	SF3B2	10992	A3SS
MCI	LY6E	4061	A3SS
MCI	CTNNB1	1499	A3SS
MCI	PFN2	5217	A3SS
MCI	SERBP1	26135	A3SS
MCI	SARAF	51669	A3SS
MCI	POLD2	5425	A3SS
MCI	COBL	23242	A3SS
MCI	TMEM91	641649	A3SS
MCI	TMEM120A	83862	A3SS
MCI	RPL18	6141	A3SS
MCI	MLST8	64223	A3SS
MCI	DCXR	51181	A3SS
MCI	PILRB	29990	A3SS
MCI	CLDND1	56650	A3SS
MCI	IMPDH1	3614	A3SS
MCI	PPP1R12A	4659	A3SS
MCI	EFEMP2	30008	A3SS
MCI	EPHB6	2051	A3SS
MCI	HDGFRP2		A3SS
MCI	ST6GALNAC6	30815	A3SS
MCI	ARL16	339231	A3SS
MCI	MROH1	727957	A3SS
MCI	SLC4A3	6508	A3SS
MCI	DCTN3	11258	A3SS
MCI	METAP2	10988	A3SS
MCI	HECTD1	25831	A3SS
MCI	AK1	203	A3SS
MCI	DNM1	1759	A3SS
MCI	URM1	81605	A3SS
MCI	FAM73B		A3SS
MCI	FNBP1	23048	A3SS
MCI	LAMTOR4	389541	A3SS
MCI	GRIN1	2902	A3SS
MCI	REEP2	51308	A3SS
MCI	KLC1	3831	A3SS
MCI	PSMD2	5708	A3SS
MCI	CTBP2	1488	A3SS
MCI	BRSK2	9024	A3SS
MCI	DGKZ	8525	A3SS
MCI	HAX1	10456	A3SS
MCI	VPS51	738	A3SS
MCI	MUS81	80198	A3SS
MCI	CCS	9973	A3SS
MCI	THY1	7070	A3SS
MCI	RBM23	55147	A3SS
MCI	CS	1431	A3SS
MCI	WHAMM	123720	A3SS
MCI	PRR13	54458	A3SS
MCI	MYL6	4637	A3SS
MCI	PTGES2	80142	A3SS
MCI	VEZT	55591	A3SS
MCI	MICAL1	64780	A3SS
MCI	SCYL1	57410	A3SS
MCI	UCHL1	7345	A3SS
MCI	BAP1	8314	A3SS
MCI	C14orf80		A3SS
MCI	FADS3	3995	A3SS
MCI	GPI	2821	A3SS
MCI	TFDP1	7027	A3SS
MCI	NDRG2	57447	A3SS
MCI	NFKBIA	4792	A3SS
MCI	KTN1	3895	A3SS
MCI	ZFYVE21	79038	A3SS
MCI	DKC1	1736	RI
MCI	TSPYL2	64061	RI
MCI	OTUD5	55593	RI
MCI	HDAC6	10013	RI
MCI	USP11	8237	RI
MCI	FTSJ1	24140	RI
MCI	CHKB	1120	RI
MCI	HDAC10	83933	RI
MCI	PICK1	9463	RI
MCI	PPIL2	23759	RI
MCI	TMEM191A	84222	RI
MCI	SLC25A1	6576	RI
MCI	SLC25A18	83733	RI
MCI	NELFCD	51497	RI
MCI	FER1L4	80307	RI
MCI	MAP1LC3A	84557	RI
MCI	RTFDC1		RI
MCI	LZTS3	9762	RI
MCI	NOP56	10528	RI
MCI	RBCK1	10616	RI
MCI	ZNF577	84765	RI
MCI	PIH1D1	55011	RI
MCI	PPFIA3	8541	RI
MCI	SYMPK	8189	RI
MCI	DMPK	1760	RI
MCI	SFI1	9814	RI
MCI	PSMC4	5704	RI
MCI	AKAP8L	26993	RI
MCI	TRMT1	55621	RI
MCI	DHPS	1725	RI
MCI	ATG4D	84971	RI
MCI	C19orf66		RI
MCI	PRAM1	84106	RI
MCI	MCOLN1	57192	RI
MCI	TCF3	6929	RI
MCI	ATP5D		RI
MCI	RPL17	6139	RI
MCI	ENDOV	284131	RI
MCI	KIAA0195		RI
MCI	GGA3	23163	RI
MCI	LIMD2	80774	RI
MCI	CPT1C	126129	RI
MCI	CDK5RAP3	80279	RI
MCI	SLC25A39	51629	RI
MCI	STARD3	10948	RI
MCI	SPAG5	10615	RI
MCI	LRRC75A-AS1		RI
MCI	ELAC2	60528	RI
MCI	EIF4A1	1973	RI
MCI	GPS2	2874	RI
MCI	ACADVL	37	RI
MCI	ZNF232	7775	RI
MCI	SPNS2	124976	RI
MCI	SNHG11	128439	RI
MCI	ZC3H18	124245	RI
MCI	CEP95	90799	RI
MCI	CENPT	80152	RI
MCI	ACD	65057	RI
MCI	FUS	2521	RI
MCI	INO80E	283899	RI
MCI	ATXN2L	11273	RI
MCI	CCDC159	126075	RI
MCI	ANKS3	124401	RI
MCI	RPS2	6187	RI
MCI	NUBP2	10101	RI
MCI	CCDC78	124093	RI
MCI	RHOT2	89941	RI
MCI	LUC7L	55692	RI
MCI	WDR73	84942	RI
MCI	RAB4B	53916	RI
MCI	RPAP1	26015	RI
MCI	BBS2	583	RI
MCI	RRAS	6237	RI
MCI	CIZ1	25792	RI
MCI	DMTN	2039	RI
MCI	SIGMAR1	10280	RI
MCI	NDUFS7	374291	RI
MCI	ZNF76	7629	RI
MCI	DDX39B	7919	RI
MCI	P2RX6	9127	RI
MCI	FXYD1	5348	RI
MCI	ECI2	10455	RI
MCI	TECR	9524	RI
MCI	UNC13D	201294	RI
MCI	SCAMP2	10066	RI
MCI	TJAP1	93643	RI
MCI	HSPA9	3313	RI
MCI	GET4	51608	RI
MCI	CPNE2	221184	RI
MCI	OTUB1	55611	RI
MCI	NOSIP	51070	RI
MCI	PDCD6	10016	RI
MCI	RBM8A	9939	RI
MCI	TMEM147	10430	RI
MCI	GAK	2580	RI
MCI	FLAD1	80308	RI
MCI	COMMD3	23412	RI
MCI	ATP6V0B	533	RI
MCI	TAF15	8148	RI
MCI	HNRNPH1	3187	RI
MCI	FAM200B	285550	RI
MCI	PQBP1	10084	RI
MCI	TMEM175	84286	RI
MCI	TSTA3		RI
MCI	GNB2L1		RI
MCI	TTC14	151613	RI
MCI	IDH3G	3421	RI
MCI	TP73-AS1		RI
MCI	RNF123	63891	RI
MCI	EXOSC9	5393	RI
MCI	FAM107A	11170	RI
MCI	LEMD2	221496	RI
MCI	BOC	91653	RI
MCI	SPSB3	90864	RI
MCI	DDX5	1655	RI
MCI	DHRS1	115817	RI
MCI	PNCK	139728	RI
MCI	TPT1	7178	RI
MCI	CORO1A	11151	RI
MCI	RBM6	10180	RI
MCI	QARS		RI
MCI	IMPDH2	3615	RI
MCI	KDM3A	55818	RI
MCI	STOML2	30968	RI
MCI	RPS11	6205	RI
MCI	ING4	51147	RI
MCI	GMPPA	29926	RI
MCI	TUBGCP6	85378	RI
MCI	ARPP21	10777	RI
MCI	GUK1	2987	RI
MCI	GAS5	60674	RI
MCI	ADGRB2	576	RI
MCI	CSRP1	1465	RI
MCI	INTS3	65123	RI
MCI	ACP6	51205	RI
MCI	OBSL1	23363	RI
MCI	PLSCR1	5359	RI
MCI	ARL8A	127829	RI
MCI	PLOD3	8985	RI
MCI	ACAA1	30	RI
MCI	PDE4DIP	9659	RI
MCI	MEG3	55384	RI
MCI	HARS		RI
MCI	RTEL1-TNFRSF6B	100533107	RI
MCI	WDR46	9277	RI
MCI	UNC119	9094	RI
MCI	APBB1	322	RI
MCI	CELF3	11189	RI
MCI	SIRT7	51547	RI
MCI	HMGN2	3151	RI
MCI	LRRC41	10489	RI
MCI	TRO	7216	RI
MCI	CCER2	643669	RI
MCI	TXNDC12	51060	RI
MCI	PI4KA	5297	RI
MCI	EIF3G	8666	RI
MCI	ITGB1BP1	9270	RI
MCI	CAMK2B	816	RI
MCI	CDK18	5129	RI
MCI	TNFRSF25	8718	RI
MCI	ID1	3397	RI
MCI	TCEAL2	140597	RI
MCI	PFKM	5213	RI
MCI	TIMM17B	10245	RI
MCI	HK1	3098	RI
MCI	EIF2B4	8890	RI
MCI	PSMB4	5692	RI
MCI	NAGK	55577	RI
MCI	CPSF3L		RI
MCI	JUP	3728	RI
MCI	CELSR2	1952	RI
MCI	MECR	51102	RI
MCI	CCDC24	149473	RI
MCI	PCYT2	5833	RI
MCI	HSD17B4	3295	RI
MCI	APBB3	10307	RI
MCI	CTSF	8722	RI
MCI	ECHDC2	55268	RI
MCI	ARPC3	10094	RI
MCI	PPP5C	5536	RI
MCI	PADI2	11240	RI
MCI	HSPE1	3336	RI
MCI	PCCB	5096	RI
MCI	DFFB	1677	RI
MCI	CC2D1B	200014	RI
MCI	PNISR	25957	RI
MCI	IMP4	92856	RI
MCI	DDX41	51428	RI
MCI	RNF220	55182	RI
MCI	IDH3B	3420	RI
MCI	MICALL2	79778	RI
MCI	GRIN2C	2905	RI
MCI	MIB2	142678	RI
MCI	ARHGEF4	50649	RI
MCI	DRG2	1819	RI
MCI	HMGN1	3150	RI
MCI	GALT	2592	RI
MCI	AUP1	550	RI
MCI	C16orf58		RI
MCI	PDHB	5162	RI
MCI	MAT2A	4144	RI
MCI	PTMA	5757	RI
MCI	PNPLA2	57104	RI
MCI	TPCN1	53373	RI
MCI	ALDH1L1	10840	RI
MCI	CHD4	1108	RI
MCI	IZUMO4	113177	RI
MCI	GPC1	2817	RI
MCI	ENO2	2026	RI
MCI	SGSM3	27352	RI
MCI	AKT1	207	RI
MCI	SUN2	25777	RI
MCI	U2AF1L4	199746	RI
MCI	BSDC1	55108	RI
MCI	ABCB6	10058	RI
MCI	HSF4	3299	RI
MCI	PSME2	5721	RI
MCI	SRA1	10011	RI
MCI	SRSF5	6430	RI
MCI	LIN37	55957	RI
MCI	OGG1	4968	RI
MCI	TBCA	6902	RI
MCI	B4GALNT1	2583	RI
MCI	ATP13A2	23400	RI
MCI	AKR1B1	231	RI
MCI	SOD2	6648	RI
MCI	EIF3B	8662	RI
MCI	ACTB	60	RI
MCI	ANKRD13D	338692	RI
MCI	ZFPL1	7542	RI
MCI	DLG1	1739	RI
MCI	C1orf131	128061	RI
MCI	DPP7	29952	RI
MCI	TNS3	64759	RI
MCI	TMEM91	641649	RI
MCI	PPP4C	5531	RI
MCI	DCXR	51181	RI
MCI	GNPTG	84572	RI
MCI	MARS		RI
MCI	TAF6	6878	RI
MCI	LINC00982		RI
MCI	TRIP6	7205	RI
MCI	IFT22	64792	RI
MCI	EIF3M	10480	RI
MCI	SYVN1	84447	RI
MCI	RGS11	8786	RI
MCI	EIF4G2	1982	RI
MCI	TCEB2		RI
MCI	PPP2R2A	5520	RI
MCI	ADRBK1		RI
MCI	PROSC		RI
MCI	TRA2A	29896	RI
MCI	ARHGAP21	57584	RI
MCI	PIDD1	55367	RI
MCI	NAPRT	93100	RI
MCI	NRBP2	340371	RI
MCI	GPAA1	8733	RI
MCI	CPSF1	29894	RI
MCI	VPS28	51160	RI
MCI	VCP	7415	RI
MCI	SPATA20	64847	RI
MCI	PRPF31	26121	RI
MCI	GRINA	2907	RI
MCI	DNM1	1759	RI
MCI	URM1	81605	RI
MCI	CASKIN2	57513	RI
MCI	CARD9	64170	RI
MCI	RGL2	5863	RI
MCI	ABCA2	20	RI
MCI	COPS6	10980	RI
MCI	RASSF4	83937	RI
MCI	DAZAP2	9802	RI
MCI	SEC24C	9632	RI
MCI	NEIL1	79661	RI
MCI	REC8	9985	RI
MCI	RRP12	23223	RI
MCI	PSMD2	5708	RI
MCI	FANK1	92565	RI
MCI	ARNTL		RI
MCI	FTH1	2495	RI
MCI	ARL2	402	RI
MCI	USP5	8078	RI
MCI	DGKZ	8525	RI
MCI	HSPH1	10808	RI
MCI	TMEM138	51524	RI
MCI	CPSF7	79869	RI
MCI	EML3	256364	RI
MCI	UBXN1	51035	RI
MCI	TRPT1	83707	RI
MCI	TRMT112	51504	RI
MCI	HAX1	10456	RI
MCI	VPS51	738	RI
MCI	TM7SF2	7108	RI
MCI	MUS81	80198	RI
MCI	SART1	9092	RI
MCI	NDUFV1	4723	RI
MCI	ARAP1	116985	RI
MCI	NME3	4832	RI
MCI	DDX51	317781	RI
MCI	ARHGDIA	396	RI
MCI	TAF1D	79101	RI
MCI	CWC15	51503	RI
MCI	HNRNPH3	3189	RI
MCI	ROBO3	64221	RI
MCI	NOL3	8996	RI
MCI	LZTR1	8216	RI
MCI	MAP3K12	7786	RI
MCI	DGKA	1606	RI
MCI	GPS1	2873	RI
MCI	NDRG4	65009	RI
MCI	SLC25A3	5250	RI
MCI	MICAL1	64780	RI
MCI	P2RX7	5027	RI
MCI	ANAPC5	51433	RI
MCI	UCHL1	7345	RI
MCI	DCTN1	1639	RI
MCI	LAMP1	3916	RI
MCI	CARS2	79587	RI
MCI	APEX1	328	RI
MCI	RMND5B	64777	RI
MCI	RABGGTA	5875	RI
MCI	NFKBIA	4792	RI
MCI	DDX24	57062	RI
MCI	DYNC1H1	1778	RI
MCI	RPL10	6134	MXE
MCI	PLXNB3	5365	MXE
MCI	FHL1	2273	MXE
MCI	2024-09-06		MXE
MCI	COL4A5	1287	MXE
MCI	RPL36A-HNRNPH2	100529097	MXE
MCI	ATRX	546	MXE
MCI	HUWE1	10075	MXE
MCI	HSD17B10	3028	MXE
MCI	SYP	6855	MXE
MCI	GRIPAP1	56850	MXE
MCI	OTUD5	55593	MXE
MCI	RBM3	5935	MXE
MCI	USP11	8237	MXE
MCI	RGN	9104	MXE
MCI	FTSJ1	24140	MXE
MCI	SHANK3	85358	MXE
MCI	CHKB	1120	MXE
MCI	NCAPH2	29781	MXE
MCI	LMF2	91289	MXE
MCI	DENND6B	414918	MXE
MCI	HDAC10	83933	MXE
MCI	TBC1D22A	25771	MXE
MCI	TRMU	55687	MXE
MCI	XRCC6	2547	MXE
MCI	RANGAP1	5905	MXE
MCI	TNRC6B	23112	MXE
MCI	RP5-972B16.2		MXE
MCI	GCAT	23464	MXE
MCI	EIF3D	8664	MXE
MCI	RP1-130H16.18		MXE
MCI	NF2	4771	MXE
MCI	NIPSNAP1	8508	MXE
MCI	CABIN1	23523	MXE
MCI	SLC2A11	66035	MXE
MCI	AIFM3	150209	MXE
MCI	HIRA	7290	MXE
MCI	TUBA8	51807	MXE
MCI	CECR5		MXE
MCI	S100B	6285	MXE
MCI	PCNT	5116	MXE
MCI	YBEY	54059	MXE
MCI	LSS	4047	MXE
MCI	FAM207A		MXE
MCI	ITSN1	6453	MXE
MCI	DONSON	29980	MXE
MCI	USP16	10600	MXE
MCI	JAM2	58494	MXE
MCI	UCKL1	54963	MXE
MCI	TPD52L2	7165	MXE
MCI	PHACTR3	116154	MXE
MCI	PFDN4	5203	MXE
MCI	TMEM189-UBE2V1		MXE
MCI	DDX27	55661	MXE
MCI	ZMYND8	23613	MXE
MCI	ZNF335	63925	MXE
MCI	CTSA	5476	MXE
MCI	ERGIC3	51614	MXE
MCI	EDEM2	55741	MXE
MCI	MAP1LC3A	84557	MXE
MCI	EIF2S2	8894	MXE
MCI	NECAB3	63941	MXE
MCI	CDK5RAP1	51654	MXE
MCI	COMMD7	149951	MXE
MCI	DUSP15	128853	MXE
MCI	PKIG	11142	MXE
MCI	NDUFAF5	79133	MXE
MCI	CHGB	1114	MXE
MCI	VPS16	64601	MXE
MCI	NOP56	10528	MXE
MCI	SNRPB	6628	MXE
MCI	SIRPA	140885	MXE
MCI	ZSCAN18	65982	MXE
MCI	U2AF2	11338	MXE
MCI	HSPBP1	23640	MXE
MCI	TTYH1	57348	MXE
MCI	MYH14	79784	MXE
MCI	VRK3	51231	MXE
MCI	FCGRT	2217	MXE
MCI	RPL13A	23521	MXE
MCI	PPFIA3	8541	MXE
MCI	FTL	2512	MXE
MCI	GLTSCR2		MXE
MCI	NAPA	8775	MXE
MCI	DHX34	9704	MXE
MCI	HIF3A	64344	MXE
MCI	EML2	24139	MXE
MCI	CLPTM1	1209	MXE
MCI	ATP1A3	478	MXE
MCI	ARHGEF1	9138	MXE
MCI	RPS19	6223	MXE
MCI	ITPKC	80271	MXE
MCI	PLD3	23646	MXE
MCI	MAP3K10	4294	MXE
MCI	FBXO17	115290	MXE
MCI	APLP1	333	MXE
MCI	RBM42	79171	MXE
MCI	FXYD7	53822	MXE
MCI	LGI4	163175	MXE
MCI	ANKRD27	84079	MXE
MCI	FRG1B		MXE
MCI	SUGP2	10147	MXE
MCI	COPE	11316	MXE
MCI	CERS1	10715	MXE
MCI	CRTC1	23373	MXE
MCI	FKBP8	23770	MXE
MCI	FCHO1	23149	MXE
MCI	ERCC1	2067	MXE
MCI	ABHD8	79575	MXE
MCI	USE1	55850	MXE
MCI	EPS15L1	58513	MXE
MCI	BRD4	23476	MXE
MCI	SLC1A6	6511	MXE
MCI	IL27RA	9466	MXE
MCI	CCDC130		MXE
MCI	CACNA1A	773	MXE
MCI	TRMT1	55621	MXE
MCI	MRPL4	51073	MXE
MCI	DNMT1	1786	MXE
MCI	OLFM2	93145	MXE
MCI	HNRNPM	4670	MXE
MCI	CERS4	79603	MXE
MCI	TIMM44	10469	MXE
MCI	PNPLA6	10908	MXE
MCI	PEX11G	92960	MXE
MCI	SLC25A23	79085	MXE
MCI	GTF2F1	2962	MXE
MCI	SMARCA4	6597	MXE
MCI	NCOA6	23054	MXE
MCI	RPL36	25873	MXE
MCI	SAFB	6294	MXE
MCI	PTPRS	5802	MXE
MCI	MYDGF	56005	MXE
MCI	MPND	84954	MXE
MCI	MATK	4145	MXE
MCI	BTBD2	55643	MXE
MCI	TCF3	6929	MXE
MCI	DAZAP1	26528	MXE
MCI	CSRP2BP		MXE
MCI	POLRMT	5442	MXE
MCI	SHC2	25759	MXE
MCI	MBP	4155	MXE
MCI	ANKRD54	129138	MXE
MCI	TCF4	6925	MXE
MCI	MBD2	8932	MXE
MCI	CXXC1	30827	MXE
MCI	RPL17	6139	MXE
MCI	CTIF	9811	MXE
MCI	ATP5A1		MXE
MCI	APOC1	341	MXE
MCI	CELF4	56853	MXE
MCI	CABYR	26256	MXE
MCI	HSD11B1L	374875	MXE
MCI	SPIRE1	56907	MXE
MCI	EPB41L3	23136	MXE
MCI	NARF	26502	MXE
MCI	FAM195B		MXE
MCI	BAIAP2	10458	MXE
MCI	ENDOV	284131	MXE
MCI	TMEM230	29058	MXE
MCI	CACNG7	59284	MXE
MCI	RBFOX3	146713	MXE
MCI	PGS1	9489	MXE
MCI	ITGB4	3691	MXE
MCI	KIAA0195		MXE
MCI	SLC25A19	60386	MXE
MCI	HID1	283987	MXE
MCI	PRKCG	5582	MXE
MCI	BPTF	2186	MXE
MCI	TRIM37	4591	MXE
MCI	2024-09-04		MXE
MCI	MKS1	54903	MXE
MCI	CPT1C	126129	MXE
MCI	NME2	4831	MXE
MCI	SPAG9	9043	MXE
MCI	LUC7L3	51747	MXE
MCI	PPP1R9B	84687	MXE
MCI	SAMD14	201191	MXE
MCI	ACTN4	81	MXE
MCI	SNF8	11267	MXE
MCI	CDK5RAP3	80279	MXE
MCI	NPEPPS	9520	MXE
MCI	AARSD1	80755	MXE
MCI	COL6A1	1291	MXE
MCI	ATP6V0A1	535	MXE
MCI	NT5C3B	115024	MXE
MCI	PSMD3	5709	MXE
MCI	GSDMB	55876	MXE
MCI	RPL19	6143	MXE
MCI	CACNB1	782	MXE
MCI	TADA2A	6871	MXE
MCI	MYO19	80179	MXE
MCI	AC011530.4		MXE
MCI	SUZ12P1	440423	MXE
MCI	GUSBP11	91316	MXE
MCI	AKAP10	11216	MXE
MCI	ULK2	9706	MXE
MCI	SLC25A42	284439	MXE
MCI	TOM1L2	146691	MXE
MCI	COPS3	8533	MXE
MCI	NCOR1	9611	MXE
MCI	ZSWIM7	125150	MXE
MCI	2024-09-03		MXE
MCI	BCAS1	8537	MXE
MCI	GAS7	8522	MXE
MCI	RPL26	6154	MXE
MCI	PER1	5187	MXE
MCI	ATP1B2	482	MXE
MCI	TNFSF12-TNFSF13	407977	MXE
MCI	EIF5A	1984	MXE
MCI	ACADVL	37	MXE
MCI	C17orf49	124944	MXE
MCI	RPAIN	84268	MXE
MCI	CAMTA2	23125	MXE
MCI	ARRB2	409	MXE
MCI	SPNS2	124976	MXE
MCI	AFG3L1P	172	MXE
MCI	EWSR1	2130	MXE
MCI	BCAR1	9564	MXE
MCI	WDR59	79726	MXE
MCI	CEP95	90799	MXE
MCI	PRMT7	54496	MXE
MCI	CENPT	80152	MXE
MCI	ACD	65057	MXE
MCI	RLTPR		MXE
MCI	ATP6V0D1	9114	MXE
MCI	TNRC6C	57690	MXE
MCI	KIFC3	3801	MXE
MCI	FUS	2521	MXE
MCI	ALDOA	226	MXE
MCI	INO80E	283899	MXE
MCI	ASPHD1	253982	MXE
MCI	SEZ6L2	26470	MXE
MCI	SH2B1	25970	MXE
MCI	ATXN2L	11273	MXE
MCI	LCMT1	51451	MXE
MCI	ARHGAP17	55114	MXE
MCI	COG7	91949	MXE
MCI	GDE1	51573	MXE
MCI	MPRIP	23164	MXE
MCI	CCDC159	126075	MXE
MCI	TXNDC11	51061	MXE
MCI	TVP23A	780776	MXE
MCI	NAGPA	51172	MXE
MCI	NMRAL1	57407	MXE
MCI	CORO7-PAM16	100529144	MXE
MCI	FLYWCH1	84256	MXE
MCI	SRRM2	23524	MXE
MCI	PKD1	5310	MXE
MCI	MAPK8IP3	23162	MXE
MCI	CCDC154	645811	MXE
MCI	NME4	4833	MXE
MCI	NPRL3	8131	MXE
MCI	CHD2	1106	MXE
MCI	LINC01578		MXE
MCI	IDH2	3418	MXE
MCI	POLG	5428	MXE
MCI	COX7A1	1346	MXE
MCI	TM6SF1	53346	MXE
MCI	RPS17	6218	MXE
MCI	EFTUD1		MXE
MCI	ARHGEF9	23229	MXE
MCI	TSPAN3	10099	MXE
MCI	SCAPER	49855	MXE
MCI	ETFA	2108	MXE
MCI	UBE2Q2	92912	MXE
MCI	MAN2C1	4123	MXE
MCI	FLCN	201163	MXE
MCI	COMMD4	54939	MXE
MCI	ULK3	25989	MXE
MCI	THOC2	57187	MXE
MCI	RP11-106M3.2		MXE
MCI	ANP32A	8125	MXE
MCI	RPL4	6124	MXE
MCI	MAP2K1	5604	MXE
MCI	SLTM	79811	MXE
MCI	DYX1C1-CCPG1		MXE
MCI	KLHL22	84861	MXE
MCI	TMOD2	29767	MXE
MCI	SECISBP2L	9728	MXE
MCI	EIF3J	8669	MXE
MCI	HAUS2	55142	MXE
MCI	ZNF106	64397	MXE
MCI	MAPKBP1	23005	MXE
MCI	RTF1	23168	MXE
MCI	PAM16	51025	MXE
MCI	EMC7	56851	MXE
MCI	SOGA3	387104	MXE
MCI	SOBP	55084	MXE
MCI	CIZ1	25792	MXE
MCI	ZFAND2A	90637	MXE
MCI	GTF2E2	2961	MXE
MCI	UPF2	26019	MXE
MCI	EEF1A1	1915	MXE
MCI	MTO1	25821	MXE
MCI	RNASEK-C17orf49	100529209	MXE
MCI	RTN4	57142	MXE
MCI	HDAC11	79885	MXE
MCI	PHYHD1	254295	MXE
MCI	SLC25A27	9481	MXE
MCI	CUL9	23113	MXE
MCI	PPP2R4		MXE
MCI	RPS10-NUDT3	100529239	MXE
MCI	HMGN3	9324	MXE
MCI	CTSB	1508	MXE
MCI	ALMS1	7840	MXE
MCI	DXO	1797	MXE
MCI	C6orf48		MXE
MCI	BAG6	7917	MXE
MCI	LRRC49	54839	MXE
MCI	VARS2	57176	MXE
MCI	FLOT1	10211	MXE
MCI	WDTC1	23038	MXE
MCI	CCDC47	57003	MXE
MCI	HSPA4	3308	MXE
MCI	SAR1B	51128	MXE
MCI	EIF5B	9669	MXE
MCI	RNF8	9025	MXE
MCI	C6orf62	81688	MXE
MCI	MRPS18A	55168	MXE
MCI	DEK	7913	MXE
MCI	CAP2	10486	MXE
MCI	DTNBP1	84062	MXE
MCI	JARID2	3720	MXE
MCI	RNF31	55072	MXE
MCI	TMEM14B	81853	MXE
MCI	ATP2C1	27032	MXE
MCI	PRPF4B	8899	MXE
MCI	NEURL4	84461	MXE
MCI	BRSK1	84446	MXE
MCI	C5orf45		MXE
MCI	SQSTM1	8878	MXE
MCI	BEND5	79656	MXE
MCI	TECR	9524	MXE
MCI	TARDBP	23435	MXE
MCI	SIMC1	375484	MXE
MCI	RBBP8	5932	MXE
MCI	UNK	85451	MXE
MCI	DEPDC5	9681	MXE
MCI	FAM153B	202134	MXE
MCI	JAKMIP2	9832	MXE
MCI	RNF130	55819	MXE
MCI	PPP1R12C	54776	MXE
MCI	PCDHGC5	56097	MXE
MCI	FXR1	8087	MXE
MCI	DNHD1	144132	MXE
MCI	HSPA9	3313	MXE
MCI	H2AFY		MXE
MCI	TMCC2	9911	MXE
MCI	MUM1		MXE
MCI	MSRA	4482	MXE
MCI	PREX1	57580	MXE
MCI	LINC01184		MXE
MCI	SNX2	6643	MXE
MCI	AP3S1	1176	MXE
MCI	COL9A2	1298	MXE
MCI	SPATS2L	26010	MXE
MCI	C17orf62		MXE
MCI	CHD1	1105	MXE
MCI	DDX56	54606	MXE
MCI	TSEN15	116461	MXE
MCI	RERE	473	MXE
MCI	TRPM2	7226	MXE
MCI	ANXA6	309	MXE
MCI	PRPF3	9129	MXE
MCI	CWC27	10283	MXE
MCI	SREK1IP1	285672	MXE
MCI	ZFAND3	60685	MXE
MCI	NDUFS4	4724	MXE
MCI	FAM172A	83989	MXE
MCI	ABHD12	26090	MXE
MCI	DNM2	1785	MXE
MCI	LRRC37B	114659	MXE
MCI	PSMA3	5684	MXE
MCI	FARSB	10056	MXE
MCI	DNM3	26052	MXE
MCI	ATP13A1	57130	MXE
MCI	ABCB9	23457	MXE
MCI	EXOC3	11336	MXE
MCI	PITPNM2	57605	MXE
MCI	MAN1A2	10905	MXE
MCI	GPM6A	2823	MXE
MCI	EIF4E3	317649	MXE
MCI	GRIA2	2891	MXE
MCI	MAP9	79884	MXE
MCI	LUC7L2	51631	MXE
MCI	ALAD	210	MXE
MCI	ZNF385A	25946	MXE
MCI	PRRC2B	84726	MXE
MCI	UBE4B	10277	MXE
MCI	RTN3	10313	MXE
MCI	RPL34	6164	MXE
MCI	PAPSS1	9061	MXE
MCI	DGUOK	1716	MXE
MCI	PPA2	27068	MXE
MCI	RP11-783K16.10		MXE
MCI	TYW3	127253	MXE
MCI	GAK	2580	MXE
MCI	PXK	54899	MXE
MCI	PPM1K	152926	MXE
MCI	MAPK10	5602	MXE
MCI	UQCC2	84300	MXE
MCI	TP53I13	90313	MXE
MCI	SLC3A2	6520	MXE
MCI	WNK2	65268	MXE
MCI	PPP1CB	5500	MXE
MCI	SF3A3	10946	MXE
MCI	TRIO	7204	MXE
MCI	RUFY3	22902	MXE
MCI	RALGAPA1	253959	MXE
MCI	DST	667	MXE
MCI	MAST3	23031	MXE
MCI	SLC39A13	91252	MXE
MCI	B4GALT3	8703	MXE
MCI	TLE2	7089	MXE
MCI	TMEM219	124446	MXE
MCI	TBRG1	84897	MXE
MCI	C9orf3		MXE
MCI	KANSL3	55683	MXE
MCI	TMEM18	129787	MXE
MCI	KLF3-AS1	79667	MXE
MCI	NUP214	8021	MXE
MCI	TBC1D1	23216	MXE
MCI	PSMD6	9861	MXE
MCI	PHIP	55023	MXE
MCI	TAF15	8148	MXE
MCI	RBPJ	3516	MXE
MCI	SNRPN	6638	MXE
MCI	QDPR	5860	MXE
MCI	LRRFIP2	9209	MXE
MCI	HIP1R	9026	MXE
MCI	PPP2R5E	5529	MXE
MCI	DPY30	84661	MXE
MCI	MAP2K2	5605	MXE
MCI	ANKRD12	23253	MXE
MCI	ACO2	50	MXE
MCI	FGFR3	2261	MXE
MCI	TPT1-AS1	100190939	MXE
MCI	PQBP1	10084	MXE
MCI	HNRNPA2B1	3181	MXE
MCI	KIAA0226		MXE
MCI	TNK2	10188	MXE
MCI	EI24	9538	MXE
MCI	C12orf10		MXE
MCI	BIN1	274	MXE
MCI	GOLGA1	2800	MXE
MCI	ASCC2	84164	MXE
MCI	TRA2B	6434	MXE
MCI	VWA5B2	90113	MXE
MCI	EIF2B5	8893	MXE
MCI	PON2	5445	MXE
MCI	ZHX3	23051	MXE
MCI	ENY2	56943	MXE
MCI	IDH3G	3421	MXE
MCI	STAU1	6780	MXE
MCI	TNIK	23043	MXE
MCI	SLC27A3	11000	MXE
MCI	TRMT2A	27037	MXE
MCI	CADPS2	93664	MXE
MCI	COL4A3BP		MXE
MCI	IQCJ-SCHIP1	100505385	MXE
MCI	KCTD13	253980	MXE
MCI	LDHB	3945	MXE
MCI	PCCA	5095	MXE
MCI	DNAJB2	3300	MXE
MCI	ZNF638	27332	MXE
MCI	FASTK	10922	MXE
MCI	KCNH3	23416	MXE
MCI	RP11-33B1.1		MXE
MCI	SRSF11	9295	MXE
MCI	FAM107A	11170	MXE
MCI	EEFSEC	60678	MXE
MCI	NDUFS2	4720	MXE
MCI	CHCHD6	84303	MXE
MCI	ANKRD36	375248	MXE
MCI	TMEM134	80194	MXE
MCI	SCAP	22937	MXE
MCI	ANK2	287	MXE
MCI	ATPAF1	64756	MXE
MCI	CLIP1	6249	MXE
MCI	CTDNEP1	23399	MXE
MCI	TOP1MT	116447	MXE
MCI	DZIP3	9666	MXE
MCI	DDX5	1655	MXE
MCI	MATR3	9782	MXE
MCI	MAN2B2	23324	MXE
MCI	RBFOX1	54715	MXE
MCI	PNCK	139728	MXE
MCI	PLEKHA5	54477	MXE
MCI	NUP88	4927	MXE
MCI	PRKCSH	5589	MXE
MCI	SLC25A26	115286	MXE
MCI	TOX	9760	MXE
MCI	IFI6	2537	MXE
MCI	PPT2-EGFL8	100532746	MXE
MCI	PMM1	5372	MXE
MCI	RBM5	10181	MXE
MCI	RBM6	10180	MXE
MCI	AMT	275	MXE
MCI	GSK3A	2931	MXE
MCI	USP19	10869	MXE
MCI	SNTG1	54212	MXE
MCI	SELENBP1	8991	MXE
MCI	COL7A1	1294	MXE
MCI	MAP4	4134	MXE
MCI	ASPDH	554235	MXE
MCI	PTPN23	25930	MXE
MCI	ANKRD17	26057	MXE
MCI	ERICH1	157697	MXE
MCI	C16orf62		MXE
MCI	SNAP91	9892	MXE
MCI	BCL2L2-PABPN1	100529063	MXE
MCI	ITPKB	3707	MXE
MCI	PTPRA	5786	MXE
MCI	SLC2A8	29988	MXE
MCI	ADAMTS10	81794	MXE
MCI	PPP2R2B	5521	MXE
MCI	WDR26	80232	MXE
MCI	SNRPC	6631	MXE
MCI	SFSWAP	6433	MXE
MCI	IFT80	57560	MXE
MCI	MEF2D	4209	MXE
MCI	TUBGCP6	85378	MXE
MCI	WAC	51322	MXE
MCI	IFT46	56912	MXE
MCI	AES		MXE
MCI	UCHL5	51377	MXE
MCI	TPR	7175	MXE
MCI	USP20	10868	MXE
MCI	HNRNPA3	220988	MXE
MCI	SMU1	55234	MXE
MCI	BZRAP1		MXE
MCI	KIF1A	547	MXE
MCI	NPM1	4869	MXE
MCI	LRRFIP1	9208	MXE
MCI	GUK1	2987	MXE
MCI	NACC2	138151	MXE
MCI	GAS5	60674	MXE
MCI	KIAA1407		MXE
MCI	FAM57B		MXE
MCI	MRPS22	56945	MXE
MCI	APBA2	321	MXE
MCI	TEAD4	7004	MXE
MCI	RAB11FIP3	9727	MXE
MCI	ADGRB2	576	MXE
MCI	RPSA	3921	MXE
MCI	MED15	51586	MXE
MCI	ELP6	54859	MXE
MCI	P4HTM	54681	MXE
MCI	PKD1P6	353511	MXE
MCI	SNAPC4	6621	MXE
MCI	SERPING1	710	MXE
MCI	CTNND2	1501	MXE
MCI	PPOX	5498	MXE
MCI	APEH	327	MXE
MCI	ITGB5	3693	MXE
MCI	TMCO3	55002	MXE
MCI	FHOD3	80206	MXE
MCI	DCAF8	50717	MXE
MCI	ITPR1	3708	MXE
MCI	COL5A3	50509	MXE
MCI	TAX1BP1	8887	MXE
MCI	PRCC	5546	MXE
MCI	C1orf61		MXE
MCI	PPP3CA	5530	MXE
MCI	PLCG1	5335	MXE
MCI	PSRC1	84722	MXE
MCI	DNM1L	10059	MXE
MCI	CTD-2410N18.4		MXE
MCI	INTS3	65123	MXE
MCI	KCTD1	284252	MXE
MCI	ANKHD1-EIF4EBP3	404734	MXE
MCI	LINC01158		MXE
MCI	ABHD14A-ACY1	100526760	MXE
MCI	ADD1	118	MXE
MCI	NBPF12	149013	MXE
MCI	HNRNPDL	9987	MXE
MCI	PNPT1	87178	MXE
MCI	IFI44	10561	MXE
MCI	PRMT1	3276	MXE
MCI	SLC39A12	221074	MXE
MCI	PLOD3	8985	MXE
MCI	ABLIM3	22885	MXE
MCI	RPL31	6160	MXE
MCI	WI2-1896O14.1		MXE
MCI	TRIP12	9320	MXE
MCI	ACAA1	30	MXE
MCI	PDE4DIP	9659	MXE
MCI	AKT2	208	MXE
MCI	TPRA1	131601	MXE
MCI	LANCL2	55915	MXE
MCI	MEG3	55384	MXE
MCI	RNF115	27246	MXE
MCI	ZNF451	26036	MXE
MCI	MOB4	25843	MXE
MCI	TREX2	11219	MXE
MCI	TXNRD2	10587	MXE
MCI	UBAP2L	9898	MXE
MCI	UBE3D	90025	MXE
MCI	EEF1B2	1933	MXE
MCI	ARPC2	10109	MXE
MCI	DPM1	8813	MXE
MCI	TTLL3	26140	MXE
MCI	HNRNPUL2-BSCL2	100534595	MXE
MCI	KIF1B	23095	MXE
MCI	ATP1B3	483	MXE
MCI	KCMF1	56888	MXE
MCI	PRKAG1	5571	MXE
MCI	ANP32E	81611	MXE
MCI	KLHDC4	54758	MXE
MCI	RGL3	57139	MXE
MCI	MRPS15	64960	MXE
MCI	SMAP1	60682	MXE
MCI	SHISA5	51246	MXE
MCI	GNB1	2782	MXE
MCI	GSTM4	2948	MXE
MCI	RP11-512M8.5		MXE
MCI	TMBIM1	64114	MXE
MCI	AGAP3	116988	MXE
MCI	CHRD	8646	MXE
MCI	CCT4	10575	MXE
MCI	ELP2	55250	MXE
MCI	C2orf15	150590	MXE
MCI	SLC50A1	55974	MXE
MCI	DAP3	7818	MXE
MCI	RPS13	6207	MXE
MCI	ZBTB8OS	339487	MXE
MCI	UNC119	9094	MXE
MCI	RPS28	6234	MXE
MCI	SMYD5	10322	MXE
MCI	SNPH	9751	MXE
MCI	APBB1	322	MXE
MCI	BBS5	129880	MXE
MCI	GATS		MXE
MCI	ABCF1	23	MXE
MCI	TAF12	6883	MXE
MCI	RTKN	6242	MXE
MCI	TJP2	9414	MXE
MCI	PHF20	51230	MXE
MCI	GSR	2936	MXE
MCI	FGF12	2257	MXE
MCI	TMEM198	130612	MXE
MCI	MYO6	4646	MXE
MCI	NASP	4678	MXE
MCI	RNPS1	10921	MXE
MCI	BAZ1B	9031	MXE
MCI	OGT	8473	MXE
MCI	2024-09-02		MXE
MCI	ATRAID	51374	MXE
MCI	TESC	54997	MXE
MCI	PPIE	10450	MXE
MCI	CDKL3	51265	MXE
MCI	RPLP0	6175	MXE
MCI	ZNF827	152485	MXE
MCI	STK38	11329	MXE
MCI	LRRC41	10489	MXE
MCI	HMGCL	3155	MXE
MCI	SYNJ2BP-COX16	100529257	MXE
MCI	CHI3L1	1116	MXE
MCI	RP11-38C17.1		MXE
MCI	MKNK1	8569	MXE
MCI	TRO	7216	MXE
MCI	PSD	5662	MXE
MCI	FBXO44	93611	MXE
MCI	SSB	6741	MXE
MCI	GPR137B	7107	MXE
MCI	EIF4G3	8672	MXE
MCI	CHGA	1113	MXE
MCI	ACAP3	116983	MXE
MCI	TXNDC12	51060	MXE
MCI	DNAJC11	55735	MXE
MCI	IGLON5	402665	MXE
MCI	LARP1B	55132	MXE
MCI	PI4KA	5297	MXE
MCI	TMEM116	89894	MXE
MCI	TRIM27	5987	MXE
MCI	USP33	23032	MXE
MCI	RP3-461F17.3		MXE
MCI	AC007246.3		MXE
MCI	CROCC	9696	MXE
MCI	APOE	348	MXE
MCI	COX6C	1345	MXE
MCI	CAMK2B	816	MXE
MCI	NIT2	56954	MXE
MCI	ANGEL2	90806	MXE
MCI	BCS1L	617	MXE
MCI	CHD1L	9557	MXE
MCI	DTX3	196403	MXE
MCI	CTBP1	1487	MXE
MCI	SSBP2	23635	MXE
MCI	PINK1	65018	MXE
MCI	SPARCL1	8404	MXE
MCI	UFC1	51506	MXE
MCI	TNFRSF25	8718	MXE
MCI	CHD5	26038	MXE
MCI	AP1G2	8906	MXE
MCI	ACTR5	79913	MXE
MCI	MEAF6	64769	MXE
MCI	CCT7	10574	MXE
MCI	CAMTA1	23261	MXE
MCI	KIAA0319L	79932	MXE
MCI	BRINP3	339479	MXE
MCI	PFKP	5214	MXE
MCI	MYO10	4651	MXE
MCI	ANKIB1	54467	MXE
MCI	BRAP	8315	MXE
MCI	PPFIA4	8497	MXE
MCI	DVL1	1855	MXE
MCI	FAM149B1	317662	MXE
MCI	AD000671.6		MXE
MCI	RNPEP	6051	MXE
MCI	FYN	2534	MXE
MCI	VDAC1	7416	MXE
MCI	ZFYVE9	9372	MXE
MCI	C9orf89		MXE
MCI	RCAN2	10231	MXE
MCI	RABL2A	11159	MXE
MCI	TESK1	7016	MXE
MCI	LINC00320	387486	MXE
MCI	ATP5F1		MXE
MCI	PFKM	5213	MXE
MCI	MFF	56947	MXE
MCI	SREBF1	6720	MXE
MCI	UBE2F	140739	MXE
MCI	D2HGDH	728294	MXE
MCI	NIPBL	25836	MXE
MCI	IFT88	8100	MXE
MCI	OXNAD1	92106	MXE
MCI	RAD51D	5892	MXE
MCI	TMEM54	113452	MXE
MCI	CPNE1	8904	MXE
MCI	FAM63A		MXE
MCI	MTCH2	23788	MXE
MCI	SNRNP70	6625	MXE
MCI	STRAP	11171	MXE
MCI	CD82	3732	MXE
MCI	KHDRBS1	10657	MXE
MCI	POLR3C	10623	MXE
MCI	MFN2	9927	MXE
MCI	TOP2B	7155	MXE
MCI	WDR90	197335	MXE
MCI	CLASP2	23122	MXE
MCI	HHATL	57467	MXE
MCI	HK1	3098	MXE
MCI	SLC4A10	57282	MXE
MCI	AKT3	10000	MXE
MCI	MXD3	83463	MXE
MCI	CHORDC1	26973	MXE
MCI	PTP4A2	8073	MXE
MCI	VPS36	51028	MXE
MCI	FBRSL1	57666	MXE
MCI	IMMT	10989	MXE
MCI	IQCA1	79781	MXE
MCI	NAGK	55577	MXE
MCI	ADIPOR1	51094	MXE
MCI	UBE2D4	51619	MXE
MCI	NEGR1	257194	MXE
MCI	CPSF3L		MXE
MCI	RSL1D1	26156	MXE
MCI	MACF1	23499	MXE
MCI	TRIM9	114088	MXE
MCI	ANKRD13C	81573	MXE
MCI	GLRX3	10539	MXE
MCI	TSTD3	100130890	MXE
MCI	WWC1	23286	MXE
MCI	2024-09-15		MXE
MCI	ATP2B2	491	MXE
MCI	HDAC3	8841	MXE
MCI	MACROD1	28992	MXE
MCI	ENOSF1	55556	MXE
MCI	ZFYVE27	118813	MXE
MCI	SMEK2		MXE
MCI	EPB41L2	2037	MXE
MCI	ELOVL1	64834	MXE
MCI	C6orf136	221545	MXE
MCI	ARIH2	10425	MXE
MCI	PCYT2	5833	MXE
MCI	UROD	7389	MXE
MCI	FUZ	80199	MXE
MCI	SLC22A17	51310	MXE
MCI	ZDHHC11B	653082	MXE
MCI	FMN2	56776	MXE
MCI	BAG1	573	MXE
MCI	SLC25A12	8604	MXE
MCI	AKAP6	9472	MXE
MCI	GBA2	57704	MXE
MCI	GPR75-ASB3	100302652	MXE
MCI	RPS8	6202	MXE
MCI	IGSF8	93185	MXE
MCI	ACBD5	91452	MXE
MCI	POLR2H	5437	MXE
MCI	RNF145	153830	MXE
MCI	PORCN	64840	MXE
MCI	YAF2	10138	MXE
MCI	PPIA	5478	MXE
MCI	TM2D1	83941	MXE
MCI	WIPI2	26100	MXE
MCI	DCAF6	55827	MXE
MCI	NCL	4691	MXE
MCI	ARPC3	10094	MXE
MCI	MRPL37	51253	MXE
MCI	GPATCH3	63906	MXE
MCI	CYFIP2	26999	MXE
MCI	SHC1	6464	MXE
MCI	MAN1C1	57134	MXE
MCI	CNPY3	10695	MXE
MCI	CCDC115	84317	MXE
MCI	RFXANK	8625	MXE
MCI	ELMO1	9844	MXE
MCI	C10orf32-ASMT		MXE
MCI	DNAJC4	3338	MXE
MCI	AKR1A1	10327	MXE
MCI	PLRG1	5356	MXE
MCI	MCF2L	23263	MXE
MCI	ZRANB2	9406	MXE
MCI	SPEG	10290	MXE
MCI	FSD1	79187	MXE
MCI	GPR161	23432	MXE
MCI	PIK3R1	5295	MXE
MCI	SYT5	6861	MXE
MCI	RPS12	6206	MXE
MCI	NEK7	140609	MXE
MCI	PNISR	25957	MXE
MCI	PAQR6	79957	MXE
MCI	ZCCHC17	51538	MXE
MCI	CSAD	51380	MXE
MCI	NAP1L4	4676	MXE
MCI	NFS1	9054	MXE
MCI	HSP90B1	7184	MXE
MCI	GOLGA7B	401647	MXE
MCI	CHURC1-FNTB	100529261	MXE
MCI	CCDC136	64753	MXE
MCI	NRD1		MXE
MCI	ZFAND2B	130617	MXE
MCI	CADM1	23705	MXE
MCI	LTBP3	4054	MXE
MCI	RSRC2	65117	MXE
MCI	TGFBR3L	100507588	MXE
MCI	MICAL2	9645	MXE
MCI	SGTA	6449	MXE
MCI	EXOSC10	5394	MXE
MCI	PLEKHA6	22874	MXE
MCI	EPS15	2060	MXE
MCI	AAK1	22848	MXE
MCI	MICALL2	79778	MXE
MCI	2024-03-06		MXE
MCI	ANAPC15	25906	MXE
MCI	RP4-613B23.5		MXE
MCI	RPS18	6222	MXE
MCI	SLC4A7	9497	MXE
MCI	MSH2	4436	MXE
MCI	ADGRE5	976	MXE
MCI	THOP1	7064	MXE
MCI	TRAF3IP1	26146	MXE
MCI	KCNK4	50801	MXE
MCI	SERPINE2	5270	MXE
MCI	TCOF1	6949	MXE
MCI	IPO13	9670	MXE
MCI	MGEA5		MXE
MCI	RASIP1	54922	MXE
MCI	IGSF21	84966	MXE
MCI	DNALI1	7802	MXE
MCI	DHX30	22907	MXE
MCI	MRPL30	51263	MXE
MCI	CTNNA1	1495	MXE
MCI	FIP1L1	81608	MXE
MCI	STARD10	10809	MXE
MCI	CTC-360G5.8		MXE
MCI	ADAM15	8751	MXE
MCI	CD47	961	MXE
MCI	CHD6	84181	MXE
MCI	MEF2C	4208	MXE
MCI	DTYMK	1841	MXE
MCI	FBXO11	80204	MXE
MCI	SULT1A1	6817	MXE
MCI	ALDH7A1	501	MXE
MCI	MIB2	142678	MXE
MCI	THUMPD3	25917	MXE
MCI	TNNT2	7139	MXE
MCI	ARHGEF4	50649	MXE
MCI	WDR41	55255	MXE
MCI	TBC1D31	93594	MXE
MCI	USP34	9736	MXE
MCI	SH3GLB2	56904	MXE
MCI	TMEM183A	92703	MXE
MCI	MDH1	4190	MXE
MCI	UGP2	7360	MXE
MCI	GALT	2592	MXE
MCI	NDUFV2	4729	MXE
MCI	AUP1	550	MXE
MCI	PARK7	11315	MXE
MCI	FAF1	11124	MXE
MCI	RHBDL3	162494	MXE
MCI	PRKCZ	5590	MXE
MCI	HNRNPL	3191	MXE
MCI	DYNC1I2	1781	MXE
MCI	SCLY	51540	MXE
MCI	RP11-287D1.3		MXE
MCI	TANGO2	128989	MXE
MCI	KALRN	8997	MXE
MCI	SUCLG1	8802	MXE
MCI	RHPN1	114822	MXE
MCI	MGLL	11343	MXE
MCI	CD27-AS1	678655	MXE
MCI	CCK	885	MXE
MCI	PSMD1	5707	MXE
MCI	GLRB	2743	MXE
MCI	ATRNL1	26033	MXE
MCI	MAP4K4	9448	MXE
MCI	TCP1	6950	MXE
MCI	FAHD2CP	729234	MXE
MCI	STAG3L3	442578	MXE
MCI	ALDH1L1	10840	MXE
MCI	LMF1	64788	MXE
MCI	EIF2S3	1968	MXE
MCI	PKP4	8502	MXE
MCI	SLC45A1	50651	MXE
MCI	CHCHD5	84269	MXE
MCI	HMCES	56941	MXE
MCI	PODXL2	50512	MXE
MCI	PIGG	54872	MXE
MCI	SRPK2	6733	MXE
MCI	ACTN2	88	MXE
MCI	GDI1	2664	MXE
MCI	MAP2	4133	MXE
MCI	EXOSC7	23016	MXE
MCI	TTC3	7267	MXE
MCI	CD63	967	MXE
MCI	MYL6B	140465	MXE
MCI	NAA38	84316	MXE
MCI	ZNF410	57862	MXE
MCI	BTF3	689	MXE
MCI	UBXN4	23190	MXE
MCI	ZC3H15	55854	MXE
MCI	EIF3L	51386	MXE
MCI	NPL	80896	MXE
MCI	ORC4	5000	MXE
MCI	KIF5C	3800	MXE
MCI	BCO2	83875	MXE
MCI	NGEF	25791	MXE
MCI	RPL5	6125	MXE
MCI	ACAD10	80724	MXE
MCI	TYRO3	7301	MXE
MCI	APP	351	MXE
MCI	ENO2	2026	MXE
MCI	TAGLN3	29114	MXE
MCI	ARID4A	5926	MXE
MCI	CHPT1	56994	MXE
MCI	HSPD1	3329	MXE
MCI	NRBP1	29959	MXE
MCI	AAMDC	28971	MXE
MCI	SUN2	25777	MXE
MCI	MGST3	4259	MXE
MCI	CDK5	1020	MXE
MCI	PHKB	5257	MXE
MCI	HSF4	3299	MXE
MCI	METTL6	131965	MXE
MCI	ANO10	55129	MXE
MCI	UBE2D2	7322	MXE
MCI	CADPS	8618	MXE
MCI	TUBGCP3	10426	MXE
MCI	UBA5	79876	MXE
MCI	ANK3	288	MXE
MCI	EEF2	1938	MXE
MCI	ANKS1B	56899	MXE
MCI	HADHB	3032	MXE
MCI	ANKRD26	22852	MXE
MCI	CAMK1	8536	MXE
MCI	VGLL4	9686	MXE
MCI	TAMM41	132001	MXE
MCI	PPP2CA	5515	MXE
MCI	TSEN2	80746	MXE
MCI	TCF25	22980	MXE
MCI	NELFB	25920	MXE
MCI	RUNDC3A	10900	MXE
MCI	USP48	84196	MXE
MCI	ATL1	51062	MXE
MCI	SSBP4	170463	MXE
MCI	NVL	4931	MXE
MCI	TRIM41	90933	MXE
MCI	PEX7	5191	MXE
MCI	ASCC1	51008	MXE
MCI	RAPGEF1	2889	MXE
MCI	CPNE6	9362	MXE
MCI	EZR	7430	MXE
MCI	SF3B2	10992	MXE
MCI	AKR1B1	231	MXE
MCI	EIF3K	27335	MXE
MCI	GTF3A	2971	MXE
MCI	USP4	7375	MXE
MCI	AK9	221264	MXE
MCI	WDR27	253769	MXE
MCI	PRKAR1B	5575	MXE
MCI	SUN1	23353	MXE
MCI	INTS1	26173	MXE
MCI	PSMB1	5689	MXE
MCI	TNRC18	84629	MXE
MCI	CALM2	805	MXE
MCI	ANXA2	302	MXE
MCI	C7orf26		MXE
MCI	ZFPL1	7542	MXE
MCI	KIF3A	11127	MXE
MCI	SERBP1	26135	MXE
MCI	AGPAT6		MXE
MCI	DLG1	1739	MXE
MCI	CBX3	11335	MXE
MCI	GATB	5188	MXE
MCI	GIGYF2	26058	MXE
MCI	SCRN1	9805	MXE
MCI	GRHPR	9380	MXE
MCI	DNPEP	23549	MXE
MCI	OMA1	115209	MXE
MCI	DPP7	29952	MXE
MCI	POLR2J4	84820	MXE
MCI	CCM2	83605	MXE
MCI	NACAD	23148	MXE
MCI	TBRG4	9238	MXE
MCI	SHC3	53358	MXE
MCI	PPP4C	5531	MXE
MCI	UBAC2	337867	MXE
MCI	SUMF2	25870	MXE
MCI	AGT	183	MXE
MCI	TMEM120A	83862	MXE
MCI	SUGP1	57794	MXE
MCI	TPST1	8460	MXE
MCI	RPL18	6141	MXE
MCI	PLA2G16		MXE
MCI	SMARCD3	6604	MXE
MCI	GOLM1	51280	MXE
MCI	WBSCR22		MXE
MCI	LIMK1	3984	MXE
MCI	RFC2	5982	MXE
MCI	SRRM3	222183	MXE
MCI	DPH1	1801	MXE
MCI	RSBN1L	222194	MXE
MCI	CDC42BPB	9578	MXE
MCI	ADAM22	53616	MXE
MCI	FAM133B	257415	MXE
MCI	RAPGEF4	11069	MXE
MCI	GALNT9	50614	MXE
MCI	ENSA	2029	MXE
MCI	MARS		MXE
MCI	RP11-762I7.5		MXE
MCI	TAF6	6878	MXE
MCI	STAG3L5P-PVRIG2P-PILRB	101752399	MXE
MCI	PILRB	29990	MXE
MCI	CSPP1	79848	MXE
MCI	ACTL6B	51412	MXE
MCI	GIGYF1	64599	MXE
MCI	CUX1	1523	MXE
MCI	PRKRIP1	79706	MXE
MCI	NRCAM	4897	MXE
MCI	PMPCB	9512	MXE
MCI	DNAJC2	27000	MXE
MCI	CNTFR	1271	MXE
MCI	BCAP29	55973	MXE
MCI	GIT1	28964	MXE
MCI	YWHAE	7531	MXE
MCI	IMPDH1	3614	MXE
MCI	MTDH	92140	MXE
MCI	UBA7	7318	MXE
MCI	PPP1R12A	4659	MXE
MCI	ERC1	23085	MXE
MCI	CHN1	1123	MXE
MCI	VAPB	9217	MXE
MCI	EPHB6	2051	MXE
MCI	NUDT22	84304	MXE
MCI	ASIC3	9311	MXE
MCI	NUB1	51667	MXE
MCI	WDR60		MXE
MCI	LSM14B	149986	MXE
MCI	KAT2A	2648	MXE
MCI	CLIP2	7461	MXE
MCI	METTL17	64745	MXE
MCI	EIF4G2	1982	MXE
MCI	TUSC3	7991	MXE
MCI	PCM1	5108	MXE
MCI	PDLIM2	64236	MXE
MCI	OGDH	4967	MXE
MCI	SLC25A37	51312	MXE
MCI	RRAGD	58528	MXE
MCI	PSMC6	5706	MXE
MCI	UBXN8	7993	MXE
MCI	PROSC		MXE
MCI	FNTA	2339	MXE
MCI	SPIDR	23514	MXE
MCI	ATP6V1H	51606	MXE
MCI	HIRIP3	8479	MXE
MCI	RAB2A	5862	MXE
MCI	KLHDC9	126823	MXE
MCI	GRK5	2869	MXE
MCI	TERF1	7013	MXE
MCI	PDZD4	57595	MXE
MCI	TMEM161B-AS1		MXE
MCI	TRA2A	29896	MXE
MCI	IMPA1	3612	MXE
MCI	ARHGAP21	57584	MXE
MCI	BCCIP	56647	MXE
MCI	GNPTAB	79158	MXE
MCI	ITSN2	50618	MXE
MCI	SEC22C	9117	MXE
MCI	GSTO1	9446	MXE
MCI	MED16	10025	MXE
MCI	PPP2R1A	5518	MXE
MCI	EIF2AK4	440275	MXE
MCI	SPTAN1	6709	MXE
MCI	NDUFB9	4715	MXE
MCI	RBM39	9584	MXE
MCI	SERGEF	26297	MXE
MCI	WASF3	10810	MXE
MCI	KHDRBS3	10656	MXE
MCI	R3HDM1	23518	MXE
MCI	PTK2	5747	MXE
MCI	SNHG14	104472715	MXE
MCI	NAPRT	93100	MXE
MCI	DERL2	51009	MXE
MCI	MLH1	4292	MXE
MCI	MROH1	727957	MXE
MCI	CPSF1	29894	MXE
MCI	C8orf82	414919	MXE
MCI	RPL8	6132	MXE
MCI	MORN1	79906	MXE
MCI	RP11-73M18.2		MXE
MCI	AHDC1	27245	MXE
MCI	CDK9	1025	MXE
MCI	CHMP5	51510	MXE
MCI	NFX1	4799	MXE
MCI	UBAP1	51271	MXE
MCI	RUSC2	9853	MXE
MCI	CLTA	1211	MXE
MCI	LHPP	64077	MXE
MCI	RANBP2	5903	MXE
MCI	PCDHGC3	5098	MXE
MCI	SEMA6C	10500	MXE
MCI	FAM193B	54540	MXE
MCI	AP2M1	1173	MXE
MCI	EXD3	54932	MXE
MCI	SPATA20	64847	MXE
MCI	METAP2	10988	MXE
MCI	PHGDH	26227	MXE
MCI	SMC5	23137	MXE
MCI	ZFAND5	7763	MXE
MCI	DEAF1	10522	MXE
MCI	RPS15A	6210	MXE
MCI	NKAP	79576	MXE
MCI	SECISBP2	79048	MXE
MCI	NPAS2	4862	MXE
MCI	FAM120A	23196	MXE
MCI	CLPTM1L	81037	MXE
MCI	LGMN	5641	MXE
MCI	FAM179B		MXE
MCI	MYT1L	23040	MXE
MCI	PPAP2A		MXE
MCI	PHF19	26147	MXE
MCI	CNTRL	11064	MXE
MCI	RP11-286N22.8		MXE
MCI	NUCB2	4925	MXE
MCI	BEND6	221336	MXE
MCI	FPGS	2356	MXE
MCI	DNM1	1759	MXE
MCI	GOLGA2	2801	MXE
MCI	TRUB2	26995	MXE
MCI	ZER1	10444	MXE
MCI	TBC1D13	54662	MXE
MCI	FNBP1	23048	MXE
MCI	NCS1	23413	MXE
MCI	SEPT7P2		MXE
MCI	RALGDS	5900	MXE
MCI	SURF2	6835	MXE
MCI	NCSTN	23385	MXE
MCI	RPL21	6144	MXE
MCI	CTD-2527I21.4		MXE
MCI	KCNT1	57582	MXE
MCI	SEC16A	9919	MXE
MCI	EGFL7	51162	MXE
MCI	SNHG7	84973	MXE
MCI	ABCD3	5825	MXE
MCI	GRIN1	2902	MXE
MCI	ANAPC2	29882	MXE
MCI	NSMF	26012	MXE
MCI	HPCAL1	3241	MXE
MCI	PTPN12	5782	MXE
MCI	PSMD4	5710	MXE
MCI	STX16-NPEPL1	100534593	MXE
MCI	WHSC1L1		MXE
MCI	CDC123	8872	MXE
MCI	GAS6	2621	MXE
MCI	SLC44A1	23446	MXE
MCI	PIP4K2A	5305	MXE
MCI	ADGRB1	575	MXE
MCI	OSBPL1A	114876	MXE
MCI	EVL	51466	MXE
MCI	CCNY	219771	MXE
MCI	NDUFS8	4728	MXE
MCI	MED25	81857	MXE
MCI	RASSF4	83937	MXE
MCI	MLLT10	8028	MXE
MCI	GPBP1	65056	MXE
MCI	PITHD1	57095	MXE
MCI	KLC1	3831	MXE
MCI	RUFY2	55680	MXE
MCI	SUPV3L1	6832	MXE
MCI	C10orf54		MXE
MCI	PSAP	5660	MXE
MCI	USP54	159195	MXE
MCI	CAMK2G	818	MXE
MCI	FAM213A		MXE
MCI	NEIL1	79661	MXE
MCI	AEBP2	121536	MXE
MCI	SDS	10993	MXE
MCI	GMPR2	51292	MXE
MCI	ATAD1	84896	MXE
MCI	REC8	9985	MXE
MCI	EEF1A2	1917	MXE
MCI	SF3B1	23451	MXE
MCI	RRP12	23223	MXE
MCI	SEC31B	25956	MXE
MCI	FBXW4	6468	MXE
MCI	FBXL15	79176	MXE
MCI	ARL3	403	MXE
MCI	UNC5A	90249	MXE
MCI	PARP6	56965	MXE
MCI	NPTN	27020	MXE
MCI	SHTN1	57698	MXE
MCI	TULP4	56995	MXE
MCI	PSMD2	5708	MXE
MCI	HAUS5	23354	MXE
MCI	TUBGCP2	10844	MXE
MCI	CALY	50632	MXE
MCI	C11orf49		MXE
MCI	PHRF1	57661	MXE
MCI	DDX25	29118	MXE
MCI	CD151	977	MXE
MCI	TOLLIP	54472	MXE
MCI	NAA15	80155	MXE
MCI	LAMP2	3920	MXE
MCI	IFT81	28981	MXE
MCI	ILK	3611	MXE
MCI	OXR1	55074	MXE
MCI	DENND5A	23258	MXE
MCI	MICU3	286097	MXE
MCI	GALNT18	374378	MXE
MCI	HPS5	11234	MXE
MCI	LDHA	3939	MXE
MCI	C1orf123		MXE
MCI	FAM47E	100129583	MXE
MCI	LRFN5	145581	MXE
MCI	GNAS	2778	MXE
MCI	ARL2	402	MXE
MCI	CKAP5	9793	MXE
MCI	HSPH1	10808	MXE
MCI	MADD	8567	MXE
MCI	NTN4	59277	MXE
MCI	JOSD2	126119	MXE
MCI	NEDD8-MDP1	100528064	MXE
MCI	SORBS1	10580	MXE
MCI	SYNE1	23345	MXE
MCI	GGA1	26088	MXE
MCI	TKFC	26007	MXE
MCI	RPS25	6230	MXE
MCI	TCEA1	6917	MXE
MCI	BSCL2	26580	MXE
MCI	NMT1	4836	MXE
MCI	TRPT1	83707	MXE
MCI	VEGFB	7423	MXE
MCI	GALNT11	63917	MXE
MCI	SART1	9092	MXE
MCI	C11orf80		MXE
MCI	CABLES1	91768	MXE
MCI	FN1	2335	MXE
MCI	NUMA1	4926	MXE
MCI	MOBP	4336	MXE
MCI	FCHSD2	9873	MXE
MCI	RAB6A	5870	MXE
MCI	ARHGEF40	55701	MXE
MCI	ERCC3	2071	MXE
MCI	TMEM126B	55863	MXE
MCI	RNF10	9921	MXE
MCI	PICALM	8301	MXE
MCI	ME3	10873	MXE
MCI	DDX51	317781	MXE
MCI	TAF1D	79101	MXE
MCI	NUDT2	318	MXE
MCI	CCDC25	55246	MXE
MCI	2024-09-07		MXE
MCI	HNRNPH3	3189	MXE
MCI	ZBTB16	7704	MXE
MCI	FXYD6	53826	MXE
MCI	PHLDB1	23187	MXE
MCI	WTIP	126374	MXE
MCI	ROBO3	64221	MXE
MCI	JMJD7-PLA2G4B	8681	MXE
MCI	FEZ1	9638	MXE
MCI	NTM	50863	MXE
MCI	TPGS2	25941	MXE
MCI	THYN1	29087	MXE
MCI	ACAD8	27034	MXE
MCI	IQSEC3	440073	MXE
MCI	ATN1	1822	MXE
MCI	LMO3	55885	MXE
MCI	HNRNPC	3183	MXE
MCI	R3HDM2	22864	MXE
MCI	CMAS	55907	MXE
MCI	CCDC91	55297	MXE
MCI	PRDM4	11108	MXE
MCI	KIF21A	55605	MXE
MCI	PPHLN1	51535	MXE
MCI	ZCRB1	85437	MXE
MCI	NTRK2	4915	MXE
MCI	DPP8	54878	MXE
MCI	ZC3H14	79882	MXE
MCI	SMARCD1	6602	MXE
MCI	PHF14	9678	MXE
MCI	DDB2	1643	MXE
MCI	LARP7	51574	MXE
MCI	CCDC106	29903	MXE
MCI	CDK4	1019	MXE
MCI	ITGA7	3679	MXE
MCI	ATP5B		MXE
MCI	LRP1	4035	MXE
MCI	ARHGEF25	115557	MXE
MCI	AGAP2	116986	MXE
MCI	PTGES2	80142	MXE
MCI	RALY	22913	MXE
MCI	SYT1	6857	MXE
MCI	ANKRD28	23243	MXE
MCI	GNAQ	2776	MXE
MCI	TMEM8B	51754	MXE
MCI	PPFIA2	8499	MXE
MCI	ATP2B1	490	MXE
MCI	MICAL1	64780	MXE
MCI	SCYL1	57410	MXE
MCI	DTNB	1838	MXE
MCI	ANAPC7	51434	MXE
MCI	MAPKAPK5	8550	MXE
MCI	CYP46A1	10858	MXE
MCI	ANAPC5	51433	MXE
MCI	DENR	8562	MXE
MCI	SBNO1	55206	MXE
MCI	AP3B2	8120	MXE
MCI	UCHL1	7345	MXE
MCI	NXPE3	91775	MXE
MCI	MPHOSPH8	54737	MXE
MCI	TM9SF1	10548	MXE
MCI	MIIP	60672	MXE
MCI	UBAP1L	390595	MXE
MCI	SIPA1L1	26037	MXE
MCI	DYNC1LI2	1783	MXE
MCI	NAP1L1	4673	MXE
MCI	HSPBAP1	79663	MXE
MCI	NOMO1	23420	MXE
MCI	MARK3	4140	MXE
MCI	EPN1	29924	MXE
MCI	DCTN1	1639	MXE
MCI	GPI	2821	MXE
MCI	HOOK2	29911	MXE
MCI	MLH3	27030	MXE
MCI	ERLEC1	27248	MXE
MCI	CAMSAP2	23271	MXE
MCI	CARKD		MXE
MCI	UPF3A	65110	MXE
MCI	TIMMDC1	51300	MXE
MCI	NDRG2	57447	MXE
MCI	FCHSD1	89848	MXE
MCI	PSME1	5720	MXE
MCI	NOVA1	4857	MXE
MCI	AP4S1	11154	MXE
MCI	EAPP	55837	MXE
MCI	UQCRB	7381	MXE
MCI	MAGED2	10916	MXE
MCI	TRAPPC6B	122553	MXE
MCI	PNN	5411	MXE
MCI	NEMF	9147	MXE
MCI	CC2D1A	54862	MXE
MCI	KTN1	3895	MXE
MCI	ACTR10	55860	MXE
MCI	RTN1	6252	MXE
MCI	SLC38A6	145389	MXE
MCI	ATP6V1D	51382	MXE
MCI	SEC14L5	9717	MXE
MCI	MYCBP2	23077	MXE
MCI	RBM25	58517	MXE
MCI	JDP2	122953	MXE
[truncated: 4,928 more rows]
