# Supplementary material for: Construction of a Dataset for All Expressed Transcripts for Alzheimer’s Disease Research
Source: Brain Sci. 2024 Nov 25;14(12):1180. doi: 10.3390/brainsci14121180 (PMC11674848; doi:10.3390/brainsci14121180)
Supplement: Supplementary file 1 [file brainsci-14-01180-s001.zip › Table S2.xlsx]

## Sheet: Sheet1
ID	Description	GeneRatio	BgRatio	pvalue	p.adjust	qvalue	geneID	Count	Stage	GO Class	Gene.Symbols
GO:0097060	synaptic membrane	61/964	395/18678	1.26958e-14	7.05889e-12	6.44147e-12	26045/9890/22865/25945/1949/642938/9162/2891/4988/10505/9177/22999/5800/23208/57451/1007/22986/287/729956/22883/3351/401190/107/794/23025/347730/1135/2917/2904/9228/23362/114798/776/26037/3756/23229/1630/3760/81832/53942/1006/22941/2557/4985/3738/1132/1129/2566/869/9743/53616/8867/747/57502/116443/729993/1268/775/8825/5100/9746	61	MCI	DOWN-CC
GO:0045211	postsynaptic membrane	50/964	299/18678	1.46936e-13	4.08481e-11	3.72753e-11	26045/9890/22865/25945/1949/642938/9162/2891/4988/10505/9177/5800/57451/1007/22986/287/729956/22883/401190/107/347730/1135/2917/2904/9228/23362/114798/26037/3756/23229/1630/81832/22941/2557/4985/3738/1132/1129/2566/869/9743/53616/747/57502/116443/729993/775/8825/5100/9746	50	MCI	DOWN-CC
GO:0032279	asymmetric synapse	49/964	294/18678	2.94358e-13	5.45544e-11	4.97827e-11	26045/81831/9890/22865/25945/1949/642938/9162/2891/5800/3708/23208/659/22986/729956/22883/401190/9863/107/2917/2904/9228/23362/114798/9758/8224/26037/3756/5332/23229/1630/81832/22941/4985/1129/54477/6792/2898/9743/53616/8831/57502/116443/729993/1740/775/8825/9746/7248	49	MCI	DOWN-CC
GO:0014069	postsynaptic density	47/964	290/18678	2.55072e-12	3.5455e-10	3.23538e-10	26045/81831/9890/22865/25945/1949/642938/9162/2891/5800/3708/23208/659/22986/729956/22883/401190/9863/107/2904/9228/23362/114798/9758/8224/26037/3756/5332/23229/1630/81832/22941/4985/54477/6792/2898/9743/53616/8831/57502/116443/729993/1740/775/8825/9746/7248	47	MCI	DOWN-CC
GO:0098984	neuron to neuron synapse	49/964	315/18678	4.11126e-12	4.29045e-10	3.91518e-10	26045/81831/9890/22865/25945/1949/642938/9162/2891/5800/3708/23208/659/22986/729956/22883/401190/9863/107/2917/2904/9228/23362/114798/9758/8224/26037/3756/5332/23229/1630/81832/22941/4985/1129/54477/6792/2898/9743/53616/8831/57502/116443/729993/1740/775/8825/9746/7248	49	MCI	DOWN-CC
GO:0099572	postsynaptic specialization	49/964	316/18678	4.62999e-12	4.29045e-10	3.91518e-10	26045/81831/9890/22865/25945/1949/642938/9162/2891/5800/3708/23208/659/22986/729956/22883/401190/9863/107/347730/2904/9228/23362/114798/9758/8224/26037/3756/5332/23229/1630/81832/22941/2557/4985/54477/6792/2898/9743/53616/8831/57502/116443/729993/1740/775/8825/9746/7248	49	MCI	DOWN-CC
GO:0099240	intrinsic component of synaptic membrane	33/964	164/18678	1.3059e-11	1.03726e-09	9.46535e-10	26045/9890/22865/25945/1949/4988/5800/23208/1007/22986/729956/22883/3351/401190/107/347730/114798/776/3756/1630/3760/81832/53942/2557/4985/3738/1129/53616/747/729993/1268/5100/9746	33	MCI	DOWN-CC
GO:0099699	integral component of synaptic membrane	31/964	152/18678	3.7895e-11	2.6337e-09	2.40334e-09	26045/9890/22865/25945/1949/4988/5800/23208/1007/22986/729956/22883/3351/107/347730/114798/776/3756/1630/3760/81832/2557/4985/3738/1129/53616/747/729993/1268/5100/9746	31	MCI	DOWN-CC
GO:0099146	intrinsic component of postsynaptic density membrane	17/964	51/18678	3.19016e-10	1.97081e-08	1.79843e-08	26045/9890/22865/25945/1949/5800/22986/22883/401190/107/114798/1630/81832/4985/53616/729993/9746	17	MCI	DOWN-CC
GO:0098936	intrinsic component of postsynaptic membrane	26/964	120/18678	3.55481e-10	1.97647e-08	1.8036e-08	26045/9890/22865/25945/1949/4988/5800/1007/22986/729956/22883/401190/107/347730/114798/1630/81832/2557/4985/3738/1129/53616/747/729993/5100/9746	26	MCI	DOWN-CC
GO:0098839	postsynaptic density membrane	18/964	59/18678	5.01485e-10	2.53478e-08	2.31307e-08	26045/9890/22865/25945/1949/9162/5800/22986/22883/401190/107/114798/1630/81832/4985/53616/729993/9746	18	MCI	DOWN-CC
GO:0098948	intrinsic component of postsynaptic specialization membrane	20/964	74/18678	6.12937e-10	2.83994e-08	2.59154e-08	26045/9890/22865/25945/1949/5800/22986/729956/22883/401190/107/347730/114798/1630/81832/2557/4985/53616/729993/9746	20	MCI	DOWN-CC
GO:0099055	integral component of postsynaptic membrane	25/964	115/18678	7.18686e-10	2.87191e-08	2.62071e-08	26045/9890/22865/25945/1949/4988/5800/1007/22986/729956/22883/107/347730/114798/1630/81832/2557/4985/3738/1129/53616/747/729993/5100/9746	25	MCI	DOWN-CC
GO:0098978	glutamatergic synapse	48/964	352/18678	7.23143e-10	2.87191e-08	2.62071e-08	26045/1607/9890/1949/84961/9162/814/163/5800/23467/22986/3556/729956/22883/401190/107/23025/4885/347730/114798/9758/8224/5332/81832/1006/1432/3738/1129/54477/4628/2932/5584/6792/388662/869/2898/53616/8831/57502/116443/729993/1740/1268/4644/2911/5100/6712/9746	48	MCI	DOWN-CC
GO:0099061	integral component of postsynaptic density membrane	16/964	48/18678	1.06193e-09	3.93622e-08	3.59193e-08	26045/9890/22865/25945/1949/5800/22986/22883/107/114798/1630/81832/4985/53616/729993/9746	16	MCI	DOWN-CC
GO:0099634	postsynaptic specialization membrane	21/964	86/18678	1.7536e-09	6.09377e-08	5.56076e-08	26045/9890/22865/25945/1949/9162/5800/22986/729956/22883/401190/107/347730/114798/1630/81832/2557/4985/53616/729993/9746	21	MCI	DOWN-CC
GO:0099060	integral component of postsynaptic specialization membrane	19/964	71/18678	1.97464e-09	6.45824e-08	5.89335e-08	26045/9890/22865/25945/1949/5800/22986/729956/22883/107/347730/114798/1630/81832/2557/4985/53616/729993/9746	19	MCI	DOWN-CC
GO:0060076	excitatory synapse	14/964	46/18678	4.41518e-08	1.3638e-06	1.24451e-06	26045/9162/2891/23208/729956/794/347730/5332/3760/81832/392617/869/57502/6712	14	MCI	DOWN-CC
GO:1902495	transmembrane transporter complex	31/964	271/18678	2.86267e-05	0.000837708	0.000764436	219527/64241/7223/1261/2891/6331/9177/3739/23507/1135/2904/777/776/3756/3760/22941/2557/1804/55800/3786/2566/26047/3778/116443/6334/781/729993/1740/775/7224/6327	31	MCI	DOWN-CC
GO:0034702	ion channel complex	29/964	249/18678	3.68407e-05	0.000994363	0.000907389	219527/7223/2891/6331/9177/3739/23507/1135/2904/777/776/3756/3760/22941/2557/1804/55800/3786/2566/26047/3778/116443/6334/781/729993/1740/775/7224/6327	29	MCI	DOWN-CC
GO:0033267	axon part	37/964	354/18678	3.75569e-05	0.000994363	0.000907389	22974/1261/9162/5800/23208/5798/57451/22853/56104/57465/3351/23025/347730/11127/57282/3756/8882/22941/4985/3738/23162/1129/57616/4628/54434/6792/3786/2898/26047/8867/747/6334/1740/1268/4644/7248/7224	37	MCI	DOWN-CC
GO:1990351	transporter complex	31/964	276/18678	4.07664e-05	0.00103028	0.000940162	219527/64241/7223/1261/2891/6331/9177/3739/23507/1135/2904/777/776/3756/3760/22941/2557/1804/55800/3786/2566/26047/3778/116443/6334/781/729993/1740/775/7224/6327	31	MCI	DOWN-CC
GO:0034703	cation channel complex	23/964	182/18678	6.5812e-05	0.00159093	0.00145178	219527/7223/2891/6331/9177/3739/2904/777/776/3756/3760/1804/55800/3786/26047/3778/116443/6334/781/1740/775/7224/6327	23	MCI	DOWN-CC
GO:0098889	intrinsic component of presynaptic membrane	14/964	83/18678	8.19667e-05	0.0018989	0.0017328	1949/4988/23208/1007/3351/401190/776/3756/3760/53942/4985/3738/1129/1268	14	MCI	DOWN-CC
GO:0098982	GABA-ergic synapse	13/964	74/18678	9.49292e-05	0.00211123	0.00192656	26045/22865/5800/22883/347730/114798/53942/2557/2566/388662/57502/1268/9746	13	MCI	DOWN-CC
GO:0098793	presynapse	41/964	438/18678	0.000175035	0.00374305	0.00341566	9381/1949/84961/9162/4988/22999/23208/5798/5865/10681/1007/57465/84937/3351/401190/794/23025/2917/776/57282/8224/3756/3760/53942/4985/3738/9145/1129/23312/388662/2898/55530/8867/57502/9829/1268/8825/5100/6712/273/133308	41	MCI	DOWN-CC
GO:0150034	distal axon	28/964	262/18678	0.00022028	0.00453613	0.00413937	9162/5800/23208/5798/57451/22853/56104/57465/3351/23025/347730/57282/8882/22941/4985/3738/23162/1129/57616/4628/54434/6792/2898/8867/1268/4644/7248/7224	28	MCI	DOWN-CC
GO:0042734	presynaptic membrane	18/964	141/18678	0.000348401	0.00691824	0.00631313	1949/9162/4988/22999/23208/1007/3351/401190/23025/776/3756/3760/53942/4985/3738/1129/1268/5100	18	MCI	DOWN-CC
GO:0099056	integral component of presynaptic membrane	12/964	74/18678	0.000379403	0.00727408	0.00663784	1949/4988/23208/1007/3351/776/3756/3760/4985/3738/1129/1268	12	MCI	DOWN-CC
GO:0098688	parallel fiber to Purkinje cell synapse	5/964	16/18678	0.00098204	0.0182005	0.0166085	794/5332/3760/869/6712	5	MCI	DOWN-CC
GO:0043197	dendritic spine	17/964	142/18678	0.00105009	0.0188339	0.0171866	9162/124925/2891/4988/5800/23208/57451/22883/6543/9758/26037/22941/4985/10152/4628/9743/729993	17	MCI	DOWN-CC
GO:0044309	neuron spine	17/964	145/18678	0.00132533	0.0230277	0.0210135	9162/124925/2891/4988/5800/23208/57451/22883/6543/9758/26037/22941/4985/10152/4628/9743/729993	17	MCI	DOWN-CC
GO:0098685	Schaffer collateral - CA1 synapse	11/964	82/18678	0.00318941	0.0537367	0.0490365	26045/1607/84961/9162/3708/23208/107/1630/5584/2915/2911	11	MCI	DOWN-CC
GO:0034706	sodium channel complex	4/964	13/18678	0.00346555	0.0565838	0.0516346	6331/55800/6334/6327	4	MCI	DOWN-CC
GO:0044306	neuron projection terminus	14/964	120/18678	0.00356193	0.0565838	0.0516346	9162/85300/23208/5798/57465/3351/23025/57282/4985/3738/1129/55219/2898/8867	14	MCI	DOWN-CC
GO:0098797	plasma membrane protein complex	37/964	451/18678	0.00374441	0.0578303	0.0527721	7189/219527/64241/2891/6331/9177/163/3739/6442/125111/1135/2904/777/161/776/3479/3756/3569/3760/22941/1804/55800/3786/26047/8867/3778/91/116443/6334/781/355/729993/1740/84251/775/2911/6327	37	MCI	DOWN-CC
GO:0034045	phagophore assembly site membrane	4/964	14/18678	0.00465548	0.069958	0.063839	8987/55054/55102/22863	4	MCI	DOWN-CC
GO:0030672	synaptic vesicle membrane	11/964	87/18678	0.00505507	0.0720671	0.0657636	9381/23208/5865/84937/4985/9145/23312/388662/55530/273/133308	11	MCI	DOWN-CC
GO:0099501	exocytic vesicle membrane	11/964	87/18678	0.00505507	0.0720671	0.0657636	9381/23208/5865/84937/4985/9145/23312/388662/55530/273/133308	11	MCI	DOWN-CC
GO:0043679	axon terminus	12/964	101/18678	0.00579299	0.0805226	0.0734795	9162/23208/5798/57465/3351/23025/57282/4985/3738/1129/2898/8867	12	MCI	DOWN-CC
GO:0030132	clathrin coat of coated pit	4/964	16/18678	0.00779537	0.105713	0.0964664	163/161/8867/84251	4	MCI	DOWN-CC
GO:0043235	receptor complex	25/964	292/18678	0.00929659	0.123069	0.112305	7189/196/64241/51559/150/2891/9177/7253/155/26050/3949/51555/1135/2917/2904/3569/7421/22941/960/2566/22953/91/116443/729993/2911	25	MCI	DOWN-CC
GO:1990752	microtubule end	5/964	26/18678	0.00963727	0.124612	0.113713	126353/259266/157922/89795/4644	5	MCI	DOWN-CC
GO:0036019	endolysosome	4/964	18/18678	0.0120744	0.149328	0.136267	163/3949/161/5641	4	MCI	DOWN-CC
GO:0030426	growth cone	16/964	166/18678	0.0120859	0.149328	0.136267	5800/57451/22853/56104/347730/8882/22941/23162/57616/4628/54434/6792/1268/4644/7248/7224	16	MCI	DOWN-CC
GO:0098878	neurotransmitter receptor complex	6/964	39/18678	0.0141141	0.167503	0.152852	2891/9177/2904/22941/116443/729993	6	MCI	DOWN-CC
GO:0030427	site of polarized growth	16/964	169/18678	0.0141594	0.167503	0.152852	5800/57451/22853/56104/347730/8882/22941/23162/57616/4628/54434/6792/1268/4644/7248/7224	16	MCI	DOWN-CC
GO:0030315	T-tubule	7/964	51/18678	0.0152154	0.176245	0.16083	6331/287/8987/776/3760/781/775	7	MCI	DOWN-CC
GO:0030669	clathrin-coated endocytic vesicle membrane	6/964	40/18678	0.0159	0.178703	0.163072	50489/163/3949/161/7306/84251	6	MCI	DOWN-CC
GO:0008076	voltage-gated potassium channel complex	9/964	76/18678	0.0160704	0.178703	0.163072	219527/3739/3756/3760/1804/3786/26047/3778/1740	9	MCI	DOWN-CC
GO:0030122	AP-2 adaptor complex	3/964	11/18678	0.0165578	0.180513	0.164724	163/161/84251	3	MCI	DOWN-CC
GO:0005905	clathrin-coated pit	8/964	66/18678	0.0198537	0.211324	0.19284	6401/29967/163/3949/57214/161/8867/84251	8	MCI	DOWN-CC
GO:0044447	axoneme part	5/964	31/18678	0.0201441	0.211324	0.19284	1767/23322/26074/154313/1770	5	MCI	DOWN-CC
GO:0030128	clathrin coat of endocytic vesicle	3/964	12/18678	0.0212436	0.214753	0.195969	163/161/84251	3	MCI	DOWN-CC
GO:1990454	L-type voltage-gated calcium channel complex	3/964	12/18678	0.0212436	0.214753	0.195969	776/781/775	3	MCI	DOWN-CC
GO:0034705	potassium channel complex	9/964	80/18678	0.0218321	0.216355	0.197431	219527/3739/3756/3760/1804/3786/26047/3778/1740	9	MCI	DOWN-CC
GO:0032589	neuron projection membrane	6/964	43/18678	0.0221803	0.216355	0.197431	4988/3756/4985/2566/26047/729993	6	MCI	DOWN-CC
GO:0098686	hippocampal mossy fiber to CA3 synapse	5/964	33/18678	0.0258658	0.247955	0.226267	26045/25945/1949/107/2898	5	MCI	DOWN-CC
GO:0036020	endolysosome membrane	3/964	13/18678	0.026577	0.250454	0.228548	163/3949/161	3	MCI	DOWN-CC
GO:0099568	cytoplasmic region	30/964	402/18678	0.0277897	0.255628	0.233269	6401/7189/1767/7223/23322/80306/126731/4988/8874/256158/6786/91663/794/55054/11127/26074/642273/2917/126353/22863/23162/154313/4628/55188/6792/2898/1740/1770/6712/7248	30	MCI	DOWN-CC
GO:0042383	sarcolemma	12/964	125/18678	0.0281045	0.255628	0.233269	4988/6331/6442/287/8987/28965/90523/776/3760/781/493829/775	12	MCI	DOWN-CC
GO:0032590	dendrite membrane	4/964	23/18678	0.0285053	0.255628	0.233269	4988/4985/2566/729993	4	MCI	DOWN-CC
GO:0005874	microtubule	27/964	357/18678	0.030704	0.270975	0.247274	1767/145483/22974/23322/84056/126731/79827/6786/9702/11127/83659/161436/642273/55346/126353/400954/259266/154313/11043/3832/157922/8867/51361/1548/89795/4644/1770	27	MCI	DOWN-CC
GO:0045334	clathrin-coated endocytic vesicle	7/964	59/18678	0.0315392	0.273997	0.250031	50489/163/3949/57214/161/7306/84251	7	MCI	DOWN-CC
GO:0000407	phagophore assembly site	4/964	24/18678	0.0328502	0.276738	0.252533	8987/55054/55102/22863	4	MCI	DOWN-CC
GO:0030131	clathrin adaptor complex	4/964	24/18678	0.0328502	0.276738	0.252533	163/161/8907/84251	4	MCI	DOWN-CC
GO:0031045	dense core granule	3/964	15/18678	0.0391714	0.319125	0.291212	4985/9515/7857	3	MCI	DOWN-CC
GO:0043194	axon initial segment	3/964	15/18678	0.0391714	0.319125	0.291212	1261/3786/6334	3	MCI	DOWN-CC
GO:0005881	cytoplasmic microtubule	7/964	62/18678	0.0398808	0.319125	0.291212	145483/23322/126731/79827/126353/154313/1548	7	MCI	DOWN-CC
GO:0008328	ionotropic glutamate receptor complex	5/964	37/18678	0.0401776	0.319125	0.291212	2891/2904/22941/116443/729993	5	MCI	DOWN-CC
GO:0000932	P-body	7/964	63/18678	0.0429522	0.336358	0.306938	25819/84206/9125/56478/54464/1656/192670	7	MCI	DOWN-CC
GO:0043025	neuronal cell body	32/964	454/18678	0.0463596	0.357999	0.326686	26504/22974/1261/9162/5792/124925/4988/8874/5798/22853/659/2044/9693/6543/57282/3756/8882/22941/3750/6478/1129/54464/4628/23154/2898/26047/22953/116443/4644/775/6712/7224	32	MCI	DOWN-CC
GO:0070382	exocytic vesicle	14/964	166/18678	0.0486028	0.37018	0.337802	9381/9162/23208/5865/84937/8224/3479/4985/9145/23312/388662/55530/273/133308	14	MCI	DOWN-CC
GO:0044304	main axon	7/964	65/18678	0.049543	0.372242	0.339683	1261/3756/3786/26047/747/6334/1740	7	MCI	DOWN-CC
GO:0050808	synapse organization	49/935	394/17913	1.50298e-08	6.33255e-05	6.25497e-05	26045/1607/56097/389941/22865/56098/5792/124925/5800/56133/51804/26050/1007/3556/729956/22883/9863/627/56122/347730/577/2904/56132/114798/9758/26037/53942/1006/22941/1432/10152/4628/54434/6792/2915/5641/2566/392617/869/22953/8831/57502/1740/4644/5100/6712/9746/119/7248	49	MCI	DOWN-BP
GO:0050804	modulation of chemical synaptic transmission	48/935	393/17913	3.73652e-08	6.33255e-05	6.25497e-05	26045/1607/1949/84961/9162/22999/23208/5865/23467/22986/729956/3351/107/10769/488/23025/4885/9693/347730/6543/2904/776/253980/57282/152330/8224/26037/5332/1630/81832/22941/9145/1129/57616/2932/54434/23154/2915/5641/869/2898/9515/8831/57502/116443/729993/1268/5743	48	MCI	DOWN-BP
GO:0099177	regulation of trans-synaptic signaling	48/935	394/17913	4.04637e-08	6.33255e-05	6.25497e-05	26045/1607/1949/84961/9162/22999/23208/5865/23467/22986/729956/3351/107/10769/488/23025/4885/9693/347730/6543/2904/776/253980/57282/152330/8224/26037/5332/1630/81832/22941/9145/1129/57616/2932/54434/23154/2915/5641/869/2898/9515/8831/57502/116443/729993/1268/5743	48	MCI	DOWN-BP
GO:0048167	regulation of synaptic plasticity	28/935	169/17913	5.29256e-08	6.33255e-05	6.25497e-05	26045/9162/22986/729956/107/10769/23025/9693/347730/6543/2904/57282/152330/26037/81832/22941/9145/57616/2932/54434/23154/2915/5641/869/2898/8831/729993/5743	28	MCI	DOWN-BP
GO:0098742	cell-cell adhesion via plasma-membrane adhesion molecules	31/935	233/17913	1.60286e-06	0.00153426	0.00151546	6401/5097/56097/55714/22865/56098/25945/5792/56109/56133/1007/137970/56104/3556/91663/22883/57575/56122/120114/57526/56132/114798/3557/64881/1432/1829/869/56134/56138/5100/9746	31	MCI	DOWN-BP
GO:0007215	glutamate receptor signaling pathway	17/935	87/17913	2.14307e-06	0.00170946	0.00168852	6751/81831/23732/2891/4988/23025/2917/2904/57554/81832/2915/2898/116443/1740/2914/1612/2911	17	MCI	DOWN-BP
GO:0007611	learning or memory	31/935	247/17913	5.49749e-06	0.00326059	0.00322064	3725/9162/814/114781/2925/3949/22986/729956/107/10769/4885/2353/577/6543/2904/84197/3156/81832/22941/109/6310/9369/2915/5641/26047/4987/8867/8831/57502/1268/5743	31	MCI	DOWN-BP
GO:0042391	regulation of membrane potential	41/935	374/17913	5.93549e-06	0.00326059	0.00322064	9631/4719/3725/642938/9162/124925/4988/6331/22999/287/401190/488/1135/30845/777/776/3760/81832/4985/2537/1829/2932/54434/55800/2915/3786/2730/869/2898/23530/22953/5318/3778/57502/116443/781/1268/775/2911/7224/6327	41	MCI	DOWN-BP
GO:0007187	G protein-coupled receptor signaling pathway, coupled to cyclic nucleotide second messenger	25/935	178/17913	6.13148e-06	0.00326059	0.00322064	3627/9340/57561/6751/5744/150/4988/5997/3350/7253/155/9495/3351/107/4283/9693/2917/776/4985/109/1129/6754/4987/2914/1268	25	MCI	DOWN-BP
GO:0086091	regulation of heart rate by cardiac conduction	10/935	36/17913	1.04989e-05	0.00502477	0.00496321	6331/287/776/3760/1829/55800/5318/781/775/6327	10	MCI	DOWN-BP
GO:0007188	adenylate cyclase-modulating G protein-coupled receptor signaling pathway	23/935	162/17913	1.19148e-05	0.00513239	0.00506951	3627/9340/57561/5744/150/4988/5997/3350/7253/9495/3351/107/4283/9693/2917/776/4985/109/1129/6754/4987/2914/1268	23	MCI	DOWN-BP
GO:0007156	homophilic cell adhesion via plasma membrane adhesion molecules	20/935	130/17913	1.31356e-05	0.00513239	0.00506951	5097/56097/55714/56098/25945/56109/56133/56104/22883/57575/56122/120114/57526/56132/64881/1829/56134/56138/5100/9746	20	MCI	DOWN-BP
GO:0048172	regulation of short-term neuronal synaptic plasticity	6/935	12/17913	1.40174e-05	0.00513239	0.00506951	23025/6543/57282/9145/2898/729993	6	MCI	DOWN-BP
GO:0007612	learning	21/935	142/17913	1.50133e-05	0.00513239	0.00506951	3725/9162/22986/4885/2353/577/6543/3156/81832/22941/109/6310/9369/2915/5641/26047/4987/8867/8831/57502/5743	21	MCI	DOWN-BP
GO:0050890	cognition	33/935	286/17913	1.66705e-05	0.00531902	0.00525385	3725/9162/814/114781/2925/3949/22986/729956/107/10769/4885/2353/577/6543/2904/84197/9980/3156/81832/22941/109/6310/55180/9369/2915/5641/26047/4987/8867/8831/57502/1268/5743	33	MCI	DOWN-BP
GO:0086019	cell-cell signaling involved in cardiac conduction	9/935	32/17913	2.61332e-05	0.0078171	0.00772134	9631/6331/287/776/3760/55800/5318/781/775	9	MCI	DOWN-BP
GO:0021591	ventricular system development	8/935	26/17913	3.59832e-05	0.0101303	0.0100062	1767/23322/9253/5079/9693/79809/4628/80031	8	MCI	DOWN-BP
GO:0034765	regulation of ion transmembrane transport	44/935	453/17913	5.59903e-05	0.0148872	0.0147048	3627/219527/27133/81831/56704/150/2891/4988/6331/7057/3739/5997/10681/6332/6786/287/4283/79400/57214/30845/2904/777/776/3756/57554/3760/81832/3750/3738/1804/55800/2915/3786/4987/3778/6334/781/90134/1740/29979/1612/4644/775/6327	44	MCI	DOWN-BP
GO:0050806	positive regulation of synaptic transmission	20/935	145/17913	6.58125e-05	0.0165778	0.0163747	26045/22999/5865/729956/107/10769/23025/347730/6543/776/253980/81832/22941/57616/2932/54434/5641/2898/1268/5743	20	MCI	DOWN-BP
GO:0007416	synapse assembly	22/935	172/17913	9.21139e-05	0.0220428	0.0217728	26045/22865/56133/51804/26050/1007/3556/9863/627/56122/347730/577/56132/114798/53942/22941/2566/869/57502/6712/9746/119	22	MCI	DOWN-BP
GO:0050803	regulation of synapse structure or activity	26/935	222/17913	9.94839e-05	0.0226729	0.0223951	26045/1607/389941/22865/5800/51804/26050/3556/729956/22883/627/347730/577/2904/114798/9758/26037/1006/1432/10152/54434/6792/869/8831/5100/9746	26	MCI	DOWN-BP
GO:0086012	membrane depolarization during cardiac muscle cell action potential	7/935	23/17913	0.000121066	0.0232462	0.0229615	6331/287/776/55800/781/775/6327	7	MCI	DOWN-BP
GO:0086002	cardiac muscle cell action potential involved in contraction	11/935	56/17913	0.000126625	0.0232462	0.0229615	9631/6331/287/776/3760/1829/55800/5318/781/775/6327	11	MCI	DOWN-BP
GO:0086065	cell communication involved in cardiac conduction	11/935	56/17913	0.000126625	0.0232462	0.0229615	9631/6331/125111/287/776/3760/1829/55800/5318/781/775	11	MCI	DOWN-BP
GO:0048168	regulation of neuronal synaptic plasticity	10/935	47/17913	0.000126853	0.0232462	0.0229615	23025/6543/57282/81832/9145/23154/2915/2898/8831/729993	10	MCI	DOWN-BP
GO:0051588	regulation of neurotransmitter transport	18/935	129/17913	0.000129133	0.0232462	0.0229615	84961/9162/22999/3358/5997/23208/5865/3350/3351/107/488/23025/776/1129/2932/9515/116443/1268	18	MCI	DOWN-BP
GO:0007623	circadian rhythm	24/935	201/17913	0.000134642	0.0232462	0.0229615	25819/10135/196/5054/9956/1408/3725/5591/1960/2673/8204/114781/107/79723/8473/10499/121278/6478/56938/2932/4987/8792/5599/26223	24	MCI	DOWN-BP
GO:0021670	lateral ventricle development	5/935	11/17913	0.000136	0.0232462	0.0229615	1767/23322/9253/5079/4628	5	MCI	DOWN-BP
GO:0099601	regulation of neurotransmitter receptor activity	12/935	67/17913	0.000160241	0.0264452	0.0261213	81831/2891/4988/23467/729956/4885/2904/57554/81832/729993/1740/1612	12	MCI	DOWN-BP
GO:0061337	cardiac conduction	19/935	144/17913	0.000180117	0.0287347	0.0283827	9631/6331/3708/125111/6786/287/488/30845/6543/776/3760/3750/4205/1829/55800/5318/781/775/6327	19	MCI	DOWN-BP
GO:0050807	regulation of synapse organization	25/935	218/17913	0.000187363	0.0289265	0.0285721	26045/1607/389941/22865/5800/51804/26050/3556/729956/22883/627/347730/577/2904/114798/9758/26037/1006/1432/10152/54434/6792/869/5100/9746	25	MCI	DOWN-BP
GO:0048511	rhythmic process	30/935	287/17913	0.000238013	0.0355979	0.0351618	25819/10135/196/5806/1457/5054/9956/1408/3725/5591/1960/4988/2673/5798/8204/114781/107/79723/8473/10499/121278/6478/51514/56938/2932/344758/4987/8792/5599/26223	30	MCI	DOWN-BP
GO:0045744	negative regulation of G protein-coupled receptor signaling pathway	10/935	51/17913	0.000259058	0.0375713	0.037111	3576/57561/23322/23295/4988/5997/3351/6754/4987/4233	10	MCI	DOWN-BP
GO:0086010	membrane depolarization during action potential	7/935	26/17913	0.00028314	0.0387174	0.0382431	6331/287/776/55800/781/775/6327	7	MCI	DOWN-BP
GO:0099560	synaptic membrane adhesion	7/935	26/17913	0.00028314	0.0387174	0.0382431	22865/5792/1007/3556/114798/1432/5100	7	MCI	DOWN-BP
GO:0099504	synaptic vesicle cycle	20/935	162/17913	0.000304398	0.040468	0.0399723	9381/84961/9162/22999/23208/5865/114781/3351/9863/107/488/776/8224/1129/2932/9515/8867/116443/9829/1268	20	MCI	DOWN-BP
GO:0007193	adenylate cyclase-inhibiting G protein-coupled receptor signaling pathway	12/935	72/17913	0.000323097	0.0410176	0.0405151	150/4988/5997/3350/9495/3351/107/2917/4985/109/4987/2914	12	MCI	DOWN-BP
GO:0060078	regulation of postsynaptic membrane potential	17/935	127/17913	0.000325673	0.0410176	0.0405151	642938/9162/124925/4988/22999/401190/1135/81832/2932/54434/2915/869/2898/22953/57502/116443/2911	17	MCI	DOWN-BP
GO:0098693	regulation of synaptic vesicle cycle	15/935	106/17913	0.000393246	0.0466801	0.0461083	84961/9162/23208/5865/114781/3351/9863/107/488/776/1129/2932/9515/116443/1268	15	MCI	DOWN-BP
GO:0086014	atrial cardiac muscle cell action potential	6/935	20/17913	0.000410032	0.0466801	0.0461083	9631/6331/287/3760/55800/775	6	MCI	DOWN-BP
GO:0086026	atrial cardiac muscle cell to AV node cell signaling	6/935	20/17913	0.000410032	0.0466801	0.0461083	9631/6331/287/3760/55800/775	6	MCI	DOWN-BP
GO:0086066	atrial cardiac muscle cell to AV node cell communication	6/935	20/17913	0.000410032	0.0466801	0.0461083	9631/6331/287/3760/55800/775	6	MCI	DOWN-BP
GO:0086001	cardiac muscle cell action potential	12/935	74/17913	0.0004194	0.0466801	0.0461083	9631/6331/287/488/776/3760/1829/55800/5318/781/775/6327	12	MCI	DOWN-BP
GO:0046928	regulation of neurotransmitter secretion	14/935	96/17913	0.000445128	0.0484178	0.0478246	84961/9162/22999/23208/3351/107/488/23025/776/1129/2932/9515/116443/1268	14	MCI	DOWN-BP
GO:1900449	regulation of glutamate receptor signaling pathway	10/935	56/17913	0.000570142	0.0606377	0.0598949	81831/23732/2891/4988/23025/2904/57554/81832/1740/1612	10	MCI	DOWN-BP
GO:0019932	second-messenger-mediated signaling	34/935	360/17913	0.000627112	0.0652469	0.0644476	3576/6401/196/3627/57561/5744/56704/150/23295/4988/7057/3358/3708/5997/7253/287/107/2044/4283/9693/51555/10725/2904/3479/109/6754/2932/2915/5164/4987/22953/6364/4644/775	34	MCI	DOWN-BP
GO:0016079	synaptic vesicle exocytosis	14/935	100/17913	0.000677788	0.069019	0.0681735	9381/84961/9162/22999/3351/107/488/776/1129/2932/9515/8867/116443/1268	14	MCI	DOWN-BP
GO:0086003	cardiac muscle cell contraction	11/935	68/17913	0.000736734	0.0727599	0.0718686	9631/6331/287/776/3760/1829/55800/5318/781/775/6327	11	MCI	DOWN-BP
GO:0099003	vesicle-mediated transport in synapse	20/935	174/17913	0.000770184	0.0727599	0.0718686	9381/84961/9162/163/22999/23208/114781/22883/3351/107/488/776/1129/2932/9515/8867/116443/9829/1268/8825	20	MCI	DOWN-BP
GO:0007269	neurotransmitter secretion	18/935	149/17913	0.000774019	0.0727599	0.0718686	9381/84961/9162/22999/23208/3351/107/488/23025/776/1129/2932/9515/8867/116443/2914/1268/8825	18	MCI	DOWN-BP
GO:0030534	adult behavior	17/935	137/17913	0.000790538	0.0727599	0.0718686	1949/124925/4988/5079/26050/114798/22941/4985/340990/9369/2566/57578/26047/53616/57502/6712/7248	17	MCI	DOWN-BP
GO:0097479	synaptic vesicle localization	17/935	137/17913	0.000790538	0.0727599	0.0718686	9381/84961/9162/22999/3351/9863/107/488/776/8224/1129/2932/9515/8867/116443/1268/8825	17	MCI	DOWN-BP
GO:0099643	signal release from synapse	18/935	150/17913	0.000837701	0.075646	0.0747193	9381/84961/9162/22999/23208/3351/107/488/23025/776/1129/2932/9515/8867/116443/2914/1268/8825	18	MCI	DOWN-BP
GO:0031279	regulation of cyclase activity	8/935	40/17913	0.000925243	0.081933	0.0809293	9495/6786/2917/776/1432/5599/56413/775	8	MCI	DOWN-BP
GO:0017156	calcium ion regulated exocytosis	16/935	127/17913	0.000945098	0.081933	0.0809293	9381/150/84961/9162/22999/23208/3351/107/488/776/1129/2932/9515/8867/116443/1268	16	MCI	DOWN-BP
GO:1904062	regulation of cation transmembrane transport	30/935	312/17913	0.000958682	0.081933	0.0809293	3627/219527/81831/56704/150/2891/4988/6331/5997/10681/6786/287/4283/79400/57214/30845/2904/776/57554/81832/1804/55800/4987/781/1740/29979/1612/4644/775/6327	30	MCI	DOWN-BP
GO:2000300	regulation of synaptic vesicle exocytosis	11/935	71/17913	0.00106742	0.0895101	0.0884136	84961/9162/3351/107/488/776/1129/2932/9515/116443/1268	11	MCI	DOWN-BP
GO:0019935	cyclic-nucleotide-mediated signaling	19/935	166/17913	0.00108474	0.0895101	0.0884136	196/3627/57561/5744/150/23295/4988/7057/3358/5997/7253/107/2044/4283/9693/51555/109/6754/4987	19	MCI	DOWN-BP
GO:0035637	multicellular organismal signaling	21/935	193/17913	0.0011739	0.094321	0.0931655	9631/6331/3708/125111/6786/287/488/30845/6543/776/3760/3750/4205/1829/55800/2898/26047/5318/781/775/6327	21	MCI	DOWN-BP
GO:0043951	negative regulation of cAMP-mediated signaling	6/935	24/17913	0.00119037	0.094321	0.0931655	57561/23295/4988/5997/6754/4987	6	MCI	DOWN-BP
GO:0086070	SA node cell to atrial cardiac muscle cell communication	4/935	10/17913	0.00120217	0.094321	0.0931655	6331/287/776/55800	4	MCI	DOWN-BP
GO:0023061	signal release	38/935	433/17913	0.0012423	0.0958976	0.0947228	51092/9381/4602/150/84961/9162/4988/22999/3358/3708/23208/5798/3350/5991/3351/107/488/23025/2044/777/776/3557/293/3156/3569/1129/7425/2932/9515/8867/55512/116443/2914/1268/4644/775/8825/133308	38	MCI	DOWN-BP
GO:0019933	cAMP-mediated signaling	17/935	143/17913	0.00128052	0.0968347	0.0956484	196/3627/57561/5744/150/23295/4988/5997/7253/107/2044/4283/9693/51555/109/6754/4987	17	MCI	DOWN-BP
GO:0099054	presynapse assembly	8/935	42/17913	0.00129491	0.0968347	0.0956484	22865/3556/347730/114798/53942/869/57502/9746	8	MCI	DOWN-BP
GO:0014902	myotube differentiation	14/935	107/17913	0.00133209	0.0980829	0.0968813	3627/57486/51804/90342/627/4283/577/56603/3479/3756/1432/22953/9734/493829	14	MCI	DOWN-BP
GO:0071277	cellular response to calcium ion	10/935	63/17913	0.0014722	0.106757	0.105449	3725/6331/1800/107/2353/3756/673/4205/5641/3726	10	MCI	DOWN-BP
GO:0070588	calcium ion transmembrane transport	28/935	293/17913	0.00152743	0.107083	0.105772	3627/54822/7223/56704/150/4988/3358/3708/10681/6786/287/488/4283/57214/30845/6543/2904/777/776/114789/4987/10730/116443/781/29979/4644/775/7224	28	MCI	DOWN-BP
GO:0099173	postsynapse organization	18/935	158/17913	0.00152866	0.107083	0.105772	26045/1607/3556/729956/9863/347730/2904/9758/26037/10152/4628/54434/6792/5641/869/8831/1740/6712	18	MCI	DOWN-BP
GO:0030166	proteoglycan biosynthetic process	9/935	53/17913	0.00154383	0.107083	0.105772	51363/9953/659/124583/337876/3479/9348/2131/26035	9	MCI	DOWN-BP
GO:0031644	regulation of neurological system process	16/935	134/17913	0.00167648	0.114623	0.113219	4988/22999/3358/23467/729956/4885/26011/81832/4985/54434/869/4987/57502/27242/729993/2911	16	MCI	DOWN-BP
GO:0007216	G protein-coupled glutamate receptor signaling pathway	4/935	11/17913	0.00181141	0.115592	0.114176	2917/2915/2914/2911	4	MCI	DOWN-BP
GO:0015791	polyol transport	4/935	11/17913	0.00181141	0.115592	0.114176	114134/366/80055/360	4	MCI	DOWN-BP
GO:0099151	regulation of postsynaptic density assembly	4/935	11/17913	0.00181141	0.115592	0.114176	26045/3556/347730/869	4	MCI	DOWN-BP
GO:0099566	regulation of postsynaptic cytosolic calcium ion concentration	4/935	11/17913	0.00181141	0.115592	0.114176	3708/2915/4644/2911	4	MCI	DOWN-BP
GO:0106072	negative regulation of adenylate cyclase-activating G protein-coupled receptor signaling pathway	4/935	11/17913	0.00181141	0.115592	0.114176	57561/4988/6754/4987	4	MCI	DOWN-BP
GO:0006836	neurotransmitter transport	24/935	241/17913	0.00186237	0.117142	0.115707	9381/7223/84961/9162/22999/3358/5997/23208/5865/3350/3351/107/488/23025/776/1129/2932/388662/9515/8867/116443/2914/1268/8825	24	MCI	DOWN-BP
GO:1902803	regulation of synaptic vesicle transport	11/935	76/17913	0.00188465	0.117142	0.115707	84961/9162/3351/107/488/776/1129/2932/9515/116443/1268	11	MCI	DOWN-BP
GO:0099172	presynapse organization	8/935	45/17913	0.00205982	0.126388	0.12484	22865/3556/347730/114798/53942/869/57502/9746	8	MCI	DOWN-BP
GO:0048489	synaptic vesicle transport	15/935	126/17913	0.00237582	0.137821	0.136132	9381/84961/9162/22999/3351/107/488/776/1129/2932/9515/8867/116443/1268/8825	15	MCI	DOWN-BP
GO:0051592	response to calcium ion	15/935	126/17913	0.00237582	0.137821	0.136132	3725/6331/7057/1800/6786/107/2353/3756/121278/673/4205/5641/360/3726/3778	15	MCI	DOWN-BP
GO:0097480	establishment of synaptic vesicle localization	15/935	126/17913	0.00237582	0.137821	0.136132	9381/84961/9162/22999/3351/107/488/776/1129/2932/9515/8867/116443/1268/8825	15	MCI	DOWN-BP
GO:0031281	positive regulation of cyclase activity	5/935	19/17913	0.00241341	0.137821	0.136132	6786/776/1432/5599/775	5	MCI	DOWN-BP
GO:0008228	opsonization	4/935	12/17913	0.00260555	0.137821	0.136132	5806/961/10417/2220	4	MCI	DOWN-BP
GO:0031650	regulation of heat generation	4/935	12/17913	0.00260555	0.137821	0.136132	57561/8792/1268/5743	4	MCI	DOWN-BP
GO:0038003	opioid receptor signaling pathway	4/935	12/17913	0.00260555	0.137821	0.136132	4988/4985/4987/2831	4	MCI	DOWN-BP
GO:0098962	regulation of postsynaptic neurotransmitter receptor activity	4/935	12/17913	0.00260555	0.137821	0.136132	23467/729956/4885/729993	4	MCI	DOWN-BP
GO:0099150	regulation of postsynaptic specialization assembly	4/935	12/17913	0.00260555	0.137821	0.136132	26045/3556/347730/869	4	MCI	DOWN-BP
GO:0150052	regulation of postsynapse assembly	4/935	12/17913	0.00260555	0.137821	0.136132	26045/3556/347730/869	4	MCI	DOWN-BP
GO:0050805	negative regulation of synaptic transmission	10/935	68/17913	0.00264926	0.137821	0.136132	9162/23208/22986/3351/10769/22941/869/2898/57502/5743	10	MCI	DOWN-BP
GO:0071674	mononuclear cell migration	10/935	68/17913	0.00264926	0.137821	0.136132	3627/5054/7057/5800/961/3569/1432/5641/8792/79647	10	MCI	DOWN-BP
GO:2001257	regulation of cation channel activity	18/935	166/17913	0.00265082	0.137821	0.136132	219527/81831/56704/2891/4988/10681/6786/287/30845/2904/57554/81832/4987/781/1740/29979/1612/4644	18	MCI	DOWN-BP
GO:0017158	regulation of calcium ion-dependent exocytosis	12/935	91/17913	0.00268327	0.137821	0.136132	150/84961/9162/3351/107/488/776/1129/2932/9515/116443/1268	12	MCI	DOWN-BP
GO:0099565	chemical synaptic transmission, postsynaptic	13/935	103/17913	0.00270055	0.137821	0.136132	642938/9162/124925/4988/22999/1135/81832/2932/54434/869/2898/22953/57502	13	MCI	DOWN-BP
GO:0032412	regulation of ion transmembrane transporter activity	23/935	234/17913	0.00270689	0.137821	0.136132	219527/81831/56704/150/2891/4988/10681/6786/287/30845/2904/776/57554/81832/55800/2915/4987/781/1740/29979/1612/4644/6327	23	MCI	DOWN-BP
GO:0070838	divalent metal ion transport	38/935	454/17913	0.00285609	0.143887	0.142124	23516/3627/54822/5987/26504/7223/152519/56704/150/4988/84102/3358/3708/10681/6786/287/488/4283/57214/30845/6543/2904/777/79815/776/7421/4985/114789/4987/22953/10730/116443/781/29979/4644/775/7224/5743	38	MCI	DOWN-BP
GO:0007210	serotonin receptor signaling pathway	7/935	38/17913	0.00314687	0.153901	0.152016	9177/3358/3350/3351/1132/1129/284433	7	MCI	DOWN-BP
GO:0086005	ventricular cardiac muscle cell action potential	7/935	38/17913	0.00314687	0.153901	0.152016	6331/287/3760/1829/55800/5318/775	7	MCI	DOWN-BP
GO:0051899	membrane depolarization	11/935	81/17913	0.00315134	0.153901	0.152016	3725/6331/287/777/776/2537/55800/2730/781/775/6327	11	MCI	DOWN-BP
GO:0072511	divalent inorganic cation transport	38/935	458/17913	0.00331321	0.160172	0.15821	23516/3627/54822/5987/26504/7223/152519/56704/150/4988/84102/3358/3708/10681/6786/287/488/4283/57214/30845/6543/2904/777/79815/776/7421/4985/114789/4987/22953/10730/116443/781/29979/4644/775/7224/5743	38	MCI	DOWN-BP
GO:0097106	postsynaptic density organization	6/935	29/17913	0.00336219	0.160914	0.158943	26045/3556/347730/869/8831/1740	6	MCI	DOWN-BP
GO:0043547	positive regulation of GTPase activity	30/935	339/17913	0.00341413	0.161782	0.1598	153020/3725/1121/55531/9462/5997/8874/10681/57465/10982/57589/9693/577/8394/9826/23329/26037/2932/57568/55188/6792/57569/9515/9743/54206/23092/9732/8831/84144/7248	30	MCI	DOWN-BP
GO:0007189	adenylate cyclase-activating G protein-coupled receptor signaling pathway	12/935	94/17913	0.0035229	0.1653	0.163275	3627/57561/5744/150/4988/7253/107/4283/9693/109/6754/4987	12	MCI	DOWN-BP
GO:0043949	regulation of cAMP-mediated signaling	8/935	49/17913	0.00358665	0.166657	0.164615	57561/23295/4988/5997/9693/51555/6754/4987	8	MCI	DOWN-BP
GO:0046834	lipid phosphorylation	7/935	39/17913	0.00366568	0.168692	0.166625	1607/9162/200576/8394/23049/79837/5297	7	MCI	DOWN-BP
GO:0060079	excitatory postsynaptic potential	12/935	95/17913	0.00384569	0.17529	0.173143	9162/124925/4988/22999/1135/81832/2932/54434/869/2898/22953/57502	12	MCI	DOWN-BP
GO:1905606	regulation of presynapse assembly	6/935	30/17913	0.00402023	0.181517	0.179294	22865/3556/347730/114798/869/9746	6	MCI	DOWN-BP
GO:0022898	regulation of transmembrane transporter activity	23/935	242/17913	0.00411606	0.184107	0.181852	219527/81831/56704/150/2891/4988/10681/6786/287/30845/2904/776/57554/81832/55800/2915/4987/781/1740/29979/1612/4644/6327	23	MCI	DOWN-BP
GO:0099084	postsynaptic specialization organization	6/935	31/17913	0.00476887	0.202851	0.200366	26045/3556/347730/869/8831/1740	6	MCI	DOWN-BP
GO:0099174	regulation of presynapse organization	6/935	31/17913	0.00476887	0.202851	0.200366	22865/3556/347730/114798/869/9746	6	MCI	DOWN-BP
GO:0002091	negative regulation of receptor internalization	4/935	14/17913	0.00484638	0.202851	0.200366	26045/6311/4043/347730	4	MCI	DOWN-BP
GO:0086069	bundle of His cell to Purkinje myocyte communication	4/935	14/17913	0.00484638	0.202851	0.200366	6331/1829/5318/781	4	MCI	DOWN-BP
GO:0099171	presynaptic modulation of chemical synaptic transmission	4/935	14/17913	0.00484638	0.202851	0.200366	84961/3351/776/1268	4	MCI	DOWN-BP
GO:0106070	regulation of adenylate cyclase-activating G protein-coupled receptor signaling pathway	4/935	14/17913	0.00484638	0.202851	0.200366	57561/4988/6754/4987	4	MCI	DOWN-BP
GO:1904889	regulation of excitatory synapse assembly	4/935	14/17913	0.00484638	0.202851	0.200366	26045/3556/347730/869	4	MCI	DOWN-BP
GO:0001508	action potential	14/935	123/17913	0.00490992	0.202851	0.200366	9631/6331/287/488/776/3760/1829/55800/2898/5318/781/1268/775/6327	14	MCI	DOWN-BP
GO:0060291	long-term synaptic potentiation	10/935	74/17913	0.00494533	0.202851	0.200366	26045/729956/107/10769/347730/6543/22941/57616/2932/5641	10	MCI	DOWN-BP
GO:0002027	regulation of heart rate	12/935	98/17913	0.00495897	0.202851	0.200366	6331/287/488/776/3760/1829/55800/5318/781/775/7168/6327	12	MCI	DOWN-BP
GO:0001505	regulation of neurotransmitter levels	28/935	321/17913	0.00556227	0.224617	0.221865	9381/5806/84961/9162/22999/5997/23208/5865/3350/114781/3351/961/107/488/23025/776/121278/1129/2932/8570/9515/8867/747/116443/2914/1268/8825/5743	28	MCI	DOWN-BP
GO:0007613	memory	13/935	112/17913	0.00558491	0.224617	0.221865	814/114781/3949/22986/729956/107/10769/6543/81832/6310/5641/1268/5743	13	MCI	DOWN-BP
GO:1903522	regulation of blood circulation	26/935	292/17913	0.00567236	0.226232	0.223461	9631/150/6331/3708/5997/659/125111/6786/287/488/30845/6543/776/3760/3750/4205/1129/1829/55800/5318/9732/781/775/7168/5743/6327	26	MCI	DOWN-BP
GO:0035335	peptidyl-tyrosine dephosphorylation	12/935	101/17913	0.00631528	0.244661	0.241664	5801/5792/142679/5800/5798/1844/201562/8732/995/54434/9829/374462	12	MCI	DOWN-BP
GO:0048661	positive regulation of smooth muscle cell proliferation	12/935	101/17913	0.00631528	0.244661	0.241664	7189/10135/3725/4602/7057/3351/3479/3156/3569/4209/55512/5743	12	MCI	DOWN-BP
GO:0097107	postsynaptic density assembly	4/935	15/17913	0.00633891	0.244661	0.241664	26045/3556/347730/869	4	MCI	DOWN-BP
GO:1905874	regulation of postsynaptic density organization	4/935	15/17913	0.00633891	0.244661	0.241664	26045/3556/347730/869	4	MCI	DOWN-BP
GO:0098664	G protein-coupled serotonin receptor signaling pathway	6/935	33/17913	0.00656593	0.251396	0.248317	3358/3350/3351/1132/1129/284433	6	MCI	DOWN-BP
GO:0051965	positive regulation of synapse assembly	9/935	66/17913	0.00706025	0.268177	0.264892	26045/22865/26050/3556/627/347730/577/114798/869	9	MCI	DOWN-BP
GO:0007264	small GTPase mediated signal transduction	37/935	465/17913	0.00724247	0.272933	0.269589	153020/3725/1121/137735/150/9162/286205/57343/8874/10982/10769/8729/9693/5924/9826/79567/23362/8473/253980/26037/3479/23229/1432/10152/6478/9908/57568/57569/157285/8550/9743/23092/9732/8831/4233/84144/57531	37	MCI	DOWN-BP
GO:0098900	regulation of action potential	8/935	55/17913	0.00736047	0.275212	0.271841	6331/287/488/1829/5318/781/1268/775	8	MCI	DOWN-BP
GO:0031667	response to nutrient levels	37/935	466/17913	0.00748608	0.27774	0.274337	10135/3627/467/64241/6751/221937/3725/4988/3358/659/3949/1591/6872/79567/8473/56603/121278/3156/7421/57535/22863/7425/54434/2730/23530/114789/5164/360/57707/22953/5599/355/1268/84251/7378/7248/5743	37	MCI	DOWN-BP
GO:0009991	response to extracellular stimulus	39/935	498/17913	0.00766557	0.282211	0.278754	25819/10135/3627/467/64241/6751/221937/3725/4988/3358/659/3949/1591/6872/2353/79567/8473/56603/121278/3156/7421/57535/22863/7425/54434/2730/23530/114789/5164/360/57707/22953/5599/355/1268/84251/7378/7248/5743	39	MCI	DOWN-BP
GO:0006029	proteoglycan metabolic process	10/935	79/17913	0.00785709	0.287054	0.283537	51363/3423/9953/659/124583/337876/3479/9348/2131/26035	10	MCI	DOWN-BP
GO:0031649	heat generation	4/935	16/17913	0.00810753	0.293959	0.290358	57561/8792/1268/5743	4	MCI	DOWN-BP
GO:0032409	regulation of transporter activity	23/935	257/17913	0.00840895	0.299382	0.295715	219527/81831/56704/150/2891/4988/10681/6786/287/30845/2904/776/57554/81832/55800/2915/4987/781/1740/29979/1612/4644/6327	23	MCI	DOWN-BP
GO:0048813	dendrite morphogenesis	14/935	131/17913	0.00850462	0.299382	0.295715	26050/9693/22903/577/23543/26037/57498/10152/4205/54664/2932/6792/26259/7224	14	MCI	DOWN-BP
GO:0048169	regulation of long-term neuronal synaptic plasticity	5/935	25/17913	0.00850731	0.299382	0.295715	81832/9145/2915/2898/8831	5	MCI	DOWN-BP
GO:0099068	postsynapse assembly	5/935	25/17913	0.00850731	0.299382	0.295715	26045/3556/9863/347730/869	5	MCI	DOWN-BP
GO:2000310	regulation of NMDA receptor activity	6/935	35/17913	0.00880918	0.307743	0.303973	2891/4988/2904/57554/1740/1612	6	MCI	DOWN-BP
GO:0000209	protein polyubiquitination	25/935	288/17913	0.00898477	0.310114	0.306315	7189/5987/151112/84961/23295/55284/23304/26267/51132/54778/84937/6047/6872/126433/144699/127544/6478/4012/51514/26259/899/64682/26223/64718/57531	25	MCI	DOWN-BP
GO:0030048	actin filament-based movement	14/935	132/17913	0.00907145	0.310114	0.306315	9631/6331/287/776/3760/1829/4628/55800/5318/781/4644/775/7168/6327	14	MCI	DOWN-BP
GO:0060048	cardiac muscle contraction	14/935	132/17913	0.00907145	0.310114	0.306315	9631/6331/5997/287/30845/776/3760/1829/55800/5318/781/775/7168/6327	14	MCI	DOWN-BP
GO:0016358	dendrite development	20/935	216/17913	0.00942279	0.31984	0.315922	124925/26050/10769/9693/22903/577/23543/26037/57498/1630/10152/4205/114788/54664/2932/6792/26259/8831/116443/7224	20	MCI	DOWN-BP
GO:0097064	ncRNA export from nucleus	6/935	36/17913	0.0101152	0.340927	0.33675	9631/9818/9972/9883/100101267/7248	6	MCI	DOWN-BP
GO:0007200	phospholipase C-activating G protein-coupled receptor signaling pathway	9/935	70/17913	0.010318	0.345329	0.341098	150/4988/3358/2925/4985/1129/2915/4987/2911	9	MCI	DOWN-BP
GO:0006816	calcium ion transport	33/935	415/17913	0.0108797	0.3616	0.35717	3627/54822/5987/7223/56704/150/4988/3358/3708/10681/6786/287/488/4283/57214/30845/6543/2904/777/776/7421/4985/114789/4987/22953/10730/116443/781/29979/4644/775/7224/5743	33	MCI	DOWN-BP
GO:0010830	regulation of myotube differentiation	8/935	59/17913	0.0111737	0.36881	0.364292	3627/57486/627/4283/56603/1432/9734/493829	8	MCI	DOWN-BP
GO:0008016	regulation of heart contraction	22/935	249/17913	0.0112868	0.369991	0.365459	9631/6331/3708/5997/125111/6786/287/488/30845/6543/776/3760/3750/4205/1129/1829/55800/5318/781/775/7168/6327	22	MCI	DOWN-BP
GO:0007265	Ras protein signal transduction	27/935	324/17913	0.0113829	0.370602	0.366062	3725/137735/150/9162/286205/57343/8874/10982/10769/8729/9693/5924/9826/79567/23362/8473/253980/3479/23229/1432/10152/9908/157285/8550/8831/4233/57531	27	MCI	DOWN-BP
GO:1903305	regulation of regulated secretory pathway	14/935	136/17913	0.0116424	0.376489	0.371877	150/84961/9162/57102/3351/107/488/776/1129/2932/9515/116443/1268/3598	14	MCI	DOWN-BP
GO:0045761	regulation of adenylate cyclase activity	5/935	27/17913	0.011862	0.37841	0.373774	9495/6786/776/56413/775	5	MCI	DOWN-BP
GO:0046854	phosphatidylinositol phosphorylation	5/935	27/17913	0.011862	0.37841	0.373774	200576/8394/23049/79837/5297	5	MCI	DOWN-BP
GO:1901019	regulation of calcium ion transmembrane transporter activity	10/935	84/17913	0.011939	0.37841	0.373774	56704/150/10681/6786/287/30845/4987/781/29979/4644	10	MCI	DOWN-BP
GO:0051782	negative regulation of cell division	4/935	18/17913	0.0125464	0.389916	0.38514	259266/4609/79733/23594	4	MCI	DOWN-BP
GO:0071625	vocalization behavior	4/935	18/17913	0.0125464	0.389916	0.38514	22941/9369/26047/57502	4	MCI	DOWN-BP
GO:0098698	postsynaptic specialization assembly	4/935	18/17913	0.0125464	0.389916	0.38514	26045/3556/347730/869	4	MCI	DOWN-BP
GO:0001660	fever generation	3/935	10/17913	0.0129052	0.390913	0.386124	8792/1268/5743	3	MCI	DOWN-BP
GO:0001778	plasma membrane repair	3/935	10/17913	0.0129052	0.390913	0.386124	23208/4628/493829	3	MCI	DOWN-BP
GO:0031652	positive regulation of heat generation	3/935	10/17913	0.0129052	0.390913	0.386124	8792/1268/5743	3	MCI	DOWN-BP
GO:0060371	regulation of atrial cardiac muscle cell membrane depolarization	3/935	10/17913	0.0129052	0.390913	0.386124	6331/55800/6327	3	MCI	DOWN-BP
GO:0099175	regulation of postsynapse organization	11/935	98/17913	0.0131228	0.392731	0.38792	26045/1607/3556/729956/347730/2904/26037/10152/54434/6792/869	11	MCI	DOWN-BP
GO:0007520	myoblast fusion	6/935	38/17913	0.0131293	0.392731	0.38792	3627/90342/4283/577/3756/1432	6	MCI	DOWN-BP
GO:0032922	circadian regulation of gene expression	8/935	61/17913	0.0135509	0.402824	0.397889	25819/10135/196/1408/2673/8204/8473/10499	8	MCI	DOWN-BP
GO:0061564	axon development	34/935	438/17913	0.0137901	0.403737	0.398791	729920/3725/1949/5792/10505/9253/5800/65059/137970/659/84570/107/2044/627/10100/4548/114798/152330/26037/79600/8882/1630/8022/23162/4628/2932/9369/2131/6792/8831/27242/1268/6712/7224	34	MCI	DOWN-BP
GO:0048261	negative regulation of receptor-mediated endocytosis	5/935	28/17913	0.0138347	0.403737	0.398791	26045/6311/23208/4043/347730	5	MCI	DOWN-BP
GO:0060292	long-term synaptic depression	5/935	28/17913	0.0138347	0.403737	0.398791	9162/22986/10769/22941/869	5	MCI	DOWN-BP
GO:0035249	synaptic transmission, glutamatergic	8/935	62/17913	0.0148689	0.431287	0.426004	2891/3351/23025/57616/2898/1268/9746/5743	8	MCI	DOWN-BP
GO:0043087	regulation of GTPase activity	32/935	410/17913	0.0153908	0.443736	0.4383	153020/3725/1121/55531/9162/9462/5997/8874/10681/57465/10982/57589/2044/9693/577/8394/9826/23329/26037/2932/57568/55188/6792/57569/9515/9743/54206/23092/9732/8831/84144/7248	32	MCI	DOWN-BP
GO:0006661	phosphatidylinositol biosynthetic process	12/935	114/17913	0.0158716	0.45486	0.449287	54545/5288/3358/200576/8394/80055/66036/3631/79837/8867/5297/83394	12	MCI	DOWN-BP
GO:0035914	skeletal muscle cell differentiation	8/935	63/17913	0.0162774	0.463713	0.458032	467/57486/51804/5079/2353/56603/4209/79647	8	MCI	DOWN-BP
GO:0006941	striated muscle contraction	16/935	170/17913	0.0163954	0.464061	0.458376	9631/6331/5997/287/488/9826/30845/776/3760/1829/55800/5318/781/775/7168/6327	16	MCI	DOWN-BP
GO:0070252	actin-mediated cell contraction	12/935	115/17913	0.0169093	0.464061	0.458376	9631/6331/287/776/3760/1829/55800/5318/781/775/7168/6327	12	MCI	DOWN-BP
GO:0006044	N-acetylglucosamine metabolic process	3/935	11/17913	0.0170653	0.464061	0.458376	9435/10724/140838	3	MCI	DOWN-BP
GO:0031915	positive regulation of synaptic plasticity	3/935	11/17913	0.0170653	0.464061	0.458376	23025/54434/5743	3	MCI	DOWN-BP
GO:0099624	atrial cardiac muscle cell membrane repolarization	3/935	11/17913	0.0170653	0.464061	0.458376	6331/776/3760	3	MCI	DOWN-BP
GO:1904321	response to forskolin	3/935	11/17913	0.0170653	0.464061	0.458376	196/107/109	3	MCI	DOWN-BP
GO:1904322	cellular response to forskolin	3/935	11/17913	0.0170653	0.464061	0.458376	196/107/109	3	MCI	DOWN-BP
GO:1904424	regulation of GTP binding	3/935	11/17913	0.0170653	0.464061	0.458376	8874/9236/4233	3	MCI	DOWN-BP
GO:0060135	maternal process involved in female pregnancy	8/935	64/17913	0.0177797	0.478213	0.472354	5997/659/5471/7421/1829/3726/1268/5743	8	MCI	DOWN-BP
GO:0046148	pigment biosynthetic process	7/935	52/17913	0.0177856	0.478213	0.472354	8833/9693/5471/3658/1352/7306/4644	7	MCI	DOWN-BP
GO:0015012	heparan sulfate proteoglycan biosynthetic process	4/935	20/17913	0.0182904	0.486321	0.480363	9953/9348/2131/26035	4	MCI	DOWN-BP
GO:2001014	regulation of skeletal muscle cell differentiation	4/935	20/17913	0.0182904	0.486321	0.480363	57486/51804/56603/79647	4	MCI	DOWN-BP
GO:1903169	regulation of calcium ion transmembrane transport	14/935	144/17913	0.0184545	0.487975	0.481997	3627/56704/150/10681/6786/287/4283/57214/30845/4987/781/29979/4644/775	14	MCI	DOWN-BP
GO:0045017	glycerolipid biosynthetic process	21/935	246/17913	0.0185975	0.489053	0.483062	1457/128486/54545/5288/3358/253558/3949/200576/201164/8394/204962/80055/8760/66036/2710/3631/79837/55500/8867/5297/83394	21	MCI	DOWN-BP
GO:0046486	glycerolipid metabolic process	30/935	385/17913	0.0189014	0.494329	0.488273	1457/6583/128486/1607/54545/5288/3358/253558/3949/200576/201164/8394/204962/23049/80055/160851/8760/66036/22863/2710/3631/79837/55500/114879/8867/114884/747/284486/5297/83394	30	MCI	DOWN-BP
GO:0051146	striated muscle cell differentiation	22/935	263/17913	0.020071	0.522065	0.515669	3627/91807/57486/5997/51804/90342/627/4283/577/56603/3479/3756/1432/4205/4628/79810/22953/9734/493829/7168/7478/7248	22	MCI	DOWN-BP
GO:0006875	cellular metal ion homeostasis	35/935	467/17913	0.0203834	0.527325	0.520865	23516/3627/54822/7782/56704/3358/3708/286133/287/3351/488/4283/57214/6543/2904/776/2907/7421/3658/523/2915/2898/4609/4987/22953/3778/781/51310/1268/2835/4644/775/2911/55832/7224	35	MCI	DOWN-BP
GO:0086004	regulation of cardiac muscle cell contraction	6/935	42/17913	0.0209372	0.533755	0.527216	6331/287/488/1829/5318/775	6	MCI	DOWN-BP
GO:0002675	positive regulation of acute inflammatory response	5/935	31/17913	0.0210401	0.533755	0.527216	3569/8792/145741/1268/5743	5	MCI	DOWN-BP
GO:0051963	regulation of synapse assembly	11/935	105/17913	0.0210648	0.533755	0.527216	26045/22865/51804/26050/3556/627/347730/577/114798/869/9746	11	MCI	DOWN-BP
GO:0007218	neuropeptide signaling pathway	8/935	66/17913	0.0210781	0.533755	0.527216	2834/2925/22986/9693/114815/6866/10888/11247	8	MCI	DOWN-BP
GO:0030728	ovulation	4/935	21/17913	0.0216828	0.543319	0.536663	5997/8204/344758/5743	4	MCI	DOWN-BP
GO:0046058	cAMP metabolic process	4/935	21/17913	0.0216828	0.543319	0.536663	5744/5143/107/109	4	MCI	DOWN-BP
GO:1901160	primary amino compound metabolic process	3/935	12/17913	0.0218853	0.545536	0.538853	3350/114781/121278	3	MCI	DOWN-BP
GO:1901214	regulation of neuron death	25/935	313/17913	0.02318	0.568769	0.561801	3725/4602/7516/155061/163/51804/1440/6648/2353/2904/23529/8846/8882/1630/10525/2932/54434/5584/5641/2730/2898/57707/8831/2914/7248	25	MCI	DOWN-BP
GO:0010828	positive regulation of glucose transmembrane transport	6/935	43/17913	0.0232927	0.568769	0.561801	3479/673/25999/1432/4205/5584	6	MCI	DOWN-BP
GO:0051339	regulation of lyase activity	6/935	43/17913	0.0232927	0.568769	0.561801	9495/6786/776/4552/56413/775	6	MCI	DOWN-BP
GO:1904646	cellular response to amyloid-beta	6/935	43/17913	0.0232927	0.568769	0.561801	10135/3479/2932/2915/5641/781	6	MCI	DOWN-BP
GO:1901215	negative regulation of neuron death	18/935	207/17913	0.0236681	0.575002	0.567957	3725/7516/163/51804/1440/6648/23529/8846/8882/10525/2932/5584/5641/2730/2898/57707/8831/7248	18	MCI	DOWN-BP
GO:0006024	glycosaminoglycan biosynthetic process	11/935	107/17913	0.0238743	0.577084	0.570014	9956/51363/9953/9435/337876/57214/9348/2131/55512/26035/64579	11	MCI	DOWN-BP
GO:0007565	female pregnancy	17/935	193/17913	0.0245162	0.589621	0.582398	5368/10135/2834/5744/5997/659/5069/2353/5471/6866/7421/4012/1829/3726/91/1268/5743	17	MCI	DOWN-BP
GO:0006650	glycerophospholipid metabolic process	24/935	300/17913	0.0252899	0.596718	0.589408	1457/54545/5288/3358/253558/3949/200576/201164/8394/204962/23049/80055/160851/8760/66036/3631/79837/55500/114879/8867/114884/284486/5297/83394	24	MCI	DOWN-BP
GO:0070997	neuron death	27/935	347/17913	0.0253709	0.596718	0.589408	10135/3725/4602/7516/155061/163/51804/1440/6648/2353/2904/23529/8846/8882/1630/10525/2932/54434/5584/5641/2730/2898/57707/8831/27242/2914/7248	27	MCI	DOWN-BP
GO:0006023	aminoglycan biosynthetic process	11/935	108/17913	0.0253772	0.596718	0.589408	9956/51363/9953/9435/337876/57214/9348/2131/55512/26035/64579	11	MCI	DOWN-BP
GO:0071875	adrenergic receptor signaling pathway	4/935	22/17913	0.0254347	0.596718	0.589408	57561/150/5997/9693	4	MCI	DOWN-BP
GO:2000773	negative regulation of cellular senescence	4/935	22/17913	0.0254347	0.596718	0.589408	10135/5591/10769/10000	4	MCI	DOWN-BP
GO:0002548	monocyte chemotaxis	6/935	44/17913	0.0258195	0.602791	0.595406	3627/5054/5800/3569/5641/8792	6	MCI	DOWN-BP
GO:0015672	monovalent inorganic cation transport	35/935	477/17913	0.0268732	0.617847	0.610278	219527/6583/26504/81831/150/6331/3739/6332/287/488/79400/123041/6543/776/57282/3756/3760/55089/81832/3738/1352/1804/55800/84679/523/3786/23530/729025/5318/527/3778/6334/7248/6327/133308	35	MCI	DOWN-BP
GO:0006409	tRNA export from nucleus	5/935	33/17913	0.0269914	0.617847	0.610278	9631/9818/9972/9883/100101267	5	MCI	DOWN-BP
GO:0051031	tRNA transport	5/935	33/17913	0.0269914	0.617847	0.610278	9631/9818/9972/9883/100101267	5	MCI	DOWN-BP
GO:0071431	tRNA-containing ribonucleoprotein complex export from nucleus	5/935	33/17913	0.0269914	0.617847	0.610278	9631/9818/9972/9883/100101267	5	MCI	DOWN-BP
GO:0031054	pre-miRNA processing	3/935	13/17913	0.0273681	0.617847	0.610278	389421/192670/103	3	MCI	DOWN-BP
GO:0038007	netrin-activated signaling pathway	3/935	13/17913	0.0273681	0.617847	0.610278	137970/1630/6478	3	MCI	DOWN-BP
GO:0061478	response to platelet aggregation inhibitor	3/935	13/17913	0.0273681	0.617847	0.610278	196/107/109	3	MCI	DOWN-BP
GO:0030072	peptide hormone secretion	20/935	241/17913	0.0277172	0.622792	0.615162	51092/150/3358/3708/5798/5991/2044/777/776/3557/293/3156/3569/7425/9515/55512/1268/4644/775/133308	20	MCI	DOWN-BP
GO:0032007	negative regulation of TOR signaling	6/935	45/17913	0.028522	0.633149	0.625393	197131/23304/23251/55654/8550/7248	6	MCI	DOWN-BP
GO:0071675	regulation of mononuclear cell migration	6/935	45/17913	0.028522	0.633149	0.625393	3627/5054/7057/1432/5641/79647	6	MCI	DOWN-BP
GO:0071248	cellular response to metal ion	15/935	167/17913	0.0285751	0.633149	0.625393	3725/6331/1800/107/2353/3756/121278/673/4205/5641/3726/5599/55512/1740/5743	15	MCI	DOWN-BP
GO:0000045	autophagosome assembly	8/935	70/17913	0.0289311	0.638085	0.630268	171024/55054/200576/440026/57535/22863/79837/29979	8	MCI	DOWN-BP
GO:0016578	histone deubiquitination	4/935	23/17913	0.0295529	0.64291	0.635034	9958/79184/23326/114803	4	MCI	DOWN-BP
GO:0051953	negative regulation of amine transport	4/935	23/17913	0.0295529	0.64291	0.635034	150/5997/2917/1268	4	MCI	DOWN-BP
GO:1904861	excitatory synapse assembly	4/935	23/17913	0.0295529	0.64291	0.635034	26045/3556/347730/869	4	MCI	DOWN-BP
GO:0050773	regulation of dendrite development	13/935	139/17913	0.0299212	0.647978	0.64004	124925/10769/9693/577/26037/1630/10152/114788/54664/2932/6792/26259/7224	13	MCI	DOWN-BP
GO:0098901	regulation of cardiac muscle cell action potential	5/935	34/17913	0.0303299	0.65162	0.643637	287/488/1829/5318/775	5	MCI	DOWN-BP
GO:0046474	glycerophospholipid biosynthetic process	18/935	213/17913	0.0303617	0.65162	0.643637	1457/54545/5288/3358/253558/200576/201164/8394/204962/80055/8760/66036/3631/79837/55500/8867/5297/83394	18	MCI	DOWN-BP
GO:0021549	cerebellum development	10/935	98/17913	0.0317574	0.678532	0.670219	6751/23322/124925/6331/23026/4628/869/57502/65250/6712	10	MCI	DOWN-BP
GO:0048667	cell morphogenesis involved in neuron differentiation	36/935	500/17913	0.0319952	0.680574	0.672237	729920/1949/10505/9253/5800/26050/65059/137970/659/84570/107/2044/627/9693/22903/577/23543/114798/152330/26037/79600/57498/1630/10152/8022/4205/54664/4628/2932/9369/2131/6792/26259/8831/6712/7224	36	MCI	DOWN-BP
GO:1902115	regulation of organelle assembly	16/935	185/17913	0.0329992	0.685387	0.67699	91807/26045/126731/8814/3556/6047/10769/200576/347730/23329/10733/57535/9908/79837/6792/869	16	MCI	DOWN-BP
GO:0030073	insulin secretion	17/935	200/17913	0.033023	0.685387	0.67699	51092/150/3708/5798/5991/2044/777/776/3557/293/3156/7425/9515/1268/4644/775/133308	17	MCI	DOWN-BP
GO:0034330	cell junction organization	22/935	277/17913	0.0334369	0.685387	0.67699	5817/728798/25945/7057/9253/5800/8874/1007/125111/287/10982/9693/8394/1006/1829/5584/342184/5318/83660/57502/3914/7248	22	MCI	DOWN-BP
GO:0045986	negative regulation of smooth muscle contraction	3/935	14/17913	0.0335104	0.685387	0.67699	5997/9732/5743	3	MCI	DOWN-BP
GO:0051127	positive regulation of actin nucleation	3/935	14/17913	0.0335104	0.685387	0.67699	5987/10152/342184	3	MCI	DOWN-BP
GO:0099509	regulation of presynaptic cytosolic calcium ion concentration	3/935	14/17913	0.0335104	0.685387	0.67699	3351/776/1268	3	MCI	DOWN-BP
GO:0099558	maintenance of synapse structure	3/935	14/17913	0.0335104	0.685387	0.67699	577/8831/1740	3	MCI	DOWN-BP
GO:1900452	regulation of long-term synaptic depression	3/935	14/17913	0.0335104	0.685387	0.67699	9162/22986/869	3	MCI	DOWN-BP
GO:1902043	positive regulation of extrinsic apoptotic signaling pathway via death domain receptors	3/935	14/17913	0.0335104	0.685387	0.67699	467/151112/7057	3	MCI	DOWN-BP
GO:0048641	regulation of skeletal muscle tissue development	6/935	47/17913	0.03447	0.69904	0.690476	57486/51804/56603/3156/79647/9734	6	MCI	DOWN-BP
GO:1903115	regulation of actin filament-based movement	6/935	47/17913	0.03447	0.69904	0.690476	6331/287/488/1829/5318/775	6	MCI	DOWN-BP
GO:0048660	regulation of smooth muscle cell proliferation	15/935	172/17913	0.0358023	0.709106	0.700419	7189/10135/3725/4602/5591/7057/6648/3351/3479/3156/3569/4209/55512/7168/5743	15	MCI	DOWN-BP
GO:0048259	regulation of receptor-mediated endocytosis	10/935	100/17913	0.0358127	0.709106	0.700419	6401/26045/5054/6311/23208/4043/9863/347730/9829/84251	10	MCI	DOWN-BP
GO:0042752	regulation of circadian rhythm	11/935	114/17913	0.0358601	0.709106	0.700419	25819/1408/5591/107/79723/6478/56938/2932/4987/5599/26223	11	MCI	DOWN-BP
GO:0017157	regulation of exocytosis	16/935	187/17913	0.0359092	0.709106	0.700419	150/84961/9162/23086/57102/3351/107/488/776/1129/2932/9515/55512/116443/1268/3598	16	MCI	DOWN-BP
GO:0072401	signal transduction involved in DNA integrity checkpoint	8/935	73/17913	0.0360035	0.709106	0.700419	9125/5591/10769/79184/995/51514/5325/79733	8	MCI	DOWN-BP
GO:0072422	signal transduction involved in DNA damage checkpoint	8/935	73/17913	0.0360035	0.709106	0.700419	9125/5591/10769/79184/995/51514/5325/79733	8	MCI	DOWN-BP
GO:1905037	autophagosome organization	8/935	73/17913	0.0360035	0.709106	0.700419	171024/55054/200576/440026/57535/22863/79837/29979	8	MCI	DOWN-BP
GO:0008038	neuron recognition	5/935	36/17913	0.0377556	0.73275	0.723773	1949/152330/26047/27242/1268	5	MCI	DOWN-BP
GO:0050892	intestinal absorption	5/935	36/17913	0.0377556	0.73275	0.723773	64241/150/3949/7421/3658	5	MCI	DOWN-BP
GO:0051153	regulation of striated muscle cell differentiation	11/935	115/17913	0.0378646	0.73275	0.723773	3627/91807/57486/5997/627/4283/56603/3479/1432/9734/493829	11	MCI	DOWN-BP
GO:0002504	antigen processing and presentation of peptide or polysaccharide antigen via MHC class II	10/935	101/17913	0.0379695	0.73275	0.723773	7189/7057/163/11127/161/8907/5641/10802/3832/6712	10	MCI	DOWN-BP
GO:0010923	negative regulation of phosphatase activity	10/935	101/17913	0.0379695	0.73275	0.723773	1408/55105/153769/22853/23504/57709/2932/392617/80034/1740	10	MCI	DOWN-BP
GO:0009266	response to temperature stimulus	18/935	219/17913	0.0383734	0.735346	0.726337	9631/3627/9818/9972/7057/9883/286133/3351/488/2353/63982/3479/100101267/1006/7425/2932/5743/4277	18	MCI	DOWN-BP
GO:0010975	regulation of neuron projection development	33/935	458/17913	0.0384113	0.735346	0.726337	285016/55714/1949/5792/124925/22999/5800/5997/23251/659/9139/9863/10769/23025/627/9693/577/114798/26037/57498/1630/10152/114788/54664/2932/5584/6792/157285/26259/8831/1268/7248/7224	33	MCI	DOWN-BP
GO:0072395	signal transduction involved in cell cycle checkpoint	8/935	74/17913	0.0385986	0.735988	0.726971	9125/5591/10769/79184/995/51514/5325/79733	8	MCI	DOWN-BP
GO:0035235	ionotropic glutamate receptor signaling pathway	4/935	25/17913	0.0389062	0.73842	0.729374	2891/2904/2898/116443	4	MCI	DOWN-BP
GO:0048659	smooth muscle cell proliferation	15/935	174/17913	0.0390347	0.73842	0.729374	7189/10135/3725/4602/5591/7057/6648/3351/3479/3156/3569/4209/55512/7168/5743	15	MCI	DOWN-BP
GO:0031669	cellular response to nutrient levels	18/935	220/17913	0.0398456	0.744754	0.73563	10135/467/3725/659/1591/6872/79567/7421/57535/22863/54434/5164/360/5599/355/7378/7248/5743	18	MCI	DOWN-BP
GO:0008654	phospholipid biosynthetic process	20/935	251/17913	0.0399538	0.744754	0.73563	1457/54545/5288/3358/253558/200576/201164/8394/204962/80055/8760/66036/3631/79644/79837/142891/55500/8867/5297/83394	20	MCI	DOWN-BP
GO:0006895	Golgi to endosome transport	3/935	15/17913	0.0403032	0.744754	0.73563	8729/9980/23041	3	MCI	DOWN-BP
GO:0007158	neuron cell-cell adhesion	3/935	15/17913	0.0403032	0.744754	0.73563	152330/9369/57502	3	MCI	DOWN-BP
GO:0010759	positive regulation of macrophage chemotaxis	3/935	15/17913	0.0403032	0.744754	0.73563	7057/1432/79647	3	MCI	DOWN-BP
GO:1902187	negative regulation of viral release from host cell	3/935	15/17913	0.0403032	0.744754	0.73563	5987/23087/11043	3	MCI	DOWN-BP
GO:0015931	nucleobase-containing compound transport	18/935	221/17913	0.0413584	0.761314	0.751987	9631/51092/9818/8563/6311/57097/9972/9883/57724/55308/23049/293/100101267/9908/8570/23180/114789/7248	18	MCI	DOWN-BP
GO:0051932	synaptic transmission, GABAergic	5/935	37/17913	0.0418497	0.763319	0.753968	3351/8224/2566/1268/9746	5	MCI	DOWN-BP
GO:0002637	regulation of immunoglobulin production	7/935	62/17913	0.0419636	0.763319	0.753968	7189/5591/7292/23529/7158/3569/3598	7	MCI	DOWN-BP
GO:0043524	negative regulation of neuron apoptotic process	13/935	146/17913	0.042035	0.763319	0.753968	3725/7516/51804/6648/23529/8846/8882/10525/5584/5641/2730/2898/8831	13	MCI	DOWN-BP
GO:0034605	cellular response to heat	11/935	117/17913	0.0421053	0.763319	0.753968	9631/3627/9818/9972/7057/9883/286133/488/100101267/2932/5743	11	MCI	DOWN-BP
GO:0050657	nucleic acid transport	15/935	176/17913	0.0424713	0.764164	0.754803	9631/51092/9818/8563/6311/57097/9972/9883/55308/23049/100101267/9908/8570/23180/7248	15	MCI	DOWN-BP
GO:0050658	RNA transport	15/935	176/17913	0.0424713	0.764164	0.754803	9631/51092/9818/8563/6311/57097/9972/9883/55308/23049/100101267/9908/8570/23180/7248	15	MCI	DOWN-BP
GO:0010959	regulation of metal ion transport	27/935	365/17913	0.0435643	0.774006	0.764524	3627/219527/5987/81831/56704/150/6331/10681/6786/287/4283/57214/30845/776/81832/4985/1804/55800/4987/22953/5318/781/29979/4644/775/5743/6327	27	MCI	DOWN-BP
GO:0060627	regulation of vesicle-mediated transport	34/935	480/17913	0.0441067	0.774006	0.764524	6401/5806/26045/5054/6311/150/84961/9162/163/23086/57102/23208/81555/4043/114781/55680/3351/961/9863/107/488/347730/776/25999/1129/2932/9515/7275/55512/116443/9829/1268/84251/3598	34	MCI	DOWN-BP
GO:0007205	protein kinase C-activating G protein-coupled receptor signaling pathway	4/935	26/17913	0.0441457	0.774006	0.764524	1607/9162/3351/160851	4	MCI	DOWN-BP
GO:0030201	heparan sulfate proteoglycan metabolic process	4/935	26/17913	0.0441457	0.774006	0.764524	9953/9348/2131/26035	4	MCI	DOWN-BP
GO:0043112	receptor metabolic process	15/935	177/17913	0.0442679	0.774006	0.764524	3576/6401/26045/6311/163/4043/22853/3351/9863/347730/30845/161/81573/5641/10802	15	MCI	DOWN-BP
GO:0051648	vesicle localization	21/935	270/17913	0.0447226	0.774006	0.764524	9381/84961/9162/22999/3351/9863/107/488/8729/11127/776/8224/1129/2932/9515/10802/8867/116443/1268/4644/8825	21	MCI	DOWN-BP
GO:0032873	negative regulation of stress-activated MAPK cascade	6/935	50/17913	0.0447972	0.774006	0.764524	51339/153769/2218/142679/171392/4609	6	MCI	DOWN-BP
GO:0035176	social behavior	6/935	50/17913	0.0447972	0.774006	0.764524	2925/22941/6310/9369/26047/57502	6	MCI	DOWN-BP
GO:0051703	intraspecies interaction between organisms	6/935	50/17913	0.0447972	0.774006	0.764524	2925/22941/6310/9369/26047/57502	6	MCI	DOWN-BP
GO:0051966	regulation of synaptic transmission, glutamatergic	6/935	50/17913	0.0447972	0.774006	0.764524	3351/23025/57616/2898/1268/5743	6	MCI	DOWN-BP
GO:0070303	negative regulation of stress-activated protein kinase signaling cascade	6/935	50/17913	0.0447972	0.774006	0.764524	51339/153769/2218/142679/171392/4609	6	MCI	DOWN-BP
GO:0000077	DNA damage checkpoint	12/935	133/17913	0.0454586	0.782363	0.772779	8563/9125/5591/10769/10116/3364/79184/1432/995/51514/5325/79733	12	MCI	DOWN-BP
GO:0008277	regulation of G protein-coupled receptor signaling pathway	13/935	148/17913	0.0460507	0.782363	0.772779	3576/57561/23322/23295/4988/5997/3351/6754/55188/4987/7275/4233/6010	13	MCI	DOWN-BP
GO:0033280	response to vitamin D	5/935	38/17913	0.0462013	0.782363	0.772779	3627/1591/7421/360/5743	5	MCI	DOWN-BP
GO:0046329	negative regulation of JNK cascade	5/935	38/17913	0.0462013	0.782363	0.772779	51339/153769/2218/142679/171392	5	MCI	DOWN-BP
GO:0072583	clathrin-dependent endocytosis	5/935	38/17913	0.0462013	0.782363	0.772779	163/23208/161/9829/133308	5	MCI	DOWN-BP
GO:0008306	associative learning	8/935	77/17913	0.047124	0.782363	0.772779	4885/2353/3156/81832/109/5641/4987/8831	8	MCI	DOWN-BP
GO:0007626	locomotory behavior	16/935	194/17913	0.0475638	0.782363	0.772779	57561/1949/124925/4988/3358/347730/10499/57282/4985/340990/2915/4987/53616/4644/2911/7248	16	MCI	DOWN-BP
GO:0071241	cellular response to inorganic substance	16/935	194/17913	0.0475638	0.782363	0.772779	3725/6331/1800/107/2353/4548/3756/121278/673/4205/5641/3726/5599/55512/1740/5743	16	MCI	DOWN-BP
GO:0051482	positive regulation of cytosolic calcium ion concentration involved in phospholipase C-activating G protein-coupled signaling pathway	3/935	16/17913	0.047733	0.782363	0.772779	3358/4987/2911	3	MCI	DOWN-BP
GO:0071880	adenylate cyclase-activating adrenergic receptor signaling pathway	3/935	16/17913	0.047733	0.782363	0.772779	57561/150/9693	3	MCI	DOWN-BP
GO:0090153	regulation of sphingolipid biosynthetic process	3/935	16/17913	0.047733	0.782363	0.772779	3491/142891/55512	3	MCI	DOWN-BP
GO:0090335	regulation of brown fat cell differentiation	3/935	16/17913	0.047733	0.782363	0.772779	79068/1432/5743	3	MCI	DOWN-BP
GO:1903830	magnesium ion transmembrane transport	3/935	16/17913	0.047733	0.782363	0.772779	26504/152519/79815	3	MCI	DOWN-BP
GO:1905038	regulation of membrane lipid metabolic process	3/935	16/17913	0.047733	0.782363	0.772779	3491/142891/55512	3	MCI	DOWN-BP
GO:2000303	regulation of ceramide biosynthetic process	3/935	16/17913	0.047733	0.782363	0.772779	3491/142891/55512	3	MCI	DOWN-BP
GO:0051236	establishment of RNA localization	15/935	179/17913	0.0480211	0.784399	0.77479	9631/51092/9818/8563/6311/57097/9972/9883/55308/23049/100101267/9908/8570/23180/7248	15	MCI	DOWN-BP
GO:0046777	protein autophosphorylation	17/935	210/17913	0.048692	0.792652	0.782942	54822/84206/3725/7006/22853/6872/23049/23235/10040/2932/6792/152110/8550/92597/54206/91/1612	17	MCI	DOWN-BP
GO:2000171	negative regulation of dendrite development	4/935	27/17913	0.0497602	0.807296	0.797406	10769/9693/1630/7224	4	MCI	DOWN-BP
GO:0060047	heart contraction	21/935	275/17913	0.0524924	0.847008	0.836631	9631/6331/3708/5997/6786/287/488/30845/6543/776/3760/3750/4205/1129/1829/55800/5318/781/775/7168/6327	21	MCI	DOWN-BP
GO:0001890	placenta development	13/935	151/17913	0.0525619	0.847008	0.836631	3491/659/10733/8846/7421/1432/8022/57623/3726/79733/899/8728/5743	13	MCI	DOWN-BP
GO:0022037	metencephalon development	10/935	107/17913	0.0528033	0.848043	0.837654	6751/23322/124925/6331/23026/4628/869/57502/65250/6712	10	MCI	DOWN-BP
GO:0051924	regulation of calcium ion transport	19/935	244/17913	0.0536569	0.858869	0.848347	3627/5987/56704/150/10681/6786/287/4283/57214/30845/776/4985/4987/22953/781/29979/4644/775/5743	19	MCI	DOWN-BP
GO:0002237	response to molecule of bacterial origin	23/935	309/17913	0.0556789	0.863989	0.853404	3576/6401/25819/7189/2920/3627/3454/5054/4988/7292/1440/488/10417/2353/55593/3595/3569/1432/10594/8792/5599/1268/5743	23	MCI	DOWN-BP
GO:0031952	regulation of protein autophosphorylation	5/935	40/17913	0.0556818	0.863989	0.853404	3725/10040/152110/92597/54206	5	MCI	DOWN-BP
GO:0042440	pigment metabolic process	7/935	66/17913	0.0557335	0.863989	0.853404	8833/9693/5471/3658/1352/7306/4644	7	MCI	DOWN-BP
GO:0090344	negative regulation of cell aging	4/935	28/17913	0.0557478	0.863989	0.853404	10135/5591/10769/10000	4	MCI	DOWN-BP
GO:0007213	G protein-coupled acetylcholine receptor signaling pathway	3/935	17/17913	0.055782	0.863989	0.853404	4988/1132/1129	3	MCI	DOWN-BP
GO:0015693	magnesium ion transport	3/935	17/17913	0.055782	0.863989	0.853404	26504/152519/79815	3	MCI	DOWN-BP
GO:0033962	cytoplasmic mRNA processing body assembly	3/935	17/17913	0.055782	0.863989	0.853404	25819/6311/1656	3	MCI	DOWN-BP
GO:0055003	cardiac myofibril assembly	3/935	17/17913	0.055782	0.863989	0.853404	91807/4205/4628	3	MCI	DOWN-BP
GO:0060080	inhibitory postsynaptic potential	3/935	17/17913	0.055782	0.863989	0.853404	642938/22999/2898	3	MCI	DOWN-BP
GO:1901071	glucosamine-containing compound metabolic process	3/935	17/17913	0.055782	0.863989	0.853404	9435/10724/140838	3	MCI	DOWN-BP
GO:0015748	organophosphate ester transport	9/935	94/17913	0.0565931	0.869519	0.858866	64241/5205/3949/57724/10079/293/114789/114879/114884	9	MCI	DOWN-BP
GO:0030316	osteoclast differentiation	9/935	94/17913	0.0565931	0.869519	0.858866	7189/814/2353/1432/3658/171392/8792/3726/133308	9	MCI	DOWN-BP
GO:0000768	syncytium formation by plasma membrane fusion	6/935	53/17913	0.0568657	0.869519	0.858866	3627/90342/4283/577/3756/1432	6	MCI	DOWN-BP
GO:0140253	cell-cell fusion	6/935	53/17913	0.0568657	0.869519	0.858866	3627/90342/4283/577/3756/1432	6	MCI	DOWN-BP
GO:0016311	dephosphorylation	32/935	458/17913	0.0576201	0.876521	0.865783	51559/1408/55105/153769/5801/5792/151742/142679/5800/51496/5798/22853/9863/1844/201562/23504/8732/57709/66036/995/3631/2932/54434/392617/140838/22843/8867/80034/9829/374462/1740/7248	32	MCI	DOWN-BP
GO:0042692	muscle cell differentiation	26/935	359/17913	0.0576899	0.876521	0.865783	3627/91807/57486/80306/5997/51804/287/6648/90342/488/627/4283/577/56603/3479/3756/1432/4205/4628/79810/22953/9734/493829/7168/7478/7248	26	MCI	DOWN-BP
GO:0072503	cellular divalent inorganic cation homeostasis	28/935	392/17913	0.0579638	0.877894	0.86714	23516/3627/54822/7782/56704/3358/3708/287/3351/488/4283/57214/6543/2904/776/2907/7421/2915/2898/4987/22953/781/1268/2835/4644/775/2911/7224	28	MCI	DOWN-BP
GO:0018105	peptidyl-serine phosphorylation	18/935	231/17913	0.0588289	0.8877	0.876826	1457/53944/9125/5591/1440/22853/10769/6872/23049/673/3569/4985/1432/2932/960/5584/5599/5743	18	MCI	DOWN-BP
GO:0009914	hormone transport	23/935	311/17913	0.0589822	0.8877	0.876826	51092/4602/150/3358/3708/5798/3350/5991/2044/117247/777/776/3557/293/3156/3569/7425/9515/55512/1268/4644/775/133308	23	MCI	DOWN-BP
GO:0032496	response to lipopolysaccharide	22/935	295/17913	0.0592328	0.888677	0.877791	3576/6401/25819/7189/3627/3454/5054/4988/7292/1440/488/10417/2353/55593/3595/3569/1432/10594/8792/5599/1268/5743	22	MCI	DOWN-BP
GO:0002690	positive regulation of leukocyte chemotaxis	8/935	81/17913	0.0602744	0.898671	0.887661	3576/3627/5054/7057/3569/1432/5641/79647	8	MCI	DOWN-BP
GO:0055117	regulation of cardiac muscle contraction	8/935	81/17913	0.0602744	0.898671	0.887661	6331/5997/287/488/30845/1829/5318/775	8	MCI	DOWN-BP
GO:0050873	brown fat cell differentiation	5/935	41/17913	0.0608115	0.901064	0.890025	5997/79068/1432/3914/5743	5	MCI	DOWN-BP
GO:0098815	modulation of excitatory postsynaptic potential	5/935	41/17913	0.0608115	0.901064	0.890025	22999/81832/54434/869/57502	5	MCI	DOWN-BP
GO:1904645	response to amyloid-beta	6/935	54/17913	0.0612818	0.902199	0.891147	10135/3479/2932/2915/5641/781	6	MCI	DOWN-BP
GO:0097529	myeloid leukocyte migration	14/935	170/17913	0.0615245	0.902199	0.891147	3576/2921/3627/5054/7057/5800/961/8729/3569/1432/5641/8792/79647/7857	14	MCI	DOWN-BP
GO:0045665	negative regulation of neuron differentiation	16/935	201/17913	0.0616612	0.902199	0.891147	1949/5800/23251/9139/10769/9693/152330/1630/259266/56478/2932/157285/1656/8831/7248/7224	16	MCI	DOWN-BP
GO:0072507	divalent inorganic cation homeostasis	29/935	412/17913	0.0631858	0.902199	0.891147	23516/3627/54822/26504/7782/56704/3358/3708/287/3351/488/4283/57214/6543/2904/776/2907/7421/2915/2898/4987/22953/781/1268/2835/4644/775/2911/7224	29	MCI	DOWN-BP
GO:0045445	myoblast differentiation	8/935	82/17913	0.0638879	0.902199	0.891147	3627/389072/4283/3479/3156/1432/79647/126272	8	MCI	DOWN-BP
GO:0048814	regulation of dendrite morphogenesis	8/935	82/17913	0.0638879	0.902199	0.891147	9693/577/26037/10152/2932/6792/26259/7224	8	MCI	DOWN-BP
GO:0006515	protein quality control for misfolded or incompletely synthesized proteins	3/935	18/17913	0.0644291	0.902199	0.891147	55284/83752/10730	3	MCI	DOWN-BP
GO:0010832	negative regulation of myotube differentiation	3/935	18/17913	0.0644291	0.902199	0.891147	3627/627/493829	3	MCI	DOWN-BP
GO:0032011	ARF protein signal transduction	3/935	18/17913	0.0644291	0.902199	0.891147	10982/8729/23362	3	MCI	DOWN-BP
GO:0032012	regulation of ARF protein signal transduction	3/935	18/17913	0.0644291	0.902199	0.891147	10982/8729/23362	3	MCI	DOWN-BP
GO:0032288	myelin assembly	3/935	18/17913	0.0644291	0.902199	0.891147	287/200576/26011	3	MCI	DOWN-BP
GO:0032793	positive regulation of CREB transcription factor activity	3/935	18/17913	0.0644291	0.902199	0.891147	107/2044/4985	3	MCI	DOWN-BP
GO:0035269	protein O-linked mannosylation	3/935	18/17913	0.0644291	0.902199	0.891147	729920/2218/160418	3	MCI	DOWN-BP
GO:0035994	response to muscle stretch	3/935	18/17913	0.0644291	0.902199	0.891147	3725/2353/1432	3	MCI	DOWN-BP
GO:0051023	regulation of immunoglobulin secretion	3/935	18/17913	0.0644291	0.902199	0.891147	7189/7292/3569	3	MCI	DOWN-BP
GO:0071318	cellular response to ATP	3/935	18/17913	0.0644291	0.902199	0.891147	6872/54434/5743	3	MCI	DOWN-BP
GO:0090026	positive regulation of monocyte chemotaxis	3/935	18/17913	0.0644291	0.902199	0.891147	3627/5054/5641	3	MCI	DOWN-BP
GO:1901739	regulation of myoblast fusion	3/935	18/17913	0.0644291	0.902199	0.891147	3627/4283/1432	3	MCI	DOWN-BP
GO:0035305	negative regulation of dephosphorylation	10/935	111/17913	0.0645756	0.902199	0.891147	1408/55105/153769/22853/23504/57709/2932/392617/80034/1740	10	MCI	DOWN-BP
GO:0042476	odontogenesis	11/935	126/17913	0.0652198	0.902199	0.891147	7189/5054/26504/6331/6786/7286/123041/360/54880/55512/4644	11	MCI	DOWN-BP
GO:0051668	localization within membrane	11/935	126/17913	0.0652198	0.902199	0.891147	163/729956/22883/9863/81832/54434/23180/2898/10802/8831/1740	11	MCI	DOWN-BP
GO:0097553	calcium ion transmembrane import into cytosol	11/935	126/17913	0.0652198	0.902199	0.891147	3627/56704/3358/3708/287/4283/57214/2904/781/4644/775	11	MCI	DOWN-BP
GO:0031570	DNA integrity checkpoint	12/935	141/17913	0.0652238	0.902199	0.891147	8563/9125/5591/10769/10116/3364/79184/1432/995/51514/5325/79733	12	MCI	DOWN-BP
GO:0002090	regulation of receptor internalization	6/935	55/17913	0.0658953	0.905887	0.894789	6401/26045/6311/4043/9863/347730	6	MCI	DOWN-BP
GO:0006949	syncytium formation	6/935	55/17913	0.0658953	0.905887	0.894789	3627/90342/4283/577/3756/1432	6	MCI	DOWN-BP
GO:0099622	cardiac muscle cell membrane repolarization	5/935	42/17913	0.0661999	0.905887	0.894789	6331/287/776/3760/781	5	MCI	DOWN-BP
GO:0019886	antigen processing and presentation of exogenous peptide antigen via MHC class II	9/935	97/17913	0.0664401	0.905887	0.894789	7189/163/11127/161/8907/5641/10802/3832/6712	9	MCI	DOWN-BP
GO:0031668	cellular response to extracellular stimulus	19/935	251/17913	0.0671711	0.905887	0.894789	10135/467/3725/659/1591/6872/2353/79567/7421/57535/22863/54434/5164/360/5599/355/7378/7248/5743	19	MCI	DOWN-BP
GO:0030203	glycosaminoglycan metabolic process	13/935	157/17913	0.0674079	0.905887	0.894789	9956/51363/3423/9953/9435/337876/57214/9348/960/2131/55512/26035/64579	13	MCI	DOWN-BP
GO:0060401	cytosolic calcium ion transport	13/935	157/17913	0.0674079	0.905887	0.894789	3627/56704/3358/3708/287/488/4283/57214/2904/22953/781/4644/775	13	MCI	DOWN-BP
GO:0008625	extrinsic apoptotic signaling pathway via death domain receptors	8/935	83/17913	0.0676333	0.905887	0.894789	467/5054/151112/7057/162989/10116/355/1612	8	MCI	DOWN-BP
GO:0046916	cellular transition metal ion homeostasis	8/935	83/17913	0.0676333	0.905887	0.894789	23516/7782/286133/3658/523/4609/51310/55832	8	MCI	DOWN-BP
GO:0019722	calcium-mediated signaling	15/935	188/17913	0.0676659	0.905887	0.894789	3576/6401/56704/3708/287/10725/2904/3479/2932/2915/5164/22953/6364/4644/775	15	MCI	DOWN-BP
GO:0050795	regulation of behavior	7/935	69/17913	0.0677069	0.905887	0.894789	57561/3350/3351/55777/4987/1268/84251	7	MCI	DOWN-BP
GO:1903510	mucopolysaccharide metabolic process	10/935	112/17913	0.0677617	0.905887	0.894789	51363/3423/9435/337876/57214/9348/960/55512/26035/64579	10	MCI	DOWN-BP
GO:0003015	heart process	21/935	284/17913	0.0688133	0.912471	0.901293	9631/6331/3708/5997/6786/287/488/30845/6543/776/3760/3750/4205/1129/1829/55800/5318/781/775/7168/6327	21	MCI	DOWN-BP
GO:0070050	neuron cellular homeostasis	4/935	30/17913	0.0688262	0.912471	0.901293	3351/776/3569/1268	4	MCI	DOWN-BP
GO:0099623	regulation of cardiac muscle cell membrane repolarization	4/935	30/17913	0.0688262	0.912471	0.901293	6331/287/776/781	4	MCI	DOWN-BP
GO:0007631	feeding behavior	9/935	98/17913	0.0699474	0.92205	0.910754	2834/4988/3358/3351/2353/4985/4987/1268/84251	9	MCI	DOWN-BP
GO:0009408	response to heat	13/935	158/17913	0.0701253	0.92205	0.910754	9631/3627/9818/9972/7057/9883/286133/488/3479/100101267/2932/5743/4277	13	MCI	DOWN-BP
GO:0006814	sodium ion transport	15/935	189/17913	0.0701369	0.92205	0.910754	6583/26504/81831/6331/6332/123041/6543/57282/55089/81832/55800/5318/6334/6327/133308	15	MCI	DOWN-BP
GO:0046879	hormone secretion	22/935	301/17913	0.0703193	0.92205	0.910754	51092/4602/150/3358/3708/5798/3350/5991/2044/777/776/3557/293/3156/3569/7425/9515/55512/1268/4644/775/133308	22	MCI	DOWN-BP
GO:0006826	iron ion transport	6/935	56/17913	0.0707061	0.924589	0.913262	23516/286133/22853/3658/523/527	6	MCI	DOWN-BP
GO:0051650	establishment of vesicle localization	19/935	253/17913	0.0714241	0.925173	0.913839	9381/84961/9162/22999/3351/107/488/8729/11127/776/1129/2932/9515/10802/8867/116443/1268/4644/8825	19	MCI	DOWN-BP
GO:0060326	cell chemotaxis	19/935	253/17913	0.0714241	0.925173	0.913839	3576/2921/3627/5054/1960/7057/5800/8729/8394/63916/3569/1432/5641/8792/79647/9732/4233/6364/7857	19	MCI	DOWN-BP
GO:0006775	fat-soluble vitamin metabolic process	5/935	43/17913	0.0718456	0.925173	0.913839	1591/56603/7421/5641/154807	5	MCI	DOWN-BP
GO:1904427	positive regulation of calcium ion transmembrane transport	7/935	70/17913	0.0720154	0.925173	0.913839	3627/6786/287/4283/57214/30845/781	7	MCI	DOWN-BP
GO:0046488	phosphatidylinositol metabolic process	13/935	159/17913	0.0729133	0.925173	0.913839	54545/5288/3358/200576/8394/23049/80055/66036/3631/79837/8867/5297/83394	13	MCI	DOWN-BP
GO:0001832	blastocyst growth	3/935	19/17913	0.0736504	0.925173	0.913839	3479/8882/57167	3	MCI	DOWN-BP
GO:0002726	positive regulation of T cell cytokine production	3/935	19/17913	0.0736504	0.925173	0.913839	7189/7292/3569	3	MCI	DOWN-BP
GO:0032026	response to magnesium ion	3/935	19/17913	0.0736504	0.925173	0.913839	1261/7057/55512	3	MCI	DOWN-BP
GO:0032891	negative regulation of organic acid transport	3/935	19/17913	0.0736504	0.925173	0.913839	7057/5997/2917	3	MCI	DOWN-BP
GO:0035268	protein mannosylation	3/935	19/17913	0.0736504	0.925173	0.913839	729920/2218/160418	3	MCI	DOWN-BP
GO:0045663	positive regulation of myoblast differentiation	3/935	19/17913	0.0736504	0.925173	0.913839	4283/1432/79647	3	MCI	DOWN-BP
GO:0051546	keratinocyte migration	3/935	19/17913	0.0736504	0.925173	0.913839	2252/10982/56413	3	MCI	DOWN-BP
GO:0060252	positive regulation of glial cell proliferation	3/935	19/17913	0.0736504	0.925173	0.913839	4602/3569/5584	3	MCI	DOWN-BP
GO:0072074	kidney mesenchyme development	3/935	19/17913	0.0736504	0.925173	0.913839	51804/4609/139285	3	MCI	DOWN-BP
GO:0098911	regulation of ventricular cardiac muscle cell action potential	3/935	19/17913	0.0736504	0.925173	0.913839	1829/5318/775	3	MCI	DOWN-BP
GO:0006644	phospholipid metabolic process	28/935	402/17913	0.0740756	0.928078	0.916708	1457/54545/5288/3358/253558/3949/200576/201164/8394/204962/23049/80055/160851/8760/66036/22863/3631/79644/79837/142891/55500/114879/8867/114884/284486/55512/5297/83394	28	MCI	DOWN-BP
GO:0006879	cellular iron ion homeostasis	6/935	57/17913	0.0757138	0.928718	0.917341	286133/3658/523/4609/51310/55832	6	MCI	DOWN-BP
GO:0072431	signal transduction involved in mitotic G1 DNA damage checkpoint	6/935	57/17913	0.0757138	0.928718	0.917341	9125/5591/10769/995/5325/79733	6	MCI	DOWN-BP
GO:1902041	regulation of extrinsic apoptotic signaling pathway via death domain receptors	6/935	57/17913	0.0757138	0.928718	0.917341	467/5054/151112/7057/10116/355	6	MCI	DOWN-BP
GO:1902400	intracellular signal transduction involved in G1 DNA damage checkpoint	6/935	57/17913	0.0757138	0.928718	0.917341	9125/5591/10769/995/5325/79733	6	MCI	DOWN-BP
GO:0007517	muscle organ development	28/935	403/17913	0.0758415	0.928718	0.917341	3627/467/57486/221937/56704/1960/57496/2218/5997/51804/5079/6442/2353/56603/3479/3156/1432/4205/79810/4209/79647/22953/5318/9734/140578/493829/7168/126272	28	MCI	DOWN-BP
GO:0033198	response to ATP	4/935	31/17913	0.0759056	0.928718	0.917341	6872/54434/22953/5743	4	MCI	DOWN-BP
GO:0035767	endothelial cell chemotaxis	4/935	31/17913	0.0759056	0.928718	0.917341	1960/7057/5641/4233	4	MCI	DOWN-BP
GO:0097502	mannosylation	4/935	31/17913	0.0759056	0.928718	0.917341	729920/2218/79796/160418	4	MCI	DOWN-BP
GO:0099625	ventricular cardiac muscle cell membrane repolarization	4/935	31/17913	0.0759056	0.928718	0.917341	6331/287/3760/781	4	MCI	DOWN-BP
GO:2001234	negative regulation of apoptotic signaling pathway	17/935	223/17913	0.0760672	0.928718	0.917341	1457/5054/7057/4335/6648/627/3479/2907/6478/10525/2537/960/2730/220042/355/7857/5743	17	MCI	DOWN-BP
GO:0014074	response to purine-containing compound	12/935	145/17913	0.0769425	0.934637	0.923187	196/1261/5798/366/9693/6872/2353/54464/7425/54434/22953/5743	12	MCI	DOWN-BP
GO:0060402	calcium ion transport into cytosol	12/935	145/17913	0.0769425	0.934637	0.923187	3627/56704/3358/3708/287/4283/57214/2904/22953/781/4644/775	12	MCI	DOWN-BP
GO:0002495	antigen processing and presentation of peptide antigen via MHC class II	9/935	100/17913	0.0773019	0.936625	0.92515	7189/163/11127/161/8907/5641/10802/3832/6712	9	MCI	DOWN-BP
GO:0046683	response to organophosphorus	11/935	130/17913	0.0777114	0.936843	0.925367	196/1261/5798/366/9693/6872/2353/7425/54434/22953/5743	11	MCI	DOWN-BP
GO:0050921	positive regulation of chemotaxis	11/935	130/17913	0.0777114	0.936843	0.925367	3576/3627/5054/7057/659/3569/1432/5641/79647/4233/7857	11	MCI	DOWN-BP
GO:0006403	RNA localization	16/935	208/17913	0.0783674	0.942378	0.930834	9631/51092/9818/8563/6311/57097/9972/9883/92345/55308/23049/100101267/9908/8570/23180/7248	16	MCI	DOWN-BP
GO:0006022	aminoglycan metabolic process	13/935	161/17913	0.0787026	0.944036	0.932471	9956/51363/3423/9953/9435/337876/57214/9348/960/2131/55512/26035/64579	13	MCI	DOWN-BP
GO:0044706	multi-multicellular organism process	17/935	225/17913	0.0810335	0.968534	0.956669	5368/10135/2834/5744/5997/659/5069/2353/5471/6866/7421/4012/1829/3726/91/1268/5743	17	MCI	DOWN-BP
GO:0019233	sensory perception of pain	9/935	101/17913	0.0811496	0.968534	0.956669	4988/84197/4985/55800/4987/1740/1268/2911/5743	9	MCI	DOWN-BP
GO:0006813	potassium ion transport	15/935	194/17913	0.0833855	0.980952	0.968935	219527/81831/150/3739/287/123041/776/3756/3760/81832/3738/1804/3786/3778/7248	15	MCI	DOWN-BP
GO:0003323	type B pancreatic cell development	3/935	20/17913	0.0834199	0.980952	0.968935	51092/5991/2932	3	MCI	DOWN-BP
GO:0034505	tooth mineralization	3/935	20/17913	0.0834199	0.980952	0.968935	26504/6786/54880	3	MCI	DOWN-BP
GO:0051349	positive regulation of lyase activity	3/935	20/17913	0.0834199	0.980952	0.968935	6786/776/775	3	MCI	DOWN-BP
GO:0071636	positive regulation of transforming growth factor beta production	3/935	20/17913	0.0834199	0.980952	0.968935	4602/7057/5743	3	MCI	DOWN-BP
GO:1905523	positive regulation of macrophage migration	3/935	20/17913	0.0834199	0.980952	0.968935	7057/1432/79647	3	MCI	DOWN-BP
GO:0031623	receptor internalization	9/935	102/17913	0.0851111	0.996651	0.984442	3576/6401/26045/6311/163/4043/3351/9863/347730	9	MCI	DOWN-BP
GO:0033002	muscle cell proliferation	18/935	243/17913	0.0858279	0.996651	0.984442	7189/10135/3725/4602/5591/7057/6648/3351/3479/3156/26011/3569/1432/4209/79647/55512/7168/5743	18	MCI	DOWN-BP
GO:0072413	signal transduction involved in mitotic cell cycle checkpoint	6/935	59/17913	0.0863157	0.996651	0.984442	9125/5591/10769/995/5325/79733	6	MCI	DOWN-BP
GO:1902402	signal transduction involved in mitotic DNA damage checkpoint	6/935	59/17913	0.0863157	0.996651	0.984442	9125/5591/10769/995/5325/79733	6	MCI	DOWN-BP
GO:1902403	signal transduction involved in mitotic DNA integrity checkpoint	6/935	59/17913	0.0863157	0.996651	0.984442	9125/5591/10769/995/5325/79733	6	MCI	DOWN-BP
GO:0008643	carbohydrate transport	12/935	148/17913	0.0865581	0.996651	0.984442	338557/366/3479/673/25999/1432/4205/5584/148808/360/55512/7248	12	MCI	DOWN-BP
GO:0015850	organic hydroxy compound transport	17/935	228/17913	0.0888726	0.996651	0.984442	64241/4602/150/5205/5865/3350/114134/3949/3351/366/80055/10499/57614/360/114879/114884/1268	17	MCI	DOWN-BP
GO:0006936	muscle contraction	24/935	343/17913	0.0890594	0.996651	0.984442	9631/150/6331/5997/6332/6442/287/488/9826/30845/776/3760/1829/55800/22953/5318/9732/3778/781/493829/775/7168/5743/6327	24	MCI	DOWN-BP
GO:0055072	iron ion homeostasis	7/935	74/17913	0.0908334	0.996651	0.984442	286133/114781/3658/523/4609/51310/55832	7	MCI	DOWN-BP
GO:0006040	amino sugar metabolic process	4/935	33/17913	0.091107	0.996651	0.984442	2673/9435/10724/140838	4	MCI	DOWN-BP
GO:0007616	long-term memory	4/935	33/17913	0.091107	0.996651	0.984442	814/114781/3949/107	4	MCI	DOWN-BP
GO:0034332	adherens junction organization	11/935	134/17913	0.0916097	0.996651	0.984442	5817/25945/7057/9253/8874/1007/10982/8394/1006/342184/7248	11	MCI	DOWN-BP
GO:0046824	positive regulation of nucleocytoplasmic transport	6/935	60/17913	0.0919069	0.996651	0.984442	51496/64328/8882/1432/2932/5743	6	MCI	DOWN-BP
GO:0097191	extrinsic apoptotic signaling pathway	16/935	213/17913	0.0919602	0.996651	0.984442	467/5054/151112/7057/162989/10116/3479/1630/6478/2537/2932/2730/91/355/1612/7857	16	MCI	DOWN-BP
GO:0006307	DNA dealkylation involved in DNA repair	2/935	10/17913	0.0927331	0.996651	0.984442	79068/8846	2	MCI	DOWN-BP
GO:0014877	response to muscle inactivity involved in regulation of muscle adaptation	2/935	10/17913	0.0927331	0.996651	0.984442	6331/6442	2	MCI	DOWN-BP
GO:0014894	response to denervation involved in regulation of muscle adaptation	2/935	10/17913	0.0927331	0.996651	0.984442	6331/6442	2	MCI	DOWN-BP
GO:0033483	gas homeostasis	2/935	10/17913	0.0927331	0.996651	0.984442	6648/23530	2	MCI	DOWN-BP
GO:0042023	DNA endoreduplication	2/935	10/17913	0.0927331	0.996651	0.984442	8882/79733	2	MCI	DOWN-BP
GO:0042048	olfactory behavior	2/935	10/17913	0.0927331	0.996651	0.984442	109/79846	2	MCI	DOWN-BP
GO:0046349	amino sugar biosynthetic process	2/935	10/17913	0.0927331	0.996651	0.984442	2673/140838	2	MCI	DOWN-BP
GO:0048021	regulation of melanin biosynthetic process	2/935	10/17913	0.0927331	0.996651	0.984442	9693/7306	2	MCI	DOWN-BP
GO:0051956	negative regulation of amino acid transport	2/935	10/17913	0.0927331	0.996651	0.984442	5997/2917	2	MCI	DOWN-BP
GO:0061085	regulation of histone H3-K27 methylation	2/935	10/17913	0.0927331	0.996651	0.984442	57343/8473	2	MCI	DOWN-BP
GO:0061179	negative regulation of insulin secretion involved in cellular response to glucose stimulus	2/935	10/17913	0.0927331	0.996651	0.984442	150/3156	2	MCI	DOWN-BP
GO:0070071	proton-transporting two-sector ATPase complex assembly	2/935	10/17913	0.0927331	0.996651	0.984442	9777/203547	2	MCI	DOWN-BP
GO:0090154	positive regulation of sphingolipid biosynthetic process	2/935	10/17913	0.0927331	0.996651	0.984442	3491/55512	2	MCI	DOWN-BP
GO:0090336	positive regulation of brown fat cell differentiation	2/935	10/17913	0.0927331	0.996651	0.984442	1432/5743	2	MCI	DOWN-BP
GO:0099550	trans-synaptic signaling, modulating synaptic transmission	2/935	10/17913	0.0927331	0.996651	0.984442	1949/1268	2	MCI	DOWN-BP
GO:1902805	positive regulation of synaptic vesicle transport	2/935	10/17913	0.0927331	0.996651	0.984442	776/1268	2	MCI	DOWN-BP
GO:2000304	positive regulation of ceramide biosynthetic process	2/935	10/17913	0.0927331	0.996651	0.984442	3491/55512	2	MCI	DOWN-BP
GO:0001956	positive regulation of neurotransmitter secretion	3/935	21/17913	0.0937094	0.996651	0.984442	23025/776/1268	3	MCI	DOWN-BP
GO:0003283	atrial septum development	3/935	21/17913	0.0937094	0.996651	0.984442	3491/659/287	3	MCI	DOWN-BP
GO:0015721	bile acid and bile salt transport	3/935	21/17913	0.0937094	0.996651	0.984442	5205/366/10499	3	MCI	DOWN-BP
GO:0032469	endoplasmic reticulum calcium ion homeostasis	3/935	21/17913	0.0937094	0.996651	0.984442	3708/488/2907	3	MCI	DOWN-BP
GO:0035024	negative regulation of Rho protein signal transduction	3/935	21/17913	0.0937094	0.996651	0.984442	286205/253980/4233	3	MCI	DOWN-BP
GO:0035455	response to interferon-alpha	3/935	21/17913	0.0937094	0.996651	0.984442	3454/201626/103	3	MCI	DOWN-BP
GO:0042438	melanin biosynthetic process	3/935	21/17913	0.0937094	0.996651	0.984442	9693/7306/4644	3	MCI	DOWN-BP
GO:0046827	positive regulation of protein export from nucleus	3/935	21/17913	0.0937094	0.996651	0.984442	51496/64328/2932	3	MCI	DOWN-BP
GO:0051589	negative regulation of neurotransmitter transport	3/935	21/17913	0.0937094	0.996651	0.984442	5997/23208/3351	3	MCI	DOWN-BP
GO:0097186	amelogenesis	3/935	21/17913	0.0937094	0.996651	0.984442	26504/6786/123041	3	MCI	DOWN-BP
GO:1904886	beta-catenin destruction complex disassembly	3/935	21/17913	0.0937094	0.996651	0.984442	2932/139285/7478	3	MCI	DOWN-BP
GO:2000144	positive regulation of DNA-templated transcription, initiation	3/935	21/17913	0.0937094	0.996651	0.984442	3725/6872/55832	3	MCI	DOWN-BP
GO:0031345	negative regulation of cell projection organization	13/935	166/17913	0.0944306	0.999948	0.987698	1949/5800/23251/9139/10769/9693/2904/23329/1630/157285/8831/7248/7224	13	MCI	DOWN-BP
GO:0010977	negative regulation of neuron projection development	11/935	135/17913	0.095305	0.999948	0.987698	1949/5800/23251/9139/10769/9693/1630/157285/8831/7248/7224	11	MCI	DOWN-BP
GO:0034599	cellular response to oxidative stress	21/935	296/17913	0.0955421	0.999948	0.987698	2936/3725/22850/4602/1800/6648/488/79400/2353/4548/3569/154807/5164/57707/5599/4233/55512/29979/1612/7168/7248	21	MCI	DOWN-BP
GO:0006110	regulation of glycolytic process	7/935	75/17913	0.0959308	0.999948	0.987698	9631/9818/9972/9883/8473/3479/100101267	7	MCI	DOWN-BP
GO:0006470	protein dephosphorylation	22/935	313/17913	0.0965661	0.999948	0.987698	1408/153769/5801/5792/151742/142679/5800/51496/5798/22853/9863/1844/201562/8732/995/2932/54434/392617/22843/9829/374462/7248	22	MCI	DOWN-BP
GO:2001236	regulation of extrinsic apoptotic signaling pathway	12/935	151/17913	0.0968876	0.999948	0.987698	467/5054/151112/7057/162989/10116/3479/6478/2537/2730/355/7857	12	MCI	DOWN-BP
GO:0006953	acute-phase response	5/935	47/17913	0.0969478	0.999948	0.987698	3569/12/8792/1268/5743	5	MCI	DOWN-BP
GO:0051196	regulation of coenzyme metabolic process	8/935	90/17913	0.0975584	0.999948	0.987698	9631/9818/9972/9883/8473/3479/100101267/5164	8	MCI	DOWN-BP
GO:0055076	transition metal ion homeostasis	9/935	105/17913	0.0976765	0.999948	0.987698	23516/7782/286133/114781/3658/523/4609/51310/55832	9	MCI	DOWN-BP
GO:0034113	heterotypic cell-cell adhesion	6/935	61/17913	0.097689	0.999948	0.987698	91663/961/3557/1829/960/5318	6	MCI	DOWN-BP
GO:0035773	insulin secretion involved in cellular response to glucose stimulus	6/935	61/17913	0.097689	0.999948	0.987698	51092/150/5798/2044/3156/133308	6	MCI	DOWN-BP
GO:0007584	response to nutrient	16/935	215/17913	0.0977909	0.999948	0.987698	3627/64241/1591/6872/8473/56603/3156/7421/54434/2730/23530/5164/360/22953/1268/5743	16	MCI	DOWN-BP
GO:0046578	regulation of Ras protein signal transduction	16/935	215/17913	0.0977909	0.999948	0.987698	137735/9162/286205/8874/10982/8729/5924/9826/23362/8473/253980/3479/23229/157285/8831/4233	16	MCI	DOWN-BP
GO:0072331	signal transduction by p53 class mediator	19/935	264/17913	0.0980475	0.999948	0.987698	1457/138474/22974/9125/6875/5985/91875/10769/6872/26013/3364/1432/995/5325/151126/960/5164/8550/79733	19	MCI	DOWN-BP
GO:1901653	cellular response to peptide	25/935	364/17913	0.0985536	0.999948	0.987698	10135/9340/5591/7253/107/5471/114814/23235/8473/3479/55777/109/2932/5584/523/2915/5641/5164/54206/527/55512/9734/781/493829/4644	25	MCI	DOWN-BP
GO:1901385	regulation of voltage-gated calcium channel activity	4/935	34/17913	0.0992107	0.999948	0.987698	10681/30845/4987/781	4	MCI	DOWN-BP
GO:0002687	positive regulation of leukocyte migration	10/935	121/17913	0.100893	0.999948	0.987698	3576/3627/5054/7057/3569/1432/8995/5641/79647/6364	10	MCI	DOWN-BP
GO:0015837	amine transport	7/935	76/17913	0.101183	0.999948	0.987698	150/5997/5865/3351/366/2917/1268	7	MCI	DOWN-BP
GO:0150076	neuroinflammatory response	7/935	76/17913	0.101183	0.999948	0.987698	10135/3725/3949/107/3479/3569/5743	7	MCI	DOWN-BP
GO:0010927	cellular component assembly involved in morphogenesis	8/935	91/17913	0.10236	0.999948	0.987698	91807/51804/287/200576/26011/4205/4628/7168	8	MCI	DOWN-BP
GO:0051056	regulation of small GTPase mediated signal transduction	22/935	316/17913	0.104001	0.999948	0.987698	137735/9162/286205/8874/10982/8729/5924/9826/23362/8473/253980/26037/3479/23229/57568/57569/157285/9743/23092/8831/4233/84144	22	MCI	DOWN-BP
GO:0006541	glutamine metabolic process	3/935	22/17913	0.10449	0.999948	0.987698	8833/2673/5471	3	MCI	DOWN-BP
GO:0006582	melanin metabolic process	3/935	22/17913	0.10449	0.999948	0.987698	9693/7306/4644	3	MCI	DOWN-BP
GO:0010226	response to lithium ion	3/935	22/17913	0.10449	0.999948	0.987698	107/121278/5743	3	MCI	DOWN-BP
GO:0032656	regulation of interleukin-13 production	3/935	22/17913	0.10449	0.999948	0.987698	7292/3556/27242	3	MCI	DOWN-BP
GO:0032799	low-density lipoprotein receptor particle metabolic process	3/935	22/17913	0.10449	0.999948	0.987698	163/161/10802	3	MCI	DOWN-BP
GO:0042359	vitamin D metabolic process	3/935	22/17913	0.10449	0.999948	0.987698	1591/7421/5641	3	MCI	DOWN-BP
GO:0044342	type B pancreatic cell proliferation	3/935	22/17913	0.10449	0.999948	0.987698	51092/5798/54206	3	MCI	DOWN-BP
GO:0048305	immunoglobulin secretion	3/935	22/17913	0.10449	0.999948	0.987698	7189/7292/3569	3	MCI	DOWN-BP
GO:0051350	negative regulation of lyase activity	3/935	22/17913	0.10449	0.999948	0.987698	9495/4552/56413	3	MCI	DOWN-BP
GO:1900273	positive regulation of long-term synaptic potentiation	3/935	22/17913	0.10449	0.999948	0.987698	729956/107/5641	3	MCI	DOWN-BP
GO:0050796	regulation of insulin secretion	13/935	169/17913	0.104732	0.999948	0.987698	51092/150/3708/5991/2044/777/776/293/3156/9515/1268/775/133308	13	MCI	DOWN-BP
GO:0051147	regulation of muscle cell differentiation	14/935	185/17913	0.104795	0.999948	0.987698	3627/91807/57486/80306/5997/6648/627/4283/56603/3479/1432/4205/9734/493829	14	MCI	DOWN-BP
GO:0042552	myelination	10/935	122/17913	0.10507	0.999948	0.987698	287/200576/10100/8882/26011/53616/6334/27242/4644/7248	10	MCI	DOWN-BP
GO:0006892	post-Golgi vesicle-mediated transport	7/935	77/17913	0.106589	0.999948	0.987698	64145/8729/30845/9980/114879/23041/4644	7	MCI	DOWN-BP
GO:0030811	regulation of nucleotide catabolic process	7/935	77/17913	0.106589	0.999948	0.987698	9631/9818/9972/9883/8473/3479/100101267	7	MCI	DOWN-BP
GO:1904659	glucose transmembrane transport	9/935	107/17913	0.106617	0.999948	0.987698	338557/3479/673/25999/1432/4205/5584/148808/7248	9	MCI	DOWN-BP
GO:0001893	maternal placenta development	4/935	35/17913	0.107636	0.999948	0.987698	659/7421/3726/5743	4	MCI	DOWN-BP
GO:1901020	negative regulation of calcium ion transmembrane transporter activity	4/935	35/17913	0.107636	0.999948	0.987698	150/10681/4987/29979	4	MCI	DOWN-BP
GO:0002638	negative regulation of immunoglobulin production	2/935	11/17913	0.109548	0.999948	0.987698	5591/3598	2	MCI	DOWN-BP
GO:0009086	methionine biosynthetic process	2/935	11/17913	0.109548	0.999948	0.987698	4548/4552	2	MCI	DOWN-BP
GO:0010755	regulation of plasminogen activation	2/935	11/17913	0.109548	0.999948	0.987698	5054/7057	2	MCI	DOWN-BP
GO:0014870	response to muscle inactivity	2/935	11/17913	0.109548	0.999948	0.987698	6331/6442	2	MCI	DOWN-BP
GO:0016075	rRNA catabolic process	2/935	11/17913	0.109548	0.999948	0.987698	162989/54464	2	MCI	DOWN-BP
GO:0019755	one-carbon compound transport	2/935	11/17913	0.109548	0.999948	0.987698	366/360	2	MCI	DOWN-BP
GO:0031987	locomotion involved in locomotory behavior	2/935	11/17913	0.109548	0.999948	0.987698	57561/4644	2	MCI	DOWN-BP
GO:0034115	negative regulation of heterotypic cell-cell adhesion	2/935	11/17913	0.109548	0.999948	0.987698	91663/3557	2	MCI	DOWN-BP
GO:0035457	cellular response to interferon-alpha	2/935	11/17913	0.109548	0.999948	0.987698	3454/201626	2	MCI	DOWN-BP
GO:0043201	response to leucine	2/935	11/17913	0.109548	0.999948	0.987698	197131/23304	2	MCI	DOWN-BP
GO:0045793	positive regulation of cell size	2/935	11/17913	0.109548	0.999948	0.987698	51334/10000	2	MCI	DOWN-BP
GO:0050667	homocysteine metabolic process	2/935	11/17913	0.109548	0.999948	0.987698	1800/4552	2	MCI	DOWN-BP
GO:0050930	induction of positive chemotaxis	2/935	11/17913	0.109548	0.999948	0.987698	3576/7857	2	MCI	DOWN-BP
GO:0051024	positive regulation of immunoglobulin secretion	2/935	11/17913	0.109548	0.999948	0.987698	7292/3569	2	MCI	DOWN-BP
GO:0051574	positive regulation of histone H3-K9 methylation	2/935	11/17913	0.109548	0.999948	0.987698	4602/57343	2	MCI	DOWN-BP
GO:0055015	ventricular cardiac muscle cell development	2/935	11/17913	0.109548	0.999948	0.987698	4205/4628	2	MCI	DOWN-BP
GO:0070587	regulation of cell-cell adhesion involved in gastrulation	2/935	11/17913	0.109548	0.999948	0.987698	91663/3557	2	MCI	DOWN-BP
GO:0072321	chaperone-mediated protein transport	2/935	11/17913	0.109548	0.999948	0.987698	1678/25999	2	MCI	DOWN-BP
GO:0072537	fibroblast activation	2/935	11/17913	0.109548	0.999948	0.987698	4602/2730	2	MCI	DOWN-BP
GO:0086016	AV node cell action potential	2/935	11/17913	0.109548	0.999948	0.987698	6331/775	2	MCI	DOWN-BP
GO:0086027	AV node cell to bundle of His cell signaling	2/935	11/17913	0.109548	0.999948	0.987698	6331/775	2	MCI	DOWN-BP
GO:0090394	negative regulation of excitatory postsynaptic potential	2/935	11/17913	0.109548	0.999948	0.987698	869/57502	2	MCI	DOWN-BP
GO:0099188	postsynaptic cytoskeleton organization	2/935	11/17913	0.109548	0.999948	0.987698	9758/4628	2	MCI	DOWN-BP
GO:1905383	protein localization to presynapse	2/935	11/17913	0.109548	0.999948	0.987698	23162/1740	2	MCI	DOWN-BP
GO:2000392	regulation of lamellipodium morphogenesis	2/935	11/17913	0.109548	0.999948	0.987698	8874/960	2	MCI	DOWN-BP
GO:2000786	positive regulation of autophagosome assembly	2/935	11/17913	0.109548	0.999948	0.987698	57535/79837	2	MCI	DOWN-BP
GO:0031571	mitotic G1 DNA damage checkpoint	6/935	63/17913	0.109816	0.999948	0.987698	9125/5591/10769/995/5325/79733	6	MCI	DOWN-BP
GO:0044819	mitotic G1/S transition checkpoint	6/935	63/17913	0.109816	0.999948	0.987698	9125/5591/10769/995/5325/79733	6	MCI	DOWN-BP
GO:0018209	peptidyl-serine modification	18/935	252/17913	0.110658	0.999948	0.987698	1457/53944/9125/5591/1440/22853/10769/6872/23049/673/3569/4985/1432/2932/960/5584/5599/5743	18	MCI	DOWN-BP
GO:0003254	regulation of membrane depolarization	5/935	49/17913	0.110956	0.999948	0.987698	6331/2537/55800/2730/6327	5	MCI	DOWN-BP
GO:0043113	receptor clustering	5/935	49/17913	0.110956	0.999948	0.987698	729956/9863/54434/2898/8831	5	MCI	DOWN-BP
GO:0007605	sensory perception of sound	11/935	139/17913	0.110966	0.999948	0.987698	9381/5205/57214/80055/2917/776/53942/340990/22953/7275/125336	11	MCI	DOWN-BP
GO:0009101	glycoprotein biosynthetic process	21/935	302/17913	0.111118	0.999948	0.987698	729920/84620/51363/4121/442117/9953/2218/10724/79796/659/124583/337876/8473/3479/84197/9348/79644/2131/160418/26035/1650	21	MCI	DOWN-BP
GO:0010921	regulation of phosphatase activity	13/935	171/17913	0.111959	0.999948	0.987698	1408/55105/153769/22853/9863/23504/57709/66036/2932/392617/80034/1740/7248	13	MCI	DOWN-BP
GO:0010827	regulation of glucose transmembrane transport	7/935	78/17913	0.112147	0.999948	0.987698	338557/3479/673/25999/1432/4205/5584	7	MCI	DOWN-BP
GO:0016925	protein sumoylation	7/935	78/17913	0.112147	0.999948	0.987698	9631/9818/9972/9883/100101267/205564/57691	7	MCI	DOWN-BP
GO:0051279	regulation of release of sequestered calcium ion into cytosol	7/935	78/17913	0.112147	0.999948	0.987698	3627/56704/287/4283/57214/4644/775	7	MCI	DOWN-BP
GO:0032092	positive regulation of protein binding	8/935	93/17913	0.11235	0.999948	0.987698	51339/1440/10769/627/9693/6872/2932/119	8	MCI	DOWN-BP
GO:1901216	positive regulation of neuron death	8/935	93/17913	0.11235	0.999948	0.987698	3725/4602/155061/2353/2904/2932/54434/2898	8	MCI	DOWN-BP
GO:2000134	negative regulation of G1/S transition of mitotic cell cycle	10/935	124/17913	0.113718	0.999948	0.987698	51339/9125/5591/79027/23026/10769/123879/995/5325/79733	10	MCI	DOWN-BP
GO:0071804	cellular potassium ion transport	11/935	140/17913	0.1151	0.999948	0.987698	219527/81831/3739/287/776/3756/3760/81832/1804/3786/3778	11	MCI	DOWN-BP
GO:0071805	potassium ion transmembrane transport	11/935	140/17913	0.1151	0.999948	0.987698	219527/81831/3739/287/776/3756/3760/81832/1804/3786/3778	11	MCI	DOWN-BP
GO:1901652	response to peptide	32/935	491/17913	0.115609	0.999948	0.987698	10135/9340/5591/5798/7253/11143/107/5471/114814/23235/8473/3479/55777/1432/109/7425/2932/5584/523/2915/5641/5164/57707/54206/527/55512/9734/781/493829/4644/7248/5743	32	MCI	DOWN-BP
GO:0007519	skeletal muscle tissue development	12/935	156/17913	0.115687	0.999948	0.987698	467/57486/51804/5079/2353/56603/3156/1432/4209/79647/22953/9734	12	MCI	DOWN-BP
GO:0007413	axonal fasciculation	3/935	23/17913	0.11573	0.999948	0.987698	152330/27242/1268	3	MCI	DOWN-BP
GO:0010758	regulation of macrophage chemotaxis	3/935	23/17913	0.11573	0.999948	0.987698	7057/1432/79647	3	MCI	DOWN-BP
GO:0034453	microtubule anchoring	3/935	23/17913	0.11573	0.999948	0.987698	9702/11127/11116	3	MCI	DOWN-BP
GO:0042430	indole-containing compound metabolic process	3/935	23/17913	0.11573	0.999948	0.987698	3350/114781/121278	3	MCI	DOWN-BP
GO:0051125	regulation of actin nucleation	3/935	23/17913	0.11573	0.999948	0.987698	5987/10152/342184	3	MCI	DOWN-BP
GO:0051570	regulation of histone H3-K9 methylation	3/935	23/17913	0.11573	0.999948	0.987698	4602/57343/5079	3	MCI	DOWN-BP
GO:0071677	positive regulation of mononuclear cell migration	3/935	23/17913	0.11573	0.999948	0.987698	3627/5054/5641	3	MCI	DOWN-BP
GO:0106030	neuron projection fasciculation	3/935	23/17913	0.11573	0.999948	0.987698	152330/27242/1268	3	MCI	DOWN-BP
GO:0018210	peptidyl-threonine modification	9/935	109/17913	0.116003	0.999948	0.987698	1457/442117/22853/6872/57214/2932/5599/91/7224	9	MCI	DOWN-BP
GO:0015914	phospholipid transport	6/935	64/17913	0.116155	0.999948	0.987698	64241/5205/3949/10079/114879/114884	6	MCI	DOWN-BP
GO:0044783	G1 DNA damage checkpoint	6/935	64/17913	0.116155	0.999948	0.987698	9125/5591/10769/995/5325/79733	6	MCI	DOWN-BP
GO:0009187	cyclic nucleotide metabolic process	4/935	36/17913	0.116371	0.999948	0.987698	5744/5143/107/109	4	MCI	DOWN-BP
GO:0045776	negative regulation of blood pressure	4/935	36/17913	0.116371	0.999948	0.987698	659/6648/4987/1268	4	MCI	DOWN-BP
GO:0043154	negative regulation of cysteine-type endopeptidase activity involved in apoptotic process	7/935	79/17913	0.117854	0.999948	0.987698	1457/7057/1800/6478/2537/960/5743	7	MCI	DOWN-BP
GO:0097756	negative regulation of blood vessel diameter	7/935	79/17913	0.117854	0.999948	0.987698	150/3350/659/3351/3156/9732/5743	7	MCI	DOWN-BP
GO:0045661	regulation of myoblast differentiation	5/935	50/17913	0.118307	0.999948	0.987698	3627/4283/1432/79647/126272	5	MCI	DOWN-BP
GO:0086009	membrane repolarization	5/935	50/17913	0.118307	0.999948	0.987698	6331/287/776/3760/781	5	MCI	DOWN-BP
GO:0099072	regulation of postsynaptic membrane neurotransmitter receptor levels	5/935	50/17913	0.118307	0.999948	0.987698	23732/163/22883/5584/1740	5	MCI	DOWN-BP
GO:0035725	sodium ion transmembrane transport	9/935	110/17913	0.120861	0.999948	0.987698	26504/81831/6331/123041/6543/81832/55800/6327/133308	9	MCI	DOWN-BP
GO:0090066	regulation of anatomical structure size	29/935	442/17913	0.121714	0.999948	0.987698	51334/5987/150/5997/5865/1440/3350/659/23507/6648/91663/3351/627/10000/1630/3156/10152/2932/6792/2730/57180/342184/9732/3778/6712/119/7248/7224/5743	29	MCI	DOWN-BP
GO:0007272	ensheathment of neurons	10/935	126/17913	0.122754	0.999948	0.987698	287/200576/10100/8882/26011/53616/6334/27242/4644/7248	10	MCI	DOWN-BP
GO:0008366	axon ensheathment	10/935	126/17913	0.122754	0.999948	0.987698	287/200576/10100/8882/26011/53616/6334/27242/4644/7248	10	MCI	DOWN-BP
GO:0001662	behavioral fear response	4/935	37/17913	0.125404	0.999948	0.987698	84961/3358/3350/2898	4	MCI	DOWN-BP
GO:0044091	membrane biogenesis	4/935	37/17913	0.125404	0.999948	0.987698	9863/25999/23180/57502	4	MCI	DOWN-BP
GO:0046326	positive regulation of glucose import	4/935	37/17913	0.125404	0.999948	0.987698	3479/1432/4205/5584	4	MCI	DOWN-BP
GO:0048488	synaptic vesicle endocytosis	4/935	37/17913	0.125404	0.999948	0.987698	23208/114781/8867/9829	4	MCI	DOWN-BP
GO:0051567	histone H3-K9 methylation	4/935	37/17913	0.125404	0.999948	0.987698	4602/57343/5079/79723	4	MCI	DOWN-BP
GO:0051590	positive regulation of neurotransmitter transport	4/935	37/17913	0.125404	0.999948	0.987698	5865/23025/776/1268	4	MCI	DOWN-BP
GO:0051930	regulation of sensory perception of pain	4/935	37/17913	0.125404	0.999948	0.987698	4988/4985/4987/2911	4	MCI	DOWN-BP
GO:0060306	regulation of membrane repolarization	4/935	37/17913	0.125404	0.999948	0.987698	6331/287/776/781	4	MCI	DOWN-BP
GO:0140238	presynaptic endocytosis	4/935	37/17913	0.125404	0.999948	0.987698	23208/114781/8867/9829	4	MCI	DOWN-BP
GO:1901021	positive regulation of calcium ion transmembrane transporter activity	4/935	37/17913	0.125404	0.999948	0.987698	6786/287/30845/781	4	MCI	DOWN-BP
GO:0006874	cellular calcium ion homeostasis	25/935	375/17913	0.125589	0.999948	0.987698	3627/56704/3358/3708/287/3351/488/4283/57214/6543/2904/776/2907/7421/2915/2898/4987/22953/781/1268/2835/4644/775/2911/7224	25	MCI	DOWN-BP
GO:0030239	myofibril assembly	5/935	51/17913	0.125881	0.999948	0.987698	91807/51804/4205/4628/7168	5	MCI	DOWN-BP
GO:0046579	positive regulation of Ras protein signal transduction	5/935	51/17913	0.125881	0.999948	0.987698	137735/9162/10982/3479/157285	5	MCI	DOWN-BP
GO:0048146	positive regulation of fibroblast proliferation	5/935	51/17913	0.125881	0.999948	0.987698	3725/4602/5591/3479/4609	5	MCI	DOWN-BP
GO:1902305	regulation of sodium ion transmembrane transport	5/935	51/17913	0.125881	0.999948	0.987698	81831/6331/81832/55800/6327	5	MCI	DOWN-BP
GO:0001976	neurological system process involved in regulation of systemic arterial blood pressure	2/935	12/17913	0.127081	0.999948	0.987698	6648/22953	2	MCI	DOWN-BP
GO:0009111	vitamin catabolic process	2/935	12/17913	0.127081	0.999948	0.987698	1591/56603	2	MCI	DOWN-BP
GO:0010457	centriole-centriole cohesion	2/935	12/17913	0.127081	0.999948	0.987698	11127/23177	2	MCI	DOWN-BP
GO:0010960	magnesium ion homeostasis	2/935	12/17913	0.127081	0.999948	0.987698	54822/26504	2	MCI	DOWN-BP
GO:0014029	neural crest formation	2/935	12/17913	0.127081	0.999948	0.987698	84541/7478	2	MCI	DOWN-BP
GO:0015867	ATP transport	2/935	12/17913	0.127081	0.999948	0.987698	293/114789	2	MCI	DOWN-BP
GO:0016558	protein import into peroxisome matrix	2/935	12/17913	0.127081	0.999948	0.987698	55670/83752	2	MCI	DOWN-BP
GO:0033004	negative regulation of mast cell activation	2/935	12/17913	0.127081	0.999948	0.987698	1268/3598	2	MCI	DOWN-BP
GO:0034755	iron ion transmembrane transport	2/935	12/17913	0.127081	0.999948	0.987698	23516/286133	2	MCI	DOWN-BP
GO:0046112	nucleobase biosynthetic process	2/935	12/17913	0.127081	0.999948	0.987698	8833/5471	2	MCI	DOWN-BP
GO:0048642	negative regulation of skeletal muscle tissue development	2/935	12/17913	0.127081	0.999948	0.987698	51804/79647	2	MCI	DOWN-BP
GO:0051451	myoblast migration	2/935	12/17913	0.127081	0.999948	0.987698	51804/79647	2	MCI	DOWN-BP
GO:0051549	positive regulation of keratinocyte migration	2/935	12/17913	0.127081	0.999948	0.987698	2252/10982	2	MCI	DOWN-BP
GO:0060081	membrane hyperpolarization	2/935	12/17913	0.127081	0.999948	0.987698	3786/7224	2	MCI	DOWN-BP
GO:0060707	trophoblast giant cell differentiation	2/935	12/17913	0.127081	0.999948	0.987698	10733/79733	2	MCI	DOWN-BP
GO:0070586	cell-cell adhesion involved in gastrulation	2/935	12/17913	0.127081	0.999948	0.987698	91663/3557	2	MCI	DOWN-BP
GO:0072578	neurotransmitter-gated ion channel clustering	2/935	12/17913	0.127081	0.999948	0.987698	729956/54434	2	MCI	DOWN-BP
GO:0086067	AV node cell to bundle of His cell communication	2/935	12/17913	0.127081	0.999948	0.987698	6331/775	2	MCI	DOWN-BP
GO:0090713	immunological memory process	2/935	12/17913	0.127081	0.999948	0.987698	7292/7248	2	MCI	DOWN-BP
GO:0099640	axo-dendritic protein transport	2/935	12/17913	0.127081	0.999948	0.987698	23162/1740	2	MCI	DOWN-BP
GO:1900376	regulation of secondary metabolite biosynthetic process	2/935	12/17913	0.127081	0.999948	0.987698	9693/7306	2	MCI	DOWN-BP
GO:1901387	positive regulation of voltage-gated calcium channel activity	2/935	12/17913	0.127081	0.999948	0.987698	30845/781	2	MCI	DOWN-BP
GO:1903909	regulation of receptor clustering	2/935	12/17913	0.127081	0.999948	0.987698	729956/54434	2	MCI	DOWN-BP
GO:0006862	nucleotide transport	3/935	24/17913	0.1274	0.999948	0.987698	57724/293/114789	3	MCI	DOWN-BP
GO:0021680	cerebellar Purkinje cell layer development	3/935	24/17913	0.1274	0.999948	0.987698	124925/4628/6712	3	MCI	DOWN-BP
GO:0032897	negative regulation of viral transcription	3/935	24/17913	0.1274	0.999948	0.987698	5987/3725/11043	3	MCI	DOWN-BP
GO:0033081	regulation of T cell differentiation in thymus	3/935	24/17913	0.1274	0.999948	0.987698	814/1960/1209	3	MCI	DOWN-BP
GO:0034661	ncRNA catabolic process	3/935	24/17913	0.1274	0.999948	0.987698	162989/389421/54464	3	MCI	DOWN-BP
GO:0046697	decidualization	3/935	24/17913	0.1274	0.999948	0.987698	7421/3726/5743	3	MCI	DOWN-BP
GO:0086064	cell communication by electrical coupling involved in cardiac conduction	3/935	24/17913	0.1274	0.999948	0.987698	125111/5318/775	3	MCI	DOWN-BP
GO:2001026	regulation of endothelial cell chemotaxis	3/935	24/17913	0.1274	0.999948	0.987698	7057/5641/4233	3	MCI	DOWN-BP
GO:0055001	muscle cell development	12/935	159/17913	0.127906	0.999948	0.987698	91807/5997/51804/287/488/3479/4205/4628/79810/22953/9734/7168	12	MCI	DOWN-BP
GO:0007409	axonogenesis	26/935	393/17913	0.127953	0.999948	0.987698	729920/1949/10505/9253/5800/65059/137970/659/84570/107/2044/627/114798/152330/26037/79600/1630/8022/4628/2932/9369/2131/6792/8831/6712/7224	26	MCI	DOWN-BP
GO:0014706	striated muscle tissue development	25/935	376/17913	0.128251	0.999948	0.987698	91807/467/57486/57496/5997/51804/5079/2353/56603/3479/3156/26011/1432/4205/1829/4628/79810/4209/79647/22953/5318/9734/7168/7478/7248	25	MCI	DOWN-BP
GO:0006942	regulation of striated muscle contraction	8/935	96/17913	0.128286	0.999948	0.987698	6331/5997/287/488/30845/1829/5318/775	8	MCI	DOWN-BP
GO:0045806	negative regulation of endocytosis	6/935	66/17913	0.129367	0.999948	0.987698	26045/6311/23208/4043/961/347730	6	MCI	DOWN-BP
GO:0051926	negative regulation of calcium ion transport	6/935	66/17913	0.129367	0.999948	0.987698	5987/150/10681/4987/29979/5743	6	MCI	DOWN-BP
GO:0008645	hexose transmembrane transport	9/935	112/17913	0.130901	0.999948	0.987698	338557/3479/673/25999/1432/4205/5584/148808/7248	9	MCI	DOWN-BP
GO:0051209	release of sequestered calcium ion into cytosol	9/935	112/17913	0.130901	0.999948	0.987698	3627/56704/3358/3708/287/4283/57214/4644/775	9	MCI	DOWN-BP
GO:0051283	negative regulation of sequestering of calcium ion	9/935	112/17913	0.130901	0.999948	0.987698	3627/56704/3358/3708/287/4283/57214/4644/775	9	MCI	DOWN-BP
GO:0043687	post-translational protein modification	24/935	360/17913	0.131205	0.999948	0.987698	10489/55175/84541/1121/123624/401036/84961/5929/26267/3491/84871/123228/10116/126433/144699/123879/3569/51514/7425/26259/899/26223/55832/7857	24	MCI	DOWN-BP
GO:0051168	nuclear export	13/935	176/17913	0.131272	0.999948	0.987698	9631/9818/8563/9972/9883/51496/23049/64328/100101267/56478/6310/2932/7248	13	MCI	DOWN-BP
GO:0043271	negative regulation of ion transport	11/935	144/17913	0.132494	0.999948	0.987698	5987/150/7057/5997/10681/3351/2917/4987/29979/1268/5743	11	MCI	DOWN-BP
GO:0002720	positive regulation of cytokine production involved in immune response	5/935	52/17913	0.133672	0.999948	0.987698	7189/7292/10417/3569/1432	5	MCI	DOWN-BP
GO:0003341	cilium movement	5/935	52/17913	0.133672	0.999948	0.987698	1767/126731/5991/26074/154313	5	MCI	DOWN-BP
GO:0022604	regulation of cell morphogenesis	28/935	430/17913	0.134704	0.999948	0.987698	128486/1949/22999/5800/8874/9204/659/91663/23025/627/9693/577/114798/26037/1630/10152/4628/2932/960/6792/57464/157285/26259/192670/157922/8831/7168/7224	28	MCI	DOWN-BP
GO:0002209	behavioral defense response	4/935	38/17913	0.134721	0.999948	0.987698	84961/3358/3350/2898	4	MCI	DOWN-BP
GO:0002711	positive regulation of T cell mediated immunity	4/935	38/17913	0.134721	0.999948	0.987698	7189/5817/7292/3569	4	MCI	DOWN-BP
GO:0051931	regulation of sensory perception	4/935	38/17913	0.134721	0.999948	0.987698	4988/4985/4987/2911	4	MCI	DOWN-BP
GO:0090050	positive regulation of cell migration involved in sprouting angiogenesis	4/935	38/17913	0.134721	0.999948	0.987698	10769/10000/9734/5743	4	MCI	DOWN-BP
GO:0006970	response to osmotic stress	7/935	82/17913	0.135854	0.999948	0.987698	9990/366/10725/9819/54206/3778/5743	7	MCI	DOWN-BP
GO:0007411	axon guidance	15/935	210/17913	0.135945	0.999948	0.987698	729920/1949/10505/5800/137970/659/2044/627/152330/1630/8022/4628/9369/2131/6712	15	MCI	DOWN-BP
GO:0043523	regulation of neuron apoptotic process	15/935	210/17913	0.135945	0.999948	0.987698	3725/4602/7516/51804/6648/23529/8846/8882/10525/5584/5641/2730/2898/8831/2914	15	MCI	DOWN-BP
GO:0050918	positive chemotaxis	6/935	67/17913	0.136233	0.999948	0.987698	3576/3627/2252/8846/4233/7857	6	MCI	DOWN-BP
GO:0051705	multi-organism behavior	6/935	67/17913	0.136233	0.999948	0.987698	2925/22941/6310/9369/26047/57502	6	MCI	DOWN-BP
GO:0003018	vascular process in circulatory system	12/935	161/17913	0.136436	0.999948	0.987698	91807/150/5997/3350/659/6648/3351/3156/2730/9732/145741/5743	12	MCI	DOWN-BP
GO:0042593	glucose homeostasis	16/935	227/17913	0.137499	0.999948	0.987698	51092/1408/221937/150/5798/283450/2044/3156/55777/7425/56605/2730/5164/9515/1268/133308	16	MCI	DOWN-BP
GO:0002068	glandular epithelial cell development	3/935	25/17913	0.139467	0.999948	0.987698	51092/5991/2932	3	MCI	DOWN-BP
GO:0003309	type B pancreatic cell differentiation	3/935	25/17913	0.139467	0.999948	0.987698	51092/5991/2932	3	MCI	DOWN-BP
GO:0006517	protein deglycosylation	3/935	25/17913	0.139467	0.999948	0.987698	4121/10724/56886	3	MCI	DOWN-BP
GO:0009649	entrainment of circadian clock	3/935	25/17913	0.139467	0.999948	0.987698	1408/56938/26223	3	MCI	DOWN-BP
GO:0010460	positive regulation of heart rate	3/935	25/17913	0.139467	0.999948	0.987698	488/55800/7168	3	MCI	DOWN-BP
GO:0032616	interleukin-13 production	3/935	25/17913	0.139467	0.999948	0.987698	7292/3556/27242	3	MCI	DOWN-BP
GO:0035640	exploration behavior	3/935	25/17913	0.139467	0.999948	0.987698	3350/347730/57282	3	MCI	DOWN-BP
GO:0042730	fibrinolysis	3/935	25/17913	0.139467	0.999948	0.987698	5054/5055/7057	3	MCI	DOWN-BP
GO:0045672	positive regulation of osteoclast differentiation	3/935	25/17913	0.139467	0.999948	0.987698	7189/2353/133308	3	MCI	DOWN-BP
GO:0045830	positive regulation of isotype switching	3/935	25/17913	0.139467	0.999948	0.987698	7292/23529/7158	3	MCI	DOWN-BP
GO:0045932	negative regulation of muscle contraction	3/935	25/17913	0.139467	0.999948	0.987698	5997/9732/5743	3	MCI	DOWN-BP
GO:0060307	regulation of ventricular cardiac muscle cell membrane repolarization	3/935	25/17913	0.139467	0.999948	0.987698	6331/287/781	3	MCI	DOWN-BP
GO:0090025	regulation of monocyte chemotaxis	3/935	25/17913	0.139467	0.999948	0.987698	3627/5054/5641	3	MCI	DOWN-BP
GO:0095500	acetylcholine receptor signaling pathway	3/935	25/17913	0.139467	0.999948	0.987698	4988/1132/1129	3	MCI	DOWN-BP
GO:1903831	signal transduction involved in cellular response to ammonium ion	3/935	25/17913	0.139467	0.999948	0.987698	4988/1132/1129	3	MCI	DOWN-BP
GO:0010522	regulation of calcium ion transport into cytosol	8/935	98/17913	0.139526	0.999948	0.987698	3627/56704/287/4283/57214/22953/4644/775	8	MCI	DOWN-BP
GO:0050848	regulation of calcium-mediated signaling	8/935	98/17913	0.139526	0.999948	0.987698	56704/3708/10725/3479/2932/5164/22953/4644	8	MCI	DOWN-BP
GO:0033500	carbohydrate homeostasis	16/935	228/17913	0.141169	0.999948	0.987698	51092/1408/221937/150/5798/283450/2044/3156/55777/7425/56605/2730/5164/9515/1268/133308	16	MCI	DOWN-BP
GO:0015749	monosaccharide transmembrane transport	9/935	114/17913	0.141365	0.999948	0.987698	338557/3479/673/25999/1432/4205/5584/148808/7248	9	MCI	DOWN-BP
GO:0051193	regulation of cofactor metabolic process	9/935	114/17913	0.141365	0.999948	0.987698	9631/9818/9972/9883/8473/3479/100101267/23530/5164	9	MCI	DOWN-BP
GO:0051282	regulation of sequestering of calcium ion	9/935	114/17913	0.141365	0.999948	0.987698	3627/56704/3358/3708/287/4283/57214/4644/775	9	MCI	DOWN-BP
GO:0032655	regulation of interleukin-12 production	5/935	53/17913	0.141673	0.999948	0.987698	7189/7057/7292/961/1432	5	MCI	DOWN-BP
GO:0035107	appendage morphogenesis	11/935	146/17913	0.141698	0.999948	0.987698	79583/7700/23322/56603/3899/57167/64327/342184/65250/1750/775	11	MCI	DOWN-BP
GO:0035108	limb morphogenesis	11/935	146/17913	0.141698	0.999948	0.987698	79583/7700/23322/56603/3899/57167/64327/342184/65250/1750/775	11	MCI	DOWN-BP
GO:0051028	mRNA transport	11/935	146/17913	0.141698	0.999948	0.987698	9631/9818/8563/57097/9972/9883/55308/23049/100101267/9908/8570	11	MCI	DOWN-BP
GO:1902807	negative regulation of cell cycle G1/S phase transition	10/935	130/17913	0.141964	0.999948	0.987698	51339/9125/5591/79027/23026/10769/123879/995/5325/79733	10	MCI	DOWN-BP
GO:0009064	glutamine family amino acid metabolic process	6/935	68/17913	0.143266	0.999948	0.987698	8833/2673/85300/5471/2730/144193	6	MCI	DOWN-BP
GO:0042698	ovulation cycle	6/935	68/17913	0.143266	0.999948	0.987698	5806/4988/5798/8204/344758/4987	6	MCI	DOWN-BP
GO:0097485	neuron projection guidance	15/935	212/17913	0.143594	0.999948	0.987698	729920/1949/10505/5800/137970/659/2044/627/152330/1630/8022/4628/9369/2131/6712	15	MCI	DOWN-BP
GO:0000096	sulfur amino acid metabolic process	4/935	39/17913	0.144311	0.999948	0.987698	1800/4548/4552/2730	4	MCI	DOWN-BP
GO:0038179	neurotrophin signaling pathway	4/935	39/17913	0.144311	0.999948	0.987698	9863/627/9693/57498	4	MCI	DOWN-BP
GO:0042596	fear response	4/935	39/17913	0.144311	0.999948	0.987698	84961/3358/3350/2898	4	MCI	DOWN-BP
GO:0045823	positive regulation of heart contraction	4/935	39/17913	0.144311	0.999948	0.987698	5997/488/55800/7168	4	MCI	DOWN-BP
GO:0001833	inner cell mass cell proliferation	2/935	13/17913	0.14521	0.999948	0.987698	8882/57167	2	MCI	DOWN-BP
GO:0002097	tRNA wobble base modification	2/935	13/17913	0.14521	0.999948	0.987698	55250/8846	2	MCI	DOWN-BP
GO:0003085	negative regulation of systemic arterial blood pressure	2/935	13/17913	0.14521	0.999948	0.987698	659/6648	2	MCI	DOWN-BP
GO:0010763	positive regulation of fibroblast migration	2/935	13/17913	0.14521	0.999948	0.987698	7057/8874	2	MCI	DOWN-BP
GO:0014745	negative regulation of muscle adaptation	2/935	13/17913	0.14521	0.999948	0.987698	90523/54206	2	MCI	DOWN-BP
GO:0016024	CDP-diacylglycerol biosynthetic process	2/935	13/17913	0.14521	0.999948	0.987698	253558/8760	2	MCI	DOWN-BP
GO:0018410	C-terminal protein amino acid modification	2/935	13/17913	0.14521	0.999948	0.987698	123624/84871	2	MCI	DOWN-BP
GO:0030299	intestinal cholesterol absorption	2/935	13/17913	0.14521	0.999948	0.987698	64241/3949	2	MCI	DOWN-BP
GO:0031953	negative regulation of protein autophosphorylation	2/935	13/17913	0.14521	0.999948	0.987698	3725/54206	2	MCI	DOWN-BP
GO:0032802	low-density lipoprotein particle receptor catabolic process	2/935	13/17913	0.14521	0.999948	0.987698	163/161	2	MCI	DOWN-BP
GO:0033604	negative regulation of catecholamine secretion	2/935	13/17913	0.14521	0.999948	0.987698	150/1268	2	MCI	DOWN-BP
GO:0036445	neuronal stem cell division	2/935	13/17913	0.14521	0.999948	0.987698	9253/259266	2	MCI	DOWN-BP
GO:0044090	positive regulation of vacuole organization	2/935	13/17913	0.14521	0.999948	0.987698	57535/79837	2	MCI	DOWN-BP
GO:0048266	behavioral response to pain	2/935	13/17913	0.14521	0.999948	0.987698	7057/22953	2	MCI	DOWN-BP
GO:0048311	mitochondrion distribution	2/935	13/17913	0.14521	0.999948	0.987698	85300/4205	2	MCI	DOWN-BP
GO:0051917	regulation of fibrinolysis	2/935	13/17913	0.14521	0.999948	0.987698	5054/7057	2	MCI	DOWN-BP
GO:0055057	neuroblast division	2/935	13/17913	0.14521	0.999948	0.987698	9253/259266	2	MCI	DOWN-BP
GO:0061469	regulation of type B pancreatic cell proliferation	2/935	13/17913	0.14521	0.999948	0.987698	5798/54206	2	MCI	DOWN-BP
GO:0061888	regulation of astrocyte activation	2/935	13/17913	0.14521	0.999948	0.987698	3949/3569	2	MCI	DOWN-BP
GO:0070989	oxidative demethylation	2/935	13/17913	0.14521	0.999948	0.987698	79068/8846	2	MCI	DOWN-BP
GO:1902414	protein localization to cell junction	2/935	13/17913	0.14521	0.999948	0.987698	25945/11127	2	MCI	DOWN-BP
GO:1903960	negative regulation of anion transmembrane transport	2/935	13/17913	0.14521	0.999948	0.987698	7057/5997	2	MCI	DOWN-BP
GO:0007033	vacuole organization	10/935	131/17913	0.146998	0.999948	0.987698	54734/171024/55054/200576/440026/57535/22863/79837/51361/29979	10	MCI	DOWN-BP
GO:0042770	signal transduction in response to DNA damage	10/935	131/17913	0.146998	0.999948	0.987698	9125/5591/10769/79184/1432/995/51514/5325/960/79733	10	MCI	DOWN-BP
GO:0032386	regulation of intracellular transport	26/935	400/17913	0.147052	0.999948	0.987698	9818/84961/9162/9972/51496/57102/81555/3351/107/488/57214/79809/79567/776/64328/8882/1432/1129/23255/9777/2932/9515/116443/1268/3598/5743	26	MCI	DOWN-BP
GO:0043470	regulation of carbohydrate catabolic process	7/935	84/17913	0.148558	0.999948	0.987698	9631/9818/9972/9883/8473/3479/100101267	7	MCI	DOWN-BP
GO:0071621	granulocyte chemotaxis	7/935	84/17913	0.148558	0.999948	0.987698	3576/2921/7057/8729/1432/79647/7857	7	MCI	DOWN-BP
GO:0006937	regulation of muscle contraction	12/935	164/17913	0.149796	0.999948	0.987698	150/6331/5997/287/488/30845/1829/5318/9732/775/7168/5743	12	MCI	DOWN-BP
GO:0061178	regulation of insulin secretion involved in cellular response to glucose stimulus	5/935	54/17913	0.149876	0.999948	0.987698	51092/150/2044/3156/133308	5	MCI	DOWN-BP
GO:0050770	regulation of axonogenesis	11/935	148/17913	0.15123	0.999948	0.987698	1949/5800/659/627/114798/26037/1630/2932/6792/8831/7224	11	MCI	DOWN-BP
GO:0046822	regulation of nucleocytoplasmic transport	8/935	100/17913	0.151239	0.999948	0.987698	9818/9972/51496/64328/8882/1432/2932/5743	8	MCI	DOWN-BP
GO:2001237	negative regulation of extrinsic apoptotic signaling pathway	8/935	100/17913	0.151239	0.999948	0.987698	5054/7057/3479/6478/2537/2730/355/7857	8	MCI	DOWN-BP
GO:0002021	response to dietary excess	3/935	26/17913	0.1519	0.999948	0.987698	7425/114789/84251	3	MCI	DOWN-BP
GO:0031645	negative regulation of neurological system process	3/935	26/17913	0.1519	0.999948	0.987698	869/57502/27242	3	MCI	DOWN-BP
GO:0034114	regulation of heterotypic cell-cell adhesion	3/935	26/17913	0.1519	0.999948	0.987698	91663/3557/960	3	MCI	DOWN-BP
GO:0042044	fluid transport	3/935	26/17913	0.1519	0.999948	0.987698	3708/366/360	3	MCI	DOWN-BP
GO:0060142	regulation of syncytium formation by plasma membrane fusion	3/935	26/17913	0.1519	0.999948	0.987698	3627/4283/1432	3	MCI	DOWN-BP
GO:0071377	cellular response to glucagon stimulus	3/935	26/17913	0.1519	0.999948	0.987698	9340/107/109	3	MCI	DOWN-BP
GO:1903792	negative regulation of anion transport	3/935	26/17913	0.1519	0.999948	0.987698	7057/5997/2917	3	MCI	DOWN-BP
GO:1903959	regulation of anion transmembrane transport	3/935	26/17913	0.1519	0.999948	0.987698	7057/5997/2915	3	MCI	DOWN-BP
GO:0034219	carbohydrate transmembrane transport	9/935	116/17913	0.152242	0.999948	0.987698	338557/3479/673/25999/1432/4205/5584/148808/7248	9	MCI	DOWN-BP
GO:0010976	positive regulation of neuron projection development	18/935	265/17913	0.153521	0.999948	0.987698	285016/55714/22999/5997/659/9139/9863/23025/627/9693/114798/57498/54664/5584/6792/26259/1268/7224	18	MCI	DOWN-BP
GO:0040019	positive regulation of embryonic development	4/935	40/17913	0.154159	0.999948	0.987698	51804/3479/26011/27042	4	MCI	DOWN-BP
GO:1903170	negative regulation of calcium ion transmembrane transport	4/935	40/17913	0.154159	0.999948	0.987698	150/10681/4987/29979	4	MCI	DOWN-BP
GO:0006109	regulation of carbohydrate metabolic process	14/935	198/17913	0.15418	0.999948	0.987698	9631/9818/57486/221937/9972/9883/8473/10499/3479/100101267/1353/2932/5164/55512	14	MCI	DOWN-BP
GO:0034614	cellular response to reactive oxygen species	12/935	165/17913	0.154396	0.999948	0.987698	3725/4602/1800/6648/2353/4548/3569/5164/5599/4233/55512/7168	12	MCI	DOWN-BP
GO:0060538	skeletal muscle organ development	12/935	165/17913	0.154396	0.999948	0.987698	467/57486/51804/5079/2353/56603/3156/1432/4209/79647/22953/9734	12	MCI	DOWN-BP
GO:0042475	odontogenesis of dentin-containing tooth	7/935	85/17913	0.155112	0.999948	0.987698	7189/5054/26504/6331/6786/123041/55512	7	MCI	DOWN-BP
GO:0035264	multicellular organism growth	11/935	149/17913	0.156117	0.999948	0.987698	7516/79068/114798/57282/3479/55777/5641/57578/114789/55512/6712	11	MCI	DOWN-BP
GO:0010721	negative regulation of cell development	21/935	317/17913	0.156539	0.999948	0.987698	5744/1949/5800/5997/23251/3949/9139/10769/9693/152330/3479/1630/259266/3569/56478/2932/157285/1656/8831/7248/7224	21	MCI	DOWN-BP
GO:0018107	peptidyl-threonine phosphorylation	8/935	101/17913	0.157268	0.999948	0.987698	1457/22853/6872/57214/2932/5599/91/7224	8	MCI	DOWN-BP
GO:0050880	regulation of blood vessel size	10/935	133/17913	0.157336	0.999948	0.987698	150/5997/3350/659/6648/3351/3156/2730/9732/5743	10	MCI	DOWN-BP
GO:0009100	glycoprotein metabolic process	24/935	369/17913	0.157661	0.999948	0.987698	5806/729920/84620/51363/3423/4121/442117/9953/2218/10724/79796/659/124583/337876/8473/56886/3479/84197/9348/79644/2131/160418/26035/1650	24	MCI	DOWN-BP
GO:0051208	sequestering of calcium ion	9/935	117/17913	0.157831	0.999948	0.987698	3627/56704/3358/3708/287/4283/57214/4644/775	9	MCI	DOWN-BP
GO:0010332	response to gamma radiation	5/935	55/17913	0.158274	0.999948	0.987698	3627/7516/5591/123879/4609	5	MCI	DOWN-BP
GO:0032615	interleukin-12 production	5/935	55/17913	0.158274	0.999948	0.987698	7189/7057/7292/961/1432	5	MCI	DOWN-BP
GO:0034764	positive regulation of transmembrane transport	14/935	199/17913	0.15842	0.999948	0.987698	3627/219527/6786/287/4283/57214/30845/3479/673/25999/1432/4205/5584/781	14	MCI	DOWN-BP
GO:0090276	regulation of peptide hormone secretion	14/935	199/17913	0.15842	0.999948	0.987698	51092/150/3358/3708/5991/2044/777/776/293/3156/9515/1268/775/133308	14	MCI	DOWN-BP
GO:0030902	hindbrain development	11/935	150/17913	0.161083	0.999948	0.987698	6751/23322/124925/6331/23026/23543/4628/869/57502/65250/6712	11	MCI	DOWN-BP
GO:0070555	response to interleukin-1	13/935	183/17913	0.161213	0.999948	0.987698	3576/6401/7189/91807/3556/961/3557/3569/2635/5584/171392/8792/2634	13	MCI	DOWN-BP
GO:0033138	positive regulation of peptidyl-serine phosphorylation	7/935	86/17913	0.161798	0.999948	0.987698	9125/1440/673/3569/4985/960/5743	7	MCI	DOWN-BP
GO:0048013	ephrin receptor signaling pathway	7/935	86/17913	0.161798	0.999948	0.987698	1949/163/8874/2044/2904/161/26037	7	MCI	DOWN-BP
GO:0035150	regulation of tube size	10/935	134/17913	0.162636	0.999948	0.987698	150/5997/3350/659/6648/3351/3156/2730/9732/5743	10	MCI	DOWN-BP
GO:0055074	calcium ion homeostasis	25/935	388/17913	0.162819	0.999948	0.987698	3627/56704/3358/3708/287/3351/488/4283/57214/6543/2904/776/2907/7421/2915/2898/4987/22953/781/1268/2835/4644/775/2911/7224	25	MCI	DOWN-BP
GO:0006684	sphingomyelin metabolic process	2/935	14/17913	0.163827	0.999948	0.987698	142891/55512	2	MCI	DOWN-BP
GO:0006837	serotonin transport	2/935	14/17913	0.163827	0.999948	0.987698	3350/3351	2	MCI	DOWN-BP
GO:0006910	phagocytosis, recognition	2/935	14/17913	0.163827	0.999948	0.987698	7275/2220	2	MCI	DOWN-BP
GO:0014854	response to inactivity	2/935	14/17913	0.163827	0.999948	0.987698	6331/6442	2	MCI	DOWN-BP
GO:0015936	coenzyme A metabolic process	2/935	14/17913	0.163827	0.999948	0.987698	3156/79646	2	MCI	DOWN-BP
GO:0030213	hyaluronan biosynthetic process	2/935	14/17913	0.163827	0.999948	0.987698	57214/55512	2	MCI	DOWN-BP
GO:0032048	cardiolipin metabolic process	2/935	14/17913	0.163827	0.999948	0.987698	253558/284486	2	MCI	DOWN-BP
GO:0036295	cellular response to increased oxygen levels	2/935	14/17913	0.163827	0.999948	0.987698	523/355	2	MCI	DOWN-BP
GO:0043455	regulation of secondary metabolic process	2/935	14/17913	0.163827	0.999948	0.987698	9693/7306	2	MCI	DOWN-BP
GO:0046037	GMP metabolic process	2/935	14/17913	0.163827	0.999948	0.987698	8833/1740	2	MCI	DOWN-BP
GO:0046341	CDP-diacylglycerol metabolic process	2/935	14/17913	0.163827	0.999948	0.987698	253558/8760	2	MCI	DOWN-BP
GO:0051123	RNA polymerase II preinitiation complex assembly	2/935	14/17913	0.163827	0.999948	0.987698	6872/55832	2	MCI	DOWN-BP
GO:0051547	regulation of keratinocyte migration	2/935	14/17913	0.163827	0.999948	0.987698	2252/10982	2	MCI	DOWN-BP
GO:0060261	positive regulation of transcription initiation from RNA polymerase II promoter	2/935	14/17913	0.163827	0.999948	0.987698	6872/55832	2	MCI	DOWN-BP
GO:0060911	cardiac cell fate commitment	2/935	14/17913	0.163827	0.999948	0.987698	26011/7478	2	MCI	DOWN-BP
GO:0070166	enamel mineralization	2/935	14/17913	0.163827	0.999948	0.987698	26504/6786	2	MCI	DOWN-BP
GO:0072425	signal transduction involved in G2 DNA damage checkpoint	2/935	14/17913	0.163827	0.999948	0.987698	79184/51514	2	MCI	DOWN-BP
GO:1901386	negative regulation of voltage-gated calcium channel activity	2/935	14/17913	0.163827	0.999948	0.987698	10681/4987	2	MCI	DOWN-BP
GO:1901626	regulation of postsynaptic membrane organization	2/935	14/17913	0.163827	0.999948	0.987698	729956/54434	2	MCI	DOWN-BP
GO:2000095	regulation of Wnt signaling pathway, planar cell polarity pathway	2/935	14/17913	0.163827	0.999948	0.987698	51339/22881	2	MCI	DOWN-BP
GO:0030900	forebrain development	24/935	371/17913	0.16392	0.999948	0.987698	23035/6751/1767/23322/6331/9253/5079/26050/2044/9693/22903/79809/80055/57282/79600/259266/8022/6754/4628/2932/2131/26047/23314/7248	24	MCI	DOWN-BP
GO:0002639	positive regulation of immunoglobulin production	4/935	41/17913	0.16425	0.999948	0.987698	7292/23529/7158/3569	4	MCI	DOWN-BP
GO:0060612	adipose tissue development	4/935	41/17913	0.16425	0.999948	0.987698	57561/79068/114789/139285	4	MCI	DOWN-BP
GO:0098659	inorganic cation import across plasma membrane	4/935	41/17913	0.16425	0.999948	0.987698	23516/1261/3760/781	4	MCI	DOWN-BP
GO:0099587	inorganic ion import across plasma membrane	4/935	41/17913	0.16425	0.999948	0.987698	23516/1261/3760/781	4	MCI	DOWN-BP
GO:2000649	regulation of sodium ion transmembrane transporter activity	4/935	41/17913	0.16425	0.999948	0.987698	81831/81832/55800/6327	4	MCI	DOWN-BP
GO:0090257	regulation of muscle system process	17/935	251/17913	0.164572	0.999948	0.987698	150/6331/5997/6442/287/488/90523/30845/3479/4205/1829/54206/5318/9732/775/7168/5743	17	MCI	DOWN-BP
GO:0002063	chondrocyte development	3/935	27/17913	0.164668	0.999948	0.987698	5744/659/55512	3	MCI	DOWN-BP
GO:0018200	peptidyl-glutamic acid modification	3/935	27/17913	0.164668	0.999948	0.987698	123624/84871/154807	3	MCI	DOWN-BP
GO:0035883	enteroendocrine cell differentiation	3/935	27/17913	0.164668	0.999948	0.987698	51092/5991/2932	3	MCI	DOWN-BP
GO:1905144	response to acetylcholine	3/935	27/17913	0.164668	0.999948	0.987698	4988/1132/1129	3	MCI	DOWN-BP
GO:1905145	cellular response to acetylcholine	3/935	27/17913	0.164668	0.999948	0.987698	4988/1132/1129	3	MCI	DOWN-BP
GO:2000191	regulation of fatty acid transport	3/935	27/17913	0.164668	0.999948	0.987698	7057/6754/8792	3	MCI	DOWN-BP
GO:2000463	positive regulation of excitatory postsynaptic potential	3/935	27/17913	0.164668	0.999948	0.987698	22999/81832/54434	3	MCI	DOWN-BP
GO:0031670	cellular response to nutrient	6/935	71/17913	0.165324	0.999948	0.987698	1591/6872/7421/54434/5164/5743	6	MCI	DOWN-BP
GO:0033555	multicellular organismal response to stress	6/935	71/17913	0.165324	0.999948	0.987698	84961/7057/3358/3350/2898/22953	6	MCI	DOWN-BP
GO:0042310	vasoconstriction	6/935	71/17913	0.165324	0.999948	0.987698	150/3350/659/3351/9732/5743	6	MCI	DOWN-BP
GO:0051952	regulation of amine transport	6/935	71/17913	0.165324	0.999948	0.987698	150/5997/5865/3351/2917/1268	6	MCI	DOWN-BP
GO:0006977	DNA damage response, signal transduction by p53 class mediator resulting in cell cycle arrest	5/935	56/17913	0.166859	0.999948	0.987698	9125/10769/995/5325/79733	5	MCI	DOWN-BP
GO:0002573	myeloid leukocyte differentiation	14/935	201/17913	0.167082	0.999948	0.987698	7189/8563/3725/814/1440/2353/10100/1432/3658/171392/4609/8792/3726/133308	14	MCI	DOWN-BP
GO:2000117	negative regulation of cysteine-type endopeptidase activity	7/935	87/17913	0.16861	0.999948	0.987698	1457/7057/1800/6478/2537/960/5743	7	MCI	DOWN-BP
GO:0051928	positive regulation of calcium ion transport	9/935	119/17913	0.169301	0.999948	0.987698	3627/6786/287/4283/57214/30845/776/22953/781	9	MCI	DOWN-BP
GO:0014812	muscle cell migration	8/935	103/17913	0.16966	0.999948	0.987698	5054/51804/3479/54434/80031/79647/9732/7168	8	MCI	DOWN-BP
GO:0002028	regulation of sodium ion transport	6/935	72/17913	0.17298	0.999948	0.987698	81831/6331/81832/55800/5318/6327	6	MCI	DOWN-BP
GO:0042147	retrograde transport, endosome to Golgi	6/935	72/17913	0.17298	0.999948	0.987698	64145/5987/57589/200576/8729/30845	6	MCI	DOWN-BP
GO:0046189	phenol-containing compound biosynthetic process	4/935	42/17913	0.174572	0.999948	0.987698	9693/121278/7306/4644	4	MCI	DOWN-BP
GO:0061512	protein localization to cilium	4/935	42/17913	0.174572	0.999948	0.987698	79809/79600/65250/54585	4	MCI	DOWN-BP
GO:0090382	phagosome maturation	4/935	42/17913	0.174572	0.999948	0.987698	54734/23208/523/527	4	MCI	DOWN-BP
GO:1900271	regulation of long-term synaptic potentiation	4/935	42/17913	0.174572	0.999948	0.987698	729956/107/2932/5641	4	MCI	DOWN-BP
GO:0050920	regulation of chemotaxis	13/935	186/17913	0.175034	0.999948	0.987698	3576/3627/5054/7057/5800/659/3569/1432/5641/79647/9097/4233/7857	13	MCI	DOWN-BP
GO:0060537	muscle tissue development	25/935	392/17913	0.175392	0.999948	0.987698	91807/467/57486/57496/5997/51804/5079/2353/56603/3479/3156/26011/1432/4205/1829/4628/79810/4209/79647/22953/5318/9734/7168/7478/7248	25	MCI	DOWN-BP
GO:0032515	negative regulation of phosphoprotein phosphatase activity	5/935	57/17913	0.175623	0.999948	0.987698	1408/153769/22853/2932/392617	5	MCI	DOWN-BP
GO:0032890	regulation of organic acid transport	5/935	57/17913	0.175623	0.999948	0.987698	7057/5997/2917/6754/8792	5	MCI	DOWN-BP
GO:0035418	protein localization to synapse	5/935	57/17913	0.175623	0.999948	0.987698	22883/347730/23162/1740/9746	5	MCI	DOWN-BP
GO:0045453	bone resorption	5/935	57/17913	0.175623	0.999948	0.987698	7189/3569/23154/171392/8792	5	MCI	DOWN-BP
GO:0075733	intracellular transport of virus	5/935	57/17913	0.175623	0.999948	0.987698	9631/9818/9972/9883/100101267	5	MCI	DOWN-BP
GO:0050768	negative regulation of neurogenesis	18/935	271/17913	0.175998	0.999948	0.987698	1949/5800/23251/3949/9139/10769/9693/152330/1630/259266/3569/56478/2932/157285/1656/8831/7248/7224	18	MCI	DOWN-BP
GO:0034976	response to endoplasmic reticulum stress	17/935	254/17913	0.176416	0.999948	0.987698	3576/467/257629/3725/2673/7057/3708/488/5924/29982/2907/10525/2932/160418/153657/9097/29979	17	MCI	DOWN-BP
GO:0000002	mitochondrial genome maintenance	3/935	28/17913	0.177738	0.999948	0.987698	10000/3980/4205	3	MCI	DOWN-BP
GO:0010165	response to X-ray	3/935	28/17913	0.177738	0.999948	0.987698	7516/79184/7158	3	MCI	DOWN-BP
GO:0016339	calcium-dependent cell-cell adhesion via plasma membrane cell adhesion molecules	3/935	28/17913	0.177738	0.999948	0.987698	56133/56122/56132	3	MCI	DOWN-BP
GO:0018345	protein palmitoylation	3/935	28/17913	0.177738	0.999948	0.987698	254887/25921/25999	3	MCI	DOWN-BP
GO:0039694	viral RNA genome replication	3/935	28/17913	0.177738	0.999948	0.987698	3576/5288/5297	3	MCI	DOWN-BP
GO:0044550	secondary metabolite biosynthetic process	3/935	28/17913	0.177738	0.999948	0.987698	9693/7306/4644	3	MCI	DOWN-BP
GO:0070979	protein K11-linked ubiquitination	3/935	28/17913	0.177738	0.999948	0.987698	55284/6047/64682	3	MCI	DOWN-BP
GO:0090383	phagosome acidification	3/935	28/17913	0.177738	0.999948	0.987698	54734/523/527	3	MCI	DOWN-BP
GO:0070507	regulation of microtubule cytoskeleton organization	12/935	170/17913	0.178462	0.999948	0.987698	22974/126731/6047/10769/10733/25999/2932/3832/157922/899/4233/89795	12	MCI	DOWN-BP
GO:0009411	response to UV	10/935	137/17913	0.179047	0.999948	0.987698	2071/8491/84083/6872/123879/3364/51514/4609/5599/5743	10	MCI	DOWN-BP
GO:0051480	regulation of cytosolic calcium ion concentration	19/935	289/17913	0.179155	0.999948	0.987698	3627/56704/3358/3708/287/3351/4283/57214/2904/776/2915/4987/22953/781/1268/4644/775/2911/7224	19	MCI	DOWN-BP
GO:0007204	positive regulation of cytosolic calcium ion concentration	17/935	255/17913	0.180458	0.999948	0.987698	3627/56704/3358/3708/287/4283/57214/2904/776/4987/22953/781/1268/4644/775/2911/7224	17	MCI	DOWN-BP
GO:0044766	multi-organism transport	6/935	73/17913	0.180779	0.999948	0.987698	9631/9818/8563/9972/9883/100101267	6	MCI	DOWN-BP
GO:1902579	multi-organism localization	6/935	73/17913	0.180779	0.999948	0.987698	9631/9818/8563/9972/9883/100101267	6	MCI	DOWN-BP
GO:1903779	regulation of cardiac conduction	6/935	73/17913	0.180779	0.999948	0.987698	3708/6786/287/488/30845/6543	6	MCI	DOWN-BP
GO:0051402	neuron apoptotic process	16/935	238/17913	0.180784	0.999948	0.987698	3725/4602/7516/51804/6648/23529/8846/8882/10525/5584/5641/2730/2898/8831/27242/2914	16	MCI	DOWN-BP
GO:0008361	regulation of cell size	11/935	154/17913	0.181714	0.999948	0.987698	51334/659/23507/627/10000/1630/2932/6792/3778/7248/7224	11	MCI	DOWN-BP
GO:0031214	biomineral tissue development	11/935	154/17913	0.181714	0.999948	0.987698	26504/5744/131149/3491/659/6786/7286/3479/54880/55512/5743	11	MCI	DOWN-BP
GO:0002688	regulation of leukocyte chemotaxis	8/935	105/17913	0.182478	0.999948	0.987698	3576/3627/5054/7057/3569/1432/5641/79647	8	MCI	DOWN-BP
GO:0001829	trophectodermal cell differentiation	2/935	15/17913	0.182831	0.999948	0.987698	84525/3726	2	MCI	DOWN-BP
GO:0006144	purine nucleobase metabolic process	2/935	15/17913	0.182831	0.999948	0.987698	8833/5471	2	MCI	DOWN-BP
GO:0006534	cysteine metabolic process	2/935	15/17913	0.182831	0.999948	0.987698	4552/2730	2	MCI	DOWN-BP
GO:0007512	adult heart development	2/935	15/17913	0.182831	0.999948	0.987698	4628/4209	2	MCI	DOWN-BP
GO:0014874	response to stimulus involved in regulation of muscle adaptation	2/935	15/17913	0.182831	0.999948	0.987698	6331/6442	2	MCI	DOWN-BP
GO:0018298	protein-chromophore linkage	2/935	15/17913	0.182831	0.999948	0.987698	1408/6010	2	MCI	DOWN-BP
GO:0032486	Rap protein signal transduction	2/935	15/17913	0.182831	0.999948	0.987698	10769/9693	2	MCI	DOWN-BP
GO:0032736	positive regulation of interleukin-13 production	2/935	15/17913	0.182831	0.999948	0.987698	7292/3556	2	MCI	DOWN-BP
GO:0034349	glial cell apoptotic process	2/935	15/17913	0.182831	0.999948	0.987698	5584/27242	2	MCI	DOWN-BP
GO:0034356	NAD biosynthesis via nicotinamide riboside salvage pathway	2/935	15/17913	0.182831	0.999948	0.987698	10135/5743	2	MCI	DOWN-BP
GO:0035635	entry of bacterium into host cell	2/935	15/17913	0.182831	0.999948	0.987698	3576/4233	2	MCI	DOWN-BP
GO:0042754	negative regulation of circadian rhythm	2/935	15/17913	0.182831	0.999948	0.987698	1408/79723	2	MCI	DOWN-BP
GO:0043508	negative regulation of JUN kinase activity	2/935	15/17913	0.182831	0.999948	0.987698	142679/171392	2	MCI	DOWN-BP
GO:0043584	nose development	2/935	15/17913	0.182831	0.999948	0.987698	23322/51804	2	MCI	DOWN-BP
GO:0045475	locomotor rhythm	2/935	15/17913	0.182831	0.999948	0.987698	10499/4987	2	MCI	DOWN-BP
GO:0046629	gamma-delta T cell activation	2/935	15/17913	0.182831	0.999948	0.987698	1960/4277	2	MCI	DOWN-BP
GO:0048268	clathrin coat assembly	2/935	15/17913	0.182831	0.999948	0.987698	163/9685	2	MCI	DOWN-BP
GO:0072075	metanephric mesenchyme development	2/935	15/17913	0.182831	0.999948	0.987698	51804/4609	2	MCI	DOWN-BP
GO:0098840	protein transport along microtubule	2/935	15/17913	0.182831	0.999948	0.987698	23162/1740	2	MCI	DOWN-BP
GO:0098856	intestinal lipid absorption	2/935	15/17913	0.182831	0.999948	0.987698	64241/3949	2	MCI	DOWN-BP
GO:0099118	microtubule-based protein transport	2/935	15/17913	0.182831	0.999948	0.987698	23162/1740	2	MCI	DOWN-BP
GO:1901741	positive regulation of myoblast fusion	2/935	15/17913	0.182831	0.999948	0.987698	4283/1432	2	MCI	DOWN-BP
GO:1903358	regulation of Golgi organization	2/935	15/17913	0.182831	0.999948	0.987698	64145/30845	2	MCI	DOWN-BP
GO:2000369	regulation of clathrin-dependent endocytosis	2/935	15/17913	0.182831	0.999948	0.987698	23208/9829	2	MCI	DOWN-BP
GO:2001028	positive regulation of endothelial cell chemotaxis	2/935	15/17913	0.182831	0.999948	0.987698	5641/4233	2	MCI	DOWN-BP
GO:0051961	negative regulation of nervous system development	19/935	290/17913	0.182972	0.999948	0.987698	1949/5800/23251/3949/9139/10769/9693/152330/1630/259266/3569/56478/2932/157285/1656/8831/27242/7248/7224	19	MCI	DOWN-BP
GO:0051057	positive regulation of small GTPase mediated signal transduction	5/935	58/17913	0.184558	0.999948	0.987698	137735/9162/10982/3479/157285	5	MCI	DOWN-BP
GO:0030595	leukocyte chemotaxis	13/935	188/17913	0.184562	0.999948	0.987698	3576/2921/3627/5054/7057/5800/8729/3569/1432/5641/8792/79647/7857	13	MCI	DOWN-BP
GO:0015711	organic anion transport	27/935	430/17913	0.184769	0.999948	0.987698	124935/64241/7223/7057/5205/22999/5997/3949/28965/366/117247/10079/2917/10499/57282/293/57709/55089/6754/10560/388662/114789/8792/114879/377677/114884/11001	27	MCI	DOWN-BP
GO:0009409	response to cold	4/935	43/17913	0.185108	0.999948	0.987698	3627/2353/1006/7425	4	MCI	DOWN-BP
GO:0031018	endocrine pancreas development	4/935	43/17913	0.185108	0.999948	0.987698	51092/5991/3569/2932	4	MCI	DOWN-BP
GO:0045010	actin nucleation	4/935	43/17913	0.185108	0.999948	0.987698	5987/10152/57180/342184	4	MCI	DOWN-BP
GO:0051154	negative regulation of striated muscle cell differentiation	4/935	43/17913	0.185108	0.999948	0.987698	3627/5997/627/493829	4	MCI	DOWN-BP
GO:0051054	positive regulation of DNA metabolic process	15/935	222/17913	0.185236	0.999948	0.987698	3725/5591/7292/57343/5985/92345/23529/253980/79184/7158/3569/4609/8550/79733/84464	15	MCI	DOWN-BP
GO:0003012	muscle system process	28/935	448/17913	0.185987	0.999948	0.987698	9631/150/6331/5997/6332/6442/287/488/90523/9826/30845/776/3479/3760/4205/1829/55800/54206/22953/5318/9732/3778/781/493829/775/7168/5743/6327	28	MCI	DOWN-BP
GO:0030104	water homeostasis	6/935	74/17913	0.188715	0.999948	0.987698	107/366/56603/109/360/4233	6	MCI	DOWN-BP
GO:0043502	regulation of muscle adaptation	8/935	106/17913	0.18904	0.999948	0.987698	6331/5997/6442/488/90523/3479/4205/54206	8	MCI	DOWN-BP
GO:0034504	protein localization to nucleus	15/935	223/17913	0.189697	0.999948	0.987698	9818/85443/25885/137735/51194/51804/11143/200576/8882/1432/2932/163590/2634/84897/5743	15	MCI	DOWN-BP
GO:2001169	regulation of ATP biosynthetic process	7/935	90/17913	0.189775	0.999948	0.987698	9631/9818/9972/9883/8473/3479/100101267	7	MCI	DOWN-BP
GO:0010644	cell communication by electrical coupling	3/935	29/17913	0.19108	0.999948	0.987698	125111/5318/775	3	MCI	DOWN-BP
GO:0030326	embryonic limb morphogenesis	9/935	123/17913	0.193354	0.999948	0.987698	79583/23322/56603/3899/57167/64327/65250/1750/775	9	MCI	DOWN-BP
GO:0035113	embryonic appendage morphogenesis	9/935	123/17913	0.193354	0.999948	0.987698	79583/23322/56603/3899/57167/64327/65250/1750/775	9	MCI	DOWN-BP
GO:0034394	protein localization to cell surface	5/935	59/17913	0.193654	0.999948	0.987698	2252/287/627/8729/9777	5	MCI	DOWN-BP
GO:0010634	positive regulation of epithelial cell migration	12/935	173/17913	0.193717	0.999948	0.987698	3725/2252/7057/659/10982/10769/10000/5641/4233/9734/23473/5743	12	MCI	DOWN-BP
GO:0007140	male meiotic nuclear division	4/935	44/17913	0.195844	0.999948	0.987698	138474/23304/56603/192670	4	MCI	DOWN-BP
GO:0034383	low-density lipoprotein particle clearance	4/935	44/17913	0.195844	0.999948	0.987698	163/3949/161/8570	4	MCI	DOWN-BP
GO:0035196	production of miRNAs involved in gene silencing by miRNA	4/935	44/17913	0.195844	0.999948	0.987698	79753/389421/192670/103	4	MCI	DOWN-BP
GO:0071622	regulation of granulocyte chemotaxis	4/935	44/17913	0.195844	0.999948	0.987698	3576/7057/1432/79647	4	MCI	DOWN-BP
GO:1990778	protein localization to cell periphery	18/935	276/17913	0.195949	0.999948	0.987698	25945/254887/9495/287/91663/22883/9693/8394/30845/126353/25999/1804/55800/5584/5318/54585/1740/4644	18	MCI	DOWN-BP
GO:0016482	cytosolic transport	10/935	140/17913	0.196189	0.999948	0.987698	64145/5987/22853/57589/200576/8729/30845/9980/51361/23041	10	MCI	DOWN-BP
GO:0008344	adult locomotory behavior	6/935	75/17913	0.196784	0.999948	0.987698	1949/124925/4985/340990/53616/7248	6	MCI	DOWN-BP
GO:0035023	regulation of Rho protein signal transduction	9/935	124/17913	0.199587	0.999948	0.987698	137735/286205/8874/5924/9826/253980/23229/157285/4233	9	MCI	DOWN-BP
GO:0009314	response to radiation	27/935	435/17913	0.20091	0.999948	0.987698	10135/3627/1408/7516/5591/4988/2071/8491/84083/6872/2353/123879/57282/3364/79184/7158/3156/81832/1432/51514/4609/8792/5599/8831/26223/6010/5743	27	MCI	DOWN-BP
GO:0010769	regulation of cell morphogenesis involved in differentiation	17/935	260/17913	0.201355	0.999948	0.987698	1949/5800/8874/659/91663/627/9693/577/114798/26037/1630/10152/2932/6792/26259/8831/7224	17	MCI	DOWN-BP
GO:0000097	sulfur amino acid biosynthetic process	2/935	16/17913	0.20213	0.999948	0.987698	4548/4552	2	MCI	DOWN-BP
GO:0002070	epithelial cell maturation	2/935	16/17913	0.20213	0.999948	0.987698	5991/10116	2	MCI	DOWN-BP
GO:0002830	positive regulation of type 2 immune response	2/935	16/17913	0.20213	0.999948	0.987698	7292/3569	2	MCI	DOWN-BP
GO:0006555	methionine metabolic process	2/935	16/17913	0.20213	0.999948	0.987698	4548/4552	2	MCI	DOWN-BP
GO:0015919	peroxisomal membrane transport	2/935	16/17913	0.20213	0.999948	0.987698	55670/83752	2	MCI	DOWN-BP
GO:0030033	microvillus assembly	2/935	16/17913	0.20213	0.999948	0.987698	5205/9693	2	MCI	DOWN-BP
GO:0030214	hyaluronan catabolic process	2/935	16/17913	0.20213	0.999948	0.987698	57214/960	2	MCI	DOWN-BP
GO:0032225	regulation of synaptic transmission, dopaminergic	2/935	16/17913	0.20213	0.999948	0.987698	5865/5743	2	MCI	DOWN-BP
GO:0032305	positive regulation of icosanoid secretion	2/935	16/17913	0.20213	0.999948	0.987698	6754/8792	2	MCI	DOWN-BP
GO:0032354	response to follicle-stimulating hormone	2/935	16/17913	0.20213	0.999948	0.987698	5069/2730	2	MCI	DOWN-BP
GO:0035025	positive regulation of Rho protein signal transduction	2/935	16/17913	0.20213	0.999948	0.987698	137735/157285	2	MCI	DOWN-BP
GO:0036124	histone H3-K9 trimethylation	2/935	16/17913	0.20213	0.999948	0.987698	57343/79723	2	MCI	DOWN-BP
GO:0043981	histone H4-K5 acetylation	2/935	16/17913	0.20213	0.999948	0.987698	11143/8473	2	MCI	DOWN-BP
GO:0043982	histone H4-K8 acetylation	2/935	16/17913	0.20213	0.999948	0.987698	11143/8473	2	MCI	DOWN-BP
GO:0044065	regulation of respiratory system process	2/935	16/17913	0.20213	0.999948	0.987698	79068/57616	2	MCI	DOWN-BP
GO:0044849	estrous cycle	2/935	16/17913	0.20213	0.999948	0.987698	4988/4987	2	MCI	DOWN-BP
GO:0046174	polyol catabolic process	2/935	16/17913	0.20213	0.999948	0.987698	2710/8867	2	MCI	DOWN-BP
GO:0050774	negative regulation of dendrite morphogenesis	2/935	16/17913	0.20213	0.999948	0.987698	9693/7224	2	MCI	DOWN-BP
GO:0051382	kinetochore assembly	2/935	16/17913	0.20213	0.999948	0.987698	6047/1060	2	MCI	DOWN-BP
GO:0051503	adenine nucleotide transport	2/935	16/17913	0.20213	0.999948	0.987698	293/114789	2	MCI	DOWN-BP
GO:0055012	ventricular cardiac muscle cell differentiation	2/935	16/17913	0.20213	0.999948	0.987698	4205/4628	2	MCI	DOWN-BP
GO:0055119	relaxation of cardiac muscle	2/935	16/17913	0.20213	0.999948	0.987698	5997/488	2	MCI	DOWN-BP
GO:0060192	negative regulation of lipase activity	2/935	16/17913	0.20213	0.999948	0.987698	5997/9734	2	MCI	DOWN-BP
GO:0060413	atrial septum morphogenesis	2/935	16/17913	0.20213	0.999948	0.987698	3491/659	2	MCI	DOWN-BP
GO:0071732	cellular response to nitric oxide	2/935	16/17913	0.20213	0.999948	0.987698	1800/4548	2	MCI	DOWN-BP
GO:0090036	regulation of protein kinase C signaling	2/935	16/17913	0.20213	0.999948	0.987698	124925/91663	2	MCI	DOWN-BP
GO:0097091	synaptic vesicle clustering	2/935	16/17913	0.20213	0.999948	0.987698	9863/8224	2	MCI	DOWN-BP
GO:0099170	postsynaptic modulation of chemical synaptic transmission	2/935	16/17913	0.20213	0.999948	0.987698	1630/2915	2	MCI	DOWN-BP
GO:1900221	regulation of amyloid-beta clearance	2/935	16/17913	0.20213	0.999948	0.987698	4043/3156	2	MCI	DOWN-BP
GO:1900242	regulation of synaptic vesicle endocytosis	2/935	16/17913	0.20213	0.999948	0.987698	23208/114781	2	MCI	DOWN-BP
GO:2000001	regulation of DNA damage checkpoint	2/935	16/17913	0.20213	0.999948	0.987698	8563/10116	2	MCI	DOWN-BP
GO:0030282	bone mineralization	8/935	108/17913	0.202456	0.999948	0.987698	5744/3491/659/7286/3479/54880/55512/5743	8	MCI	DOWN-BP
GO:0046794	transport of virus	5/935	60/17913	0.202904	0.999948	0.987698	9631/9818/9972/9883/100101267	5	MCI	DOWN-BP
GO:0030258	lipid modification	13/935	192/17913	0.204336	0.999948	0.987698	1607/9162/200576/8394/23049/66036/1432/79837/83752/8867/11001/5297/1268	13	MCI	DOWN-BP
GO:0010586	miRNA metabolic process	3/935	30/17913	0.204664	0.999948	0.987698	389421/8570/192670	3	MCI	DOWN-BP
GO:0010862	positive regulation of pathway-restricted SMAD protein phosphorylation	3/935	30/17913	0.204664	0.999948	0.987698	659/2662/91	3	MCI	DOWN-BP
GO:0034314	Arp2/3 complex-mediated actin nucleation	3/935	30/17913	0.204664	0.999948	0.987698	5987/10152/57180	3	MCI	DOWN-BP
GO:0050690	regulation of defense response to virus by virus	3/935	30/17913	0.204664	0.999948	0.987698	163/161/8907	3	MCI	DOWN-BP
GO:1900181	negative regulation of protein localization to nucleus	3/935	30/17913	0.204664	0.999948	0.987698	85443/25885/2932	3	MCI	DOWN-BP
GO:1904837	beta-catenin-TCF complex assembly	3/935	30/17913	0.204664	0.999948	0.987698	51339/5929/4609	3	MCI	DOWN-BP
GO:2000142	regulation of DNA-templated transcription, initiation	3/935	30/17913	0.204664	0.999948	0.987698	3725/6872/55832	3	MCI	DOWN-BP
GO:0006885	regulation of pH	6/935	76/17913	0.204978	0.999948	0.987698	54734/9777/84679/523/5164/527	6	MCI	DOWN-BP
GO:0035296	regulation of tube diameter	9/935	125/17913	0.205902	0.999948	0.987698	150/5997/3350/659/6648/3351/3156/9732/5743	9	MCI	DOWN-BP
GO:0097746	regulation of blood vessel diameter	9/935	125/17913	0.205902	0.999948	0.987698	150/5997/3350/659/6648/3351/3156/9732/5743	9	MCI	DOWN-BP
GO:0022602	ovulation cycle process	4/935	45/17913	0.206765	0.999948	0.987698	5806/5798/8204/344758	4	MCI	DOWN-BP
GO:0032570	response to progesterone	4/935	45/17913	0.206765	0.999948	0.987698	7057/2353/10499/1829	4	MCI	DOWN-BP
GO:0046580	negative regulation of Ras protein signal transduction	4/935	45/17913	0.206765	0.999948	0.987698	286205/253980/8831/4233	4	MCI	DOWN-BP
GO:0061756	leukocyte adhesion to vascular endothelial cell	4/935	45/17913	0.206765	0.999948	0.987698	6401/7189/10725/119	4	MCI	DOWN-BP
GO:0019359	nicotinamide nucleotide biosynthetic process	10/935	142/17913	0.207998	0.999948	0.987698	10135/9631/9818/221937/9972/9883/8473/3479/100101267/5743	10	MCI	DOWN-BP
GO:0019363	pyridine nucleotide biosynthetic process	10/935	142/17913	0.207998	0.999948	0.987698	10135/9631/9818/221937/9972/9883/8473/3479/100101267/5743	10	MCI	DOWN-BP
GO:0007266	Rho protein signal transduction	11/935	159/17913	0.209127	0.999948	0.987698	137735/150/286205/8874/5924/9826/79567/253980/23229/157285/4233	11	MCI	DOWN-BP
GO:0050954	sensory perception of mechanical stimulus	11/935	159/17913	0.209127	0.999948	0.987698	9381/5205/57214/80055/2917/776/53942/340990/22953/7275/125336	11	MCI	DOWN-BP
GO:1900371	regulation of purine nucleotide biosynthetic process	8/935	109/17913	0.209304	0.999948	0.987698	9631/9818/9972/9883/8473/3479/100101267/5164	8	MCI	DOWN-BP
GO:0048736	appendage development	12/935	176/17913	0.209542	0.999948	0.987698	79583/7700/23322/659/56603/3899/57167/64327/342184/65250/1750/775	12	MCI	DOWN-BP
GO:0060173	limb development	12/935	176/17913	0.209542	0.999948	0.987698	79583/7700/23322/659/56603/3899/57167/64327/342184/65250/1750/775	12	MCI	DOWN-BP
GO:0030100	regulation of endocytosis	17/935	262/17913	0.210022	0.999948	0.987698	6401/5806/26045/5054/6311/163/23208/4043/114781/55680/961/9863/347730/25999/7275/9829/84251	17	MCI	DOWN-BP
GO:0051346	negative regulation of hydrolase activity	26/935	420/17913	0.210033	0.999948	0.987698	5806/1457/5054/1408/55105/153769/9162/65264/7057/5997/22853/1800/23504/57709/6478/2537/2932/960/392617/9097/9734/80034/4018/1740/7248/5743	26	MCI	DOWN-BP
GO:0050708	regulation of protein secretion	28/935	456/17913	0.211688	0.999948	0.987698	7189/51092/5987/338557/150/4988/7292/3708/23086/23208/5991/3556/2044/777/776/293/3479/3156/3569/1432/4628/9515/10802/9734/27242/1268/775/133308	28	MCI	DOWN-BP
GO:0002702	positive regulation of production of molecular mediator of immune response	7/935	93/17913	0.211949	0.999948	0.987698	7189/7292/10417/23529/7158/3569/1432	7	MCI	DOWN-BP
GO:0044070	regulation of anion transport	7/935	93/17913	0.211949	0.999948	0.987698	1408/7057/5997/2917/6754/2915/8792	7	MCI	DOWN-BP
GO:0051591	response to cAMP	7/935	93/17913	0.211949	0.999948	0.987698	196/1261/5798/366/9693/2353/7425	7	MCI	DOWN-BP
GO:0031646	positive regulation of neurological system process	5/935	61/17913	0.212298	0.999948	0.987698	22999/26011/81832/54434/4987	5	MCI	DOWN-BP
GO:0032535	regulation of cellular component size	20/935	315/17913	0.212874	0.999948	0.987698	51334/5987/5865/1440/659/23507/91663/627/10000/1630/10152/2932/6792/57180/342184/3778/6712/119/7248/7224	20	MCI	DOWN-BP
GO:0090398	cellular senescence	6/935	77/17913	0.213293	0.999948	0.987698	10135/5591/10769/10000/1432/8550	6	MCI	DOWN-BP
GO:0021537	telencephalon development	16/935	246/17913	0.216048	0.999948	0.987698	23035/1767/23322/6331/9253/5079/26050/2044/22903/79600/259266/4628/2932/2131/26047/7248	16	MCI	DOWN-BP
GO:0006096	glycolytic process	8/935	110/17913	0.21624	0.999948	0.987698	9631/9818/221937/9972/9883/8473/3479/100101267	8	MCI	DOWN-BP
GO:0030808	regulation of nucleotide biosynthetic process	8/935	110/17913	0.21624	0.999948	0.987698	9631/9818/9972/9883/8473/3479/100101267/5164	8	MCI	DOWN-BP
GO:1903578	regulation of ATP metabolic process	8/935	110/17913	0.21624	0.999948	0.987698	9631/9818/9972/9883/201626/8473/3479/100101267	8	MCI	DOWN-BP
GO:0006111	regulation of gluconeogenesis	4/935	46/17913	0.217857	0.999948	0.987698	57486/221937/8473/5164	4	MCI	DOWN-BP
GO:0006984	ER-nucleus signaling pathway	4/935	46/17913	0.217857	0.999948	0.987698	3576/467/488/2932	4	MCI	DOWN-BP
GO:0021695	cerebellar cortex development	4/935	46/17913	0.217857	0.999948	0.987698	124925/4628/869/6712	4	MCI	DOWN-BP
GO:0002724	regulation of T cell cytokine production	3/935	31/17913	0.21846	0.999948	0.987698	7189/7292/3569	3	MCI	DOWN-BP
GO:0006536	glutamate metabolic process	3/935	31/17913	0.21846	0.999948	0.987698	85300/2730/144193	3	MCI	DOWN-BP
GO:0010765	positive regulation of sodium ion transport	3/935	31/17913	0.21846	0.999948	0.987698	6331/55800/5318	3	MCI	DOWN-BP
GO:0014904	myotube cell development	3/935	31/17913	0.21846	0.999948	0.987698	3479/22953/9734	3	MCI	DOWN-BP
GO:0015872	dopamine transport	3/935	31/17913	0.21846	0.999948	0.987698	5865/3351/1268	3	MCI	DOWN-BP
GO:0016601	Rac protein signal transduction	3/935	31/17913	0.21846	0.999948	0.987698	8473/10152/57531	3	MCI	DOWN-BP
GO:0030262	apoptotic nuclear changes	3/935	31/17913	0.21846	0.999948	0.987698	162989/3569/1776	3	MCI	DOWN-BP
GO:0046471	phosphatidylglycerol metabolic process	3/935	31/17913	0.21846	0.999948	0.987698	253558/8760/284486	3	MCI	DOWN-BP
GO:1902186	regulation of viral release from host cell	3/935	31/17913	0.21846	0.999948	0.987698	5987/23087/11043	3	MCI	DOWN-BP
GO:1903393	positive regulation of adherens junction organization	3/935	31/17913	0.21846	0.999948	0.987698	10982/342184/7248	3	MCI	DOWN-BP
GO:0045471	response to ethanol	9/935	127/17913	0.218772	0.999948	0.987698	4988/5997/1440/3351/2904/3156/57578/116443/1268	9	MCI	DOWN-BP
GO:0007030	Golgi organization	7/935	94/17913	0.219546	0.999948	0.987698	64145/8874/8729/30845/26259/51361/57531	7	MCI	DOWN-BP
GO:0022600	digestive system process	7/935	94/17913	0.219546	0.999948	0.987698	64241/150/3949/7421/12/3658/4987	7	MCI	DOWN-BP
GO:0043255	regulation of carbohydrate biosynthetic process	7/935	94/17913	0.219546	0.999948	0.987698	57486/221937/8473/3479/2932/5164/55512	7	MCI	DOWN-BP
GO:0010212	response to ionizing radiation	10/935	144/17913	0.220095	0.999948	0.987698	10135/3627/7516/5591/123879/3364/79184/7158/1432/4609	10	MCI	DOWN-BP
GO:0007194	negative regulation of adenylate cyclase activity	2/935	17/17913	0.221643	0.999948	0.987698	9495/56413	2	MCI	DOWN-BP
GO:0007635	chemosensory behavior	2/935	17/17913	0.221643	0.999948	0.987698	109/79846	2	MCI	DOWN-BP
GO:0009067	aspartate family amino acid biosynthetic process	2/935	17/17913	0.221643	0.999948	0.987698	4548/4552	2	MCI	DOWN-BP
GO:0015868	purine ribonucleotide transport	2/935	17/17913	0.221643	0.999948	0.987698	293/114789	2	MCI	DOWN-BP
GO:0032966	negative regulation of collagen biosynthetic process	2/935	17/17913	0.221643	0.999948	0.987698	3569/54206	2	MCI	DOWN-BP
GO:0034199	activation of protein kinase A activity	2/935	17/17913	0.221643	0.999948	0.987698	107/109	2	MCI	DOWN-BP
GO:0035729	cellular response to hepatocyte growth factor stimulus	2/935	17/17913	0.221643	0.999948	0.987698	5641/2730	2	MCI	DOWN-BP
GO:0044241	lipid digestion	2/935	17/17913	0.221643	0.999948	0.987698	64241/3949	2	MCI	DOWN-BP
GO:0048535	lymph node development	2/935	17/17913	0.221643	0.999948	0.987698	9760/8792	2	MCI	DOWN-BP
GO:0061318	renal filtration cell differentiation	2/935	17/17913	0.221643	0.999948	0.987698	5800/9863	2	MCI	DOWN-BP
GO:0061577	calcium ion transmembrane transport via high voltage-gated calcium channel	2/935	17/17913	0.221643	0.999948	0.987698	781/775	2	MCI	DOWN-BP
GO:0072112	glomerular visceral epithelial cell differentiation	2/935	17/17913	0.221643	0.999948	0.987698	5800/9863	2	MCI	DOWN-BP
GO:0072673	lamellipodium morphogenesis	2/935	17/17913	0.221643	0.999948	0.987698	8874/960	2	MCI	DOWN-BP
GO:1904996	positive regulation of leukocyte adhesion to vascular endothelial cell	2/935	17/17913	0.221643	0.999948	0.987698	7189/10725	2	MCI	DOWN-BP
GO:0010771	negative regulation of cell morphogenesis involved in differentiation	6/935	78/17913	0.221721	0.999948	0.987698	1949/5800/9693/1630/8831/7224	6	MCI	DOWN-BP
GO:1901016	regulation of potassium ion transmembrane transporter activity	5/935	62/17913	0.221828	0.999948	0.987698	219527/81831/287/776/81832	5	MCI	DOWN-BP
GO:0010038	response to metal ion	21/935	335/17913	0.222565	0.999948	0.987698	3725/1261/6331/7057/1800/6786/107/366/2353/3756/121278/673/4205/5641/360/3726/5599/3778/55512/1740/5743	21	MCI	DOWN-BP
GO:0006757	ATP generation from ADP	8/935	111/17913	0.223263	0.999948	0.987698	9631/9818/221937/9972/9883/8473/3479/100101267	8	MCI	DOWN-BP
GO:0006979	response to oxidative stress	27/935	442/17913	0.224646	0.999948	0.987698	2936/3725/22850/4602/10218/2071/5798/1800/6648/488/79400/2353/4548/3569/2730/154807/5164/57707/5599/4233/55512/29979/1612/7168/7248/5743/4277	27	MCI	DOWN-BP
GO:0045216	cell-cell junction organization	9/935	128/17913	0.225322	0.999948	0.987698	728798/5800/125111/287/1829/5584/5318/83660/57502	9	MCI	DOWN-BP
GO:1900542	regulation of purine nucleotide metabolic process	9/935	128/17913	0.225322	0.999948	0.987698	9631/9818/9972/9883/201626/8473/3479/100101267/5164	9	MCI	DOWN-BP
GO:1901796	regulation of signal transduction by p53 class mediator	12/935	179/17913	0.225904	0.999948	0.987698	1457/138474/22974/6875/5985/91875/6872/26013/3364/1432/960/8550	12	MCI	DOWN-BP
GO:0055002	striated muscle cell development	10/935	145/17913	0.226246	0.999948	0.987698	91807/5997/51804/3479/4205/4628/79810/22953/9734/7168	10	MCI	DOWN-BP
GO:0072525	pyridine-containing compound biosynthetic process	10/935	145/17913	0.226246	0.999948	0.987698	10135/9631/9818/221937/9972/9883/8473/3479/100101267/5743	10	MCI	DOWN-BP
GO:0051100	negative regulation of binding	11/935	162/17913	0.226367	0.999948	0.987698	51339/3725/81494/5792/57343/4043/6872/2932/171392/5599/4233	11	MCI	DOWN-BP
GO:0033273	response to vitamin	7/935	95/17913	0.227237	0.999948	0.987698	3627/1591/56603/7421/23530/360/5743	7	MCI	DOWN-BP
GO:0043270	positive regulation of ion transport	17/935	266/17913	0.227854	0.999948	0.987698	3627/219527/150/6331/5865/6786/287/4283/57214/30845/776/6754/55800/8792/22953/5318/781	17	MCI	DOWN-BP
GO:0034329	cell junction assembly	14/935	214/17913	0.228849	0.999948	0.987698	728798/7057/5800/8874/125111/287/9693/8394/5584/342184/5318/83660/3914/7248	14	MCI	DOWN-BP
GO:0014911	positive regulation of smooth muscle cell migration	4/935	47/17913	0.229104	0.999948	0.987698	3479/54434/80031/9732	4	MCI	DOWN-BP
GO:0031113	regulation of microtubule polymerization	4/935	47/17913	0.229104	0.999948	0.987698	25999/157922/4233/89795	4	MCI	DOWN-BP
GO:0090630	activation of GTPase activity	4/935	47/17913	0.229104	0.999948	0.987698	8394/26037/84144/7248	4	MCI	DOWN-BP
GO:2000059	negative regulation of ubiquitin-dependent protein catabolic process	4/935	47/17913	0.229104	0.999948	0.987698	1457/6872/8473/9097	4	MCI	DOWN-BP
GO:0034612	response to tumor necrosis factor	18/935	284/17913	0.230006	0.999948	0.987698	3576/6401/8491/7057/7292/3899/25999/1432/8995/2635/10594/171392/8792/8744/55512/2634/27242/5743	18	MCI	DOWN-BP
GO:0032204	regulation of telomere maintenance	6/935	79/17913	0.230258	0.999948	0.987698	92345/23049/54464/4609/8550/84464	6	MCI	DOWN-BP
GO:1900034	regulation of cellular response to heat	6/935	79/17913	0.230258	0.999948	0.987698	9631/9818/9972/9883/100101267/2932	6	MCI	DOWN-BP
GO:0032271	regulation of protein polymerization	12/935	180/17913	0.23147	0.999948	0.987698	5987/1440/91663/25999/10152/57180/342184/157922/4233/89795/6712/119	12	MCI	DOWN-BP
GO:0021872	forebrain generation of neurons	5/935	63/17913	0.231484	0.999948	0.987698	9253/9693/57282/259266/23314	5	MCI	DOWN-BP
GO:1903364	positive regulation of cellular protein catabolic process	9/935	129/17913	0.231944	0.999948	0.987698	51339/153769/3949/10769/6872/2932/160418/29979/139285	9	MCI	DOWN-BP
GO:0097305	response to alcohol	15/935	232/17913	0.232059	0.999948	0.987698	196/4988/7292/5997/1440/3351/107/2353/2904/3156/109/54464/57578/116443/1268	15	MCI	DOWN-BP
GO:0006611	protein export from nucleus	11/935	163/17913	0.232236	0.999948	0.987698	9631/9818/8563/9972/9883/51496/23049/64328/100101267/2932/7248	11	MCI	DOWN-BP
GO:0031032	actomyosin structure organization	11/935	163/17913	0.232236	0.999948	0.987698	91807/54822/51804/961/253980/4205/4628/22843/4233/7168/7248	11	MCI	DOWN-BP
GO:0003299	muscle hypertrophy in response to stress	3/935	32/17913	0.232438	0.999948	0.987698	488/90523/54206	3	MCI	DOWN-BP
GO:0007190	activation of adenylate cyclase activity	3/935	32/17913	0.232438	0.999948	0.987698	155/107/109	3	MCI	DOWN-BP
GO:0014887	cardiac muscle adaptation	3/935	32/17913	0.232438	0.999948	0.987698	488/90523/54206	3	MCI	DOWN-BP
GO:0014898	cardiac muscle hypertrophy in response to stress	3/935	32/17913	0.232438	0.999948	0.987698	488/90523/54206	3	MCI	DOWN-BP
GO:0032228	regulation of synaptic transmission, GABAergic	3/935	32/17913	0.232438	0.999948	0.987698	3351/8224/1268	3	MCI	DOWN-BP
GO:0071276	cellular response to cadmium ion	3/935	32/17913	0.232438	0.999948	0.987698	3725/2353/5599	3	MCI	DOWN-BP
GO:0071709	membrane assembly	3/935	32/17913	0.232438	0.999948	0.987698	9863/23180/57502	3	MCI	DOWN-BP
GO:0010906	regulation of glucose metabolic process	8/935	113/17913	0.237551	0.999948	0.987698	57486/221937/8473/10499/3479/1353/2932/5164	8	MCI	DOWN-BP
GO:0006766	vitamin metabolic process	9/935	130/17913	0.238637	0.999948	0.987698	160428/1591/4548/56603/7421/4552/10560/5641/154807	9	MCI	DOWN-BP
GO:2001023	regulation of response to drug	6/935	80/17913	0.238897	0.999948	0.987698	5997/5865/3351/2557/4233/1268	6	MCI	DOWN-BP
GO:0051235	maintenance of location	18/935	286/17913	0.2389	0.999948	0.987698	3627/128486/7782/56704/3358/3708/8204/287/4283/57214/79068/81573/259266/3569/9908/83660/4644/775	18	MCI	DOWN-BP
GO:0031050	dsRNA processing	4/935	48/17913	0.240492	0.999948	0.987698	79753/389421/192670/103	4	MCI	DOWN-BP
GO:0031103	axon regeneration	4/935	48/17913	0.240492	0.999948	0.987698	3725/5792/4548/23162	4	MCI	DOWN-BP
GO:0060389	pathway-restricted SMAD protein phosphorylation	4/935	48/17913	0.240492	0.999948	0.987698	659/9958/2662/91	4	MCI	DOWN-BP
GO:0061647	histone H3-K9 modification	4/935	48/17913	0.240492	0.999948	0.987698	4602/57343/5079/79723	4	MCI	DOWN-BP
GO:0070918	production of small RNA involved in gene silencing by RNA	4/935	48/17913	0.240492	0.999948	0.987698	79753/389421/192670/103	4	MCI	DOWN-BP
GO:0090329	regulation of DNA-dependent DNA replication	4/935	48/17913	0.240492	0.999948	0.987698	5985/84083/3980/79733	4	MCI	DOWN-BP
GO:0032886	regulation of microtubule-based process	13/935	199/17913	0.241055	0.999948	0.987698	22974/126731/6047/10769/79809/10733/25999/2932/3832/157922/899/4233/89795	13	MCI	DOWN-BP
GO:0031060	regulation of histone methylation	5/935	64/17913	0.241258	0.999948	0.987698	4602/57343/5079/8473/54880	5	MCI	DOWN-BP
GO:0045670	regulation of osteoclast differentiation	5/935	64/17913	0.241258	0.999948	0.987698	7189/814/2353/171392/133308	5	MCI	DOWN-BP
GO:0006882	cellular zinc ion homeostasis	2/935	18/17913	0.241295	0.999948	0.987698	23516/7782	2	MCI	DOWN-BP
GO:0007274	neuromuscular synaptic transmission	2/935	18/17913	0.241295	0.999948	0.987698	1960/22953	2	MCI	DOWN-BP
GO:0009190	cyclic nucleotide biosynthetic process	2/935	18/17913	0.241295	0.999948	0.987698	107/109	2	MCI	DOWN-BP
GO:0010713	negative regulation of collagen metabolic process	2/935	18/17913	0.241295	0.999948	0.987698	3569/54206	2	MCI	DOWN-BP
GO:0015865	purine nucleotide transport	2/935	18/17913	0.241295	0.999948	0.987698	293/114789	2	MCI	DOWN-BP
GO:0031998	regulation of fatty acid beta-oxidation	2/935	18/17913	0.241295	0.999948	0.987698	83752/1268	2	MCI	DOWN-BP
GO:0034063	stress granule assembly	2/935	18/17913	0.241295	0.999948	0.987698	6311/9908	2	MCI	DOWN-BP
GO:0043011	myeloid dendritic cell differentiation	2/935	18/17913	0.241295	0.999948	0.987698	7189/814	2	MCI	DOWN-BP
GO:0052652	cyclic purine nucleotide metabolic process	2/935	18/17913	0.241295	0.999948	0.987698	107/109	2	MCI	DOWN-BP
GO:0072311	glomerular epithelial cell differentiation	2/935	18/17913	0.241295	0.999948	0.987698	5800/9863	2	MCI	DOWN-BP
GO:2000193	positive regulation of fatty acid transport	2/935	18/17913	0.241295	0.999948	0.987698	6754/8792	2	MCI	DOWN-BP
GO:0000082	G1/S transition of mitotic cell cycle	17/935	269/17913	0.241641	0.999948	0.987698	51339/9125/5591/79027/23026/10769/4173/5471/123879/8882/995/5325/5557/4609/79733/91/23594	17	MCI	DOWN-BP
GO:0002791	regulation of peptide secretion	29/935	483/17913	0.242628	0.999948	0.987698	7189/51092/5987/338557/150/4988/7292/3358/3708/23086/23208/5991/3556/2044/777/776/293/3479/3156/3569/1432/4628/9515/10802/9734/27242/1268/775/133308	29	MCI	DOWN-BP
GO:0043393	regulation of protein binding	14/935	217/17913	0.244311	0.999948	0.987698	51339/81494/5792/1440/4043/10769/627/9693/6872/2932/9236/5599/4233/119	14	MCI	DOWN-BP
GO:0032868	response to insulin	16/935	252/17913	0.244346	0.999948	0.987698	5591/5798/5471/23235/8473/7425/5584/523/5164/57707/54206/527/9734/493829/4644/7248	16	MCI	DOWN-BP
GO:0042866	pyruvate biosynthetic process	8/935	114/17913	0.24481	0.999948	0.987698	9631/9818/221937/9972/9883/8473/3479/100101267	8	MCI	DOWN-BP
GO:1902600	proton transmembrane transport	10/935	148/17913	0.245085	0.999948	0.987698	488/79400/57282/1352/84679/523/23530/729025/527/133308	10	MCI	DOWN-BP
GO:0003231	cardiac ventricle development	9/935	131/17913	0.245397	0.999948	0.987698	6331/163/3491/659/57167/79810/5318/65250/7168	9	MCI	DOWN-BP
GO:0006370	7-methylguanosine mRNA capping	3/935	33/17913	0.246571	0.999948	0.987698	2071/5430/8732	3	MCI	DOWN-BP
GO:0006921	cellular component disassembly involved in execution phase of apoptosis	3/935	33/17913	0.246571	0.999948	0.987698	162989/3569/1776	3	MCI	DOWN-BP
GO:0032801	receptor catabolic process	3/935	33/17913	0.246571	0.999948	0.987698	163/161/5641	3	MCI	DOWN-BP
GO:0042558	pteridine-containing compound metabolic process	3/935	33/17913	0.246571	0.999948	0.987698	160428/4548/4552	3	MCI	DOWN-BP
GO:0042755	eating behavior	3/935	33/17913	0.246571	0.999948	0.987698	4988/4985/4987	3	MCI	DOWN-BP
GO:0045191	regulation of isotype switching	3/935	33/17913	0.246571	0.999948	0.987698	7292/23529/7158	3	MCI	DOWN-BP
GO:0090503	RNA phosphodiester bond hydrolysis, exonucleolytic	3/935	33/17913	0.246571	0.999948	0.987698	25819/201626/54464	3	MCI	DOWN-BP
GO:0097242	amyloid-beta clearance	3/935	33/17913	0.246571	0.999948	0.987698	4043/3949/3156	3	MCI	DOWN-BP
GO:1902742	apoptotic process involved in development	3/935	33/17913	0.246571	0.999948	0.987698	3491/8882/7421	3	MCI	DOWN-BP
GO:2000785	regulation of autophagosome assembly	3/935	33/17913	0.246571	0.999948	0.987698	200576/57535/79837	3	MCI	DOWN-BP
GO:0032970	regulation of actin filament-based process	21/935	341/17913	0.24704	0.999948	0.987698	91807/5987/6331/1440/287/91663/961/488/2044/10152/1829/57180/342184/22843/5318/4233/775/7168/6712/119/7248	21	MCI	DOWN-BP
GO:0046849	bone remodeling	6/935	81/17913	0.247632	0.999948	0.987698	7189/3351/3569/23154/171392/8792	6	MCI	DOWN-BP
GO:0044843	cell cycle G1/S phase transition	18/935	288/17913	0.247935	0.999948	0.987698	51339/9125/5591/79027/23026/10769/4173/6872/5471/123879/8882/995/5325/5557/4609/79733/91/23594	18	MCI	DOWN-BP
GO:0002377	immunoglobulin production	7/935	98/17913	0.25084	0.999948	0.987698	7189/5591/7292/23529/7158/3569/3598	7	MCI	DOWN-BP
GO:0007043	cell-cell junction assembly	7/935	98/17913	0.25084	0.999948	0.987698	728798/5800/125111/287/5584/5318/83660	7	MCI	DOWN-BP
GO:0032006	regulation of TOR signaling	7/935	98/17913	0.25084	0.999948	0.987698	197131/23304/23251/10000/55654/8550/7248	7	MCI	DOWN-BP
GO:0043266	regulation of potassium ion transport	7/935	98/17913	0.25084	0.999948	0.987698	219527/81831/150/287/776/81832/1804	7	MCI	DOWN-BP
GO:0006513	protein monoubiquitination	5/935	65/17913	0.25114	0.999948	0.987698	84541/23295/55284/51514/54880	5	MCI	DOWN-BP
GO:0014823	response to activity	5/935	65/17913	0.25114	0.999948	0.987698	1408/5591/121278/2730/114789	5	MCI	DOWN-BP
GO:0035308	negative regulation of protein dephosphorylation	5/935	65/17913	0.25114	0.999948	0.987698	1408/153769/22853/2932/392617	5	MCI	DOWN-BP
GO:0072577	endothelial cell apoptotic process	5/935	65/17913	0.25114	0.999948	0.987698	5054/7057/659/5584/7857	5	MCI	DOWN-BP
GO:0098739	import across plasma membrane	5/935	65/17913	0.25114	0.999948	0.987698	23516/1261/5997/3760/781	5	MCI	DOWN-BP
GO:0001701	in utero embryonic development	21/935	342/17913	0.251225	0.999948	0.987698	79583/84660/5801/23322/7516/3491/10733/3479/79600/57498/8846/8882/57623/4628/57167/54880/84525/3726/79733/91/7168	21	MCI	DOWN-BP
GO:0016202	regulation of striated muscle tissue development	10/935	149/17913	0.251485	0.999948	0.987698	57486/57496/5997/51804/56603/3479/3156/1432/79647/9734	10	MCI	DOWN-BP
GO:0008333	endosome to lysosome transport	4/935	49/17913	0.252007	0.999948	0.987698	23295/57724/22863/51361	4	MCI	DOWN-BP
GO:0048260	positive regulation of receptor-mediated endocytosis	4/935	49/17913	0.252007	0.999948	0.987698	6401/5054/9863/84251	4	MCI	DOWN-BP
GO:0060395	SMAD protein signal transduction	4/935	49/17913	0.252007	0.999948	0.987698	3725/9863/2353/4012	4	MCI	DOWN-BP
GO:0071349	cellular response to interleukin-12	4/935	49/17913	0.252007	0.999948	0.987698	5055/6648/961/3595	4	MCI	DOWN-BP
GO:1904707	positive regulation of vascular smooth muscle cell proliferation	4/935	49/17913	0.252007	0.999948	0.987698	3725/3351/3479/4209	4	MCI	DOWN-BP
GO:2001238	positive regulation of extrinsic apoptotic signaling pathway	4/935	49/17913	0.252007	0.999948	0.987698	467/151112/7057/162989	4	MCI	DOWN-BP
GO:0006140	regulation of nucleotide metabolic process	9/935	132/17913	0.252222	0.999948	0.987698	9631/9818/9972/9883/201626/8473/3479/100101267/5164	9	MCI	DOWN-BP
GO:0007292	female gamete generation	9/935	132/17913	0.252222	0.999948	0.987698	5806/6875/5997/8204/201164/3479/259266/344758/5743	9	MCI	DOWN-BP
GO:0070371	ERK1 and ERK2 cascade	18/935	289/17913	0.252503	0.999948	0.987698	467/285016/3725/5801/338557/4988/3358/3491/9693/3479/3156/673/6754/960/152110/4609/8792/54206	18	MCI	DOWN-BP
GO:0046883	regulation of hormone secretion	16/935	254/17913	0.254094	0.999948	0.987698	51092/4602/150/3358/3708/3350/5991/2044/777/776/293/3156/9515/1268/775/133308	16	MCI	DOWN-BP
GO:0050731	positive regulation of peptidyl-tyrosine phosphorylation	12/935	184/17913	0.254257	0.999948	0.987698	285016/2252/150/7006/1440/627/23529/3479/3569/8995/960/2915	12	MCI	DOWN-BP
GO:2001233	regulation of apoptotic signaling pathway	24/935	397/17913	0.256746	0.999948	0.987698	467/1457/5054/151112/7057/4335/162989/6648/10116/627/3479/2907/6478/10525/2537/2932/960/2730/220042/5599/355/29979/7857/5743	24	MCI	DOWN-BP
GO:1903531	negative regulation of secretion by cell	13/935	202/17913	0.257529	0.999948	0.987698	5987/338557/150/4988/23208/3351/2917/3156/9515/9734/27242/1268/3598	13	MCI	DOWN-BP
GO:0090316	positive regulation of intracellular protein transport	10/935	150/17913	0.257943	0.999948	0.987698	51496/57214/79567/64328/8882/1432/23255/9777/2932/5743	10	MCI	DOWN-BP
GO:0001824	blastocyst development	7/935	99/17913	0.258868	0.999948	0.987698	84660/3479/8882/57167/54880/84525/3726	7	MCI	DOWN-BP
GO:0009135	purine nucleoside diphosphate metabolic process	9/935	133/17913	0.259109	0.999948	0.987698	9631/9818/221937/9972/9883/8473/3479/100101267/1740	9	MCI	DOWN-BP
GO:0009179	purine ribonucleoside diphosphate metabolic process	9/935	133/17913	0.259109	0.999948	0.987698	9631/9818/221937/9972/9883/8473/3479/100101267/1740	9	MCI	DOWN-BP
GO:0007569	cell aging	8/935	116/17913	0.259542	0.999948	0.987698	10135/5054/5591/4335/10769/10000/1432/8550	8	MCI	DOWN-BP
GO:0031929	TOR signaling	8/935	116/17913	0.259542	0.999948	0.987698	197131/23304/23251/10000/55654/8550/57707/7248	8	MCI	DOWN-BP
GO:0071426	ribonucleoprotein complex export from nucleus	8/935	116/17913	0.259542	0.999948	0.987698	9631/9818/8563/9972/9883/23049/100101267/7248	8	MCI	DOWN-BP
GO:1902905	positive regulation of supramolecular fiber organization	12/935	185/17913	0.260076	0.999948	0.987698	91807/5987/1440/961/10152/57180/342184/22843/4233/89795/7168/7248	12	MCI	DOWN-BP
GO:0031346	positive regulation of cell projection organization	22/935	362/17913	0.260161	0.999948	0.987698	285016/55714/22999/5997/8874/57451/659/9139/9863/23025/627/9693/114798/57498/54664/5584/6792/26259/79647/1268/89795/7224	22	MCI	DOWN-BP
GO:0035690	cellular response to drug	22/935	362/17913	0.260161	0.999948	0.987698	196/4602/4988/1800/3351/107/6872/5471/4548/3569/109/1132/1129/54464/54434/2730/4609/22843/54206/4233/55512/5743	22	MCI	DOWN-BP
GO:0019882	antigen processing and presentation	14/935	220/17913	0.260165	0.999948	0.987698	7189/50489/7057/163/5865/11127/161/8907/4012/5641/23180/10802/3832/6712	14	MCI	DOWN-BP
GO:0007212	dopamine receptor signaling pathway	3/935	34/17913	0.260832	0.999948	0.987698	4988/10681/2932	3	MCI	DOWN-BP
GO:0009452	7-methylguanosine RNA capping	3/935	34/17913	0.260832	0.999948	0.987698	2071/5430/8732	3	MCI	DOWN-BP
GO:0032735	positive regulation of interleukin-12 production	3/935	34/17913	0.260832	0.999948	0.987698	7189/7292/1432	3	MCI	DOWN-BP
GO:0036260	RNA capping	3/935	34/17913	0.260832	0.999948	0.987698	2071/5430/8732	3	MCI	DOWN-BP
GO:2001024	negative regulation of response to drug	3/935	34/17913	0.260832	0.999948	0.987698	5997/4233/1268	3	MCI	DOWN-BP
GO:0006448	regulation of translational elongation	2/935	19/17913	0.261018	0.999948	0.987698	8846/2915	2	MCI	DOWN-BP
GO:0006488	dolichol-linked oligosaccharide biosynthetic process	2/935	19/17913	0.261018	0.999948	0.987698	79796/79644	2	MCI	DOWN-BP
GO:0006490	oligosaccharide-lipid intermediate biosynthetic process	2/935	19/17913	0.261018	0.999948	0.987698	79796/79644	2	MCI	DOWN-BP
GO:0006833	water transport	2/935	19/17913	0.261018	0.999948	0.987698	366/360	2	MCI	DOWN-BP
GO:0010612	regulation of cardiac muscle adaptation	2/935	19/17913	0.261018	0.999948	0.987698	90523/54206	2	MCI	DOWN-BP
GO:0021756	striatum development	2/935	19/17913	0.261018	0.999948	0.987698	26050/26047	2	MCI	DOWN-BP
GO:0031061	negative regulation of histone methylation	2/935	19/17913	0.261018	0.999948	0.987698	5079/54880	2	MCI	DOWN-BP
GO:0031280	negative regulation of cyclase activity	2/935	19/17913	0.261018	0.999948	0.987698	9495/56413	2	MCI	DOWN-BP
GO:0032303	regulation of icosanoid secretion	2/935	19/17913	0.261018	0.999948	0.987698	6754/8792	2	MCI	DOWN-BP
GO:0034138	toll-like receptor 3 signaling pathway	2/935	19/17913	0.261018	0.999948	0.987698	23180/29979	2	MCI	DOWN-BP
GO:0035728	response to hepatocyte growth factor	2/935	19/17913	0.261018	0.999948	0.987698	5641/2730	2	MCI	DOWN-BP
GO:0043153	entrainment of circadian clock by photoperiod	2/935	19/17913	0.261018	0.999948	0.987698	1408/26223	2	MCI	DOWN-BP
GO:0046597	negative regulation of viral entry into host cell	2/935	19/17913	0.261018	0.999948	0.987698	5806/11043	2	MCI	DOWN-BP
GO:0046599	regulation of centriole replication	2/935	19/17913	0.261018	0.999948	0.987698	10769/10733	2	MCI	DOWN-BP
GO:0046655	folic acid metabolic process	2/935	19/17913	0.261018	0.999948	0.987698	160428/4552	2	MCI	DOWN-BP
GO:0048670	regulation of collateral sprouting	2/935	19/17913	0.261018	0.999948	0.987698	627/1630	2	MCI	DOWN-BP
GO:0051580	regulation of neurotransmitter uptake	2/935	19/17913	0.261018	0.999948	0.987698	5997/5865	2	MCI	DOWN-BP
GO:0060716	labyrinthine layer blood vessel development	2/935	19/17913	0.261018	0.999948	0.987698	3491/3726	2	MCI	DOWN-BP
GO:0071731	response to nitric oxide	2/935	19/17913	0.261018	0.999948	0.987698	1800/4548	2	MCI	DOWN-BP
GO:1902170	cellular response to reactive nitrogen species	2/935	19/17913	0.261018	0.999948	0.987698	1800/4548	2	MCI	DOWN-BP
GO:1903242	regulation of cardiac muscle hypertrophy in response to stress	2/935	19/17913	0.261018	0.999948	0.987698	90523/54206	2	MCI	DOWN-BP
GO:1905288	vascular associated smooth muscle cell apoptotic process	2/935	19/17913	0.261018	0.999948	0.987698	6648/3479	2	MCI	DOWN-BP
GO:1905459	regulation of vascular associated smooth muscle cell apoptotic process	2/935	19/17913	0.261018	0.999948	0.987698	6648/3479	2	MCI	DOWN-BP
GO:2000678	negative regulation of transcription regulatory region DNA binding	2/935	19/17913	0.261018	0.999948	0.987698	6872/171392	2	MCI	DOWN-BP
GO:0000271	polysaccharide biosynthetic process	5/935	66/17913	0.261121	0.999948	0.987698	3479/9348/2932/2131/55512	5	MCI	DOWN-BP
GO:0015844	monoamine transport	5/935	66/17913	0.261121	0.999948	0.987698	150/5865/3350/3351/1268	5	MCI	DOWN-BP
GO:0051148	negative regulation of muscle cell differentiation	5/935	66/17913	0.261121	0.999948	0.987698	3627/80306/5997/627/493829	5	MCI	DOWN-BP
GO:0031503	protein-containing complex localization	15/935	238/17913	0.262288	0.999948	0.987698	9631/9818/8563/9972/9883/163/22883/23049/11127/79809/100101267/81832/7275/1740/7248	15	MCI	DOWN-BP
GO:0001774	microglial cell activation	4/935	50/17913	0.263633	0.999948	0.987698	10135/3725/3949/3569	4	MCI	DOWN-BP
GO:0002269	leukocyte activation involved in inflammatory response	4/935	50/17913	0.263633	0.999948	0.987698	10135/3725/3949/3569	4	MCI	DOWN-BP
GO:0036465	synaptic vesicle recycling	4/935	50/17913	0.263633	0.999948	0.987698	23208/114781/8867/9829	4	MCI	DOWN-BP
GO:0050771	negative regulation of axonogenesis	4/935	50/17913	0.263633	0.999948	0.987698	1949/5800/1630/8831	4	MCI	DOWN-BP
GO:0070671	response to interleukin-12	4/935	50/17913	0.263633	0.999948	0.987698	5055/6648/961/3595	4	MCI	DOWN-BP
GO:0006112	energy reserve metabolic process	6/935	83/17913	0.265365	0.999948	0.987698	2673/155/8987/3479/2932/4609	6	MCI	DOWN-BP
GO:0006865	amino acid transport	9/935	134/17913	0.266055	0.999948	0.987698	124935/7223/22999/5997/117247/2917/57709/55089/388662	9	MCI	DOWN-BP
GO:0097530	granulocyte migration	7/935	100/17913	0.26697	0.999948	0.987698	3576/2921/7057/8729/1432/79647/7857	7	MCI	DOWN-BP
GO:0071166	ribonucleoprotein complex localization	8/935	117/17913	0.267007	0.999948	0.987698	9631/9818/8563/9972/9883/23049/100101267/7248	8	MCI	DOWN-BP
GO:1900180	regulation of protein localization to nucleus	8/935	117/17913	0.267007	0.999948	0.987698	9818/85443/25885/11143/8882/1432/2932/5743	8	MCI	DOWN-BP
GO:0051091	positive regulation of DNA-binding transcription factor activity	16/935	257/17913	0.268989	0.999948	0.987698	7189/5987/137735/1440/3556/107/2044/6872/7158/3569/4985/8995/5584/11043/8792/84851	16	MCI	DOWN-BP
GO:0001764	neuron migration	10/935	152/17913	0.271018	0.999948	0.987698	29967/137970/9693/84197/8846/1630/259266/4628/6792/23314	10	MCI	DOWN-BP
GO:1901861	regulation of muscle tissue development	10/935	152/17913	0.271018	0.999948	0.987698	57486/57496/5997/51804/56603/3479/3156/1432/79647/9734	10	MCI	DOWN-BP
GO:0015849	organic acid transport	18/935	293/17913	0.271099	0.999948	0.987698	124935/7223/7057/5205/22999/5997/28965/366/117247/2917/10499/57709/55089/6754/10560/388662/8792/11001	18	MCI	DOWN-BP
GO:0046942	carboxylic acid transport	18/935	293/17913	0.271099	0.999948	0.987698	124935/7223/7057/5205/22999/5997/28965/366/117247/2917/10499/57709/55089/6754/10560/388662/8792/11001	18	MCI	DOWN-BP
GO:0002200	somatic diversification of immune receptors	5/935	67/17913	0.271193	0.999948	0.987698	5591/7292/23529/7158/103	5	MCI	DOWN-BP
GO:0009185	ribonucleoside diphosphate metabolic process	9/935	135/17913	0.273058	0.999948	0.987698	9631/9818/221937/9972/9883/8473/3479/100101267/1740	9	MCI	DOWN-BP
GO:0048477	oogenesis	6/935	84/17913	0.27435	0.999948	0.987698	5806/6875/201164/3479/259266/344758	6	MCI	DOWN-BP
GO:1901379	regulation of potassium ion transmembrane transport	6/935	84/17913	0.27435	0.999948	0.987698	219527/81831/287/776/81832/1804	6	MCI	DOWN-BP
GO:0051495	positive regulation of cytoskeleton organization	13/935	205/17913	0.274392	0.999948	0.987698	91807/5987/1440/961/10733/10152/57180/342184/22843/4233/89795/7168/7248	13	MCI	DOWN-BP
GO:0003205	cardiac chamber development	11/935	170/17913	0.274842	0.999948	0.987698	6331/163/3491/659/287/4628/57167/79810/5318/65250/7168	11	MCI	DOWN-BP
GO:0003230	cardiac atrium development	3/935	35/17913	0.275194	0.999948	0.987698	3491/659/287	3	MCI	DOWN-BP
GO:0010831	positive regulation of myotube differentiation	3/935	35/17913	0.275194	0.999948	0.987698	4283/56603/1432	3	MCI	DOWN-BP
GO:0019076	viral release from host cell	3/935	35/17913	0.275194	0.999948	0.987698	5987/23087/11043	3	MCI	DOWN-BP
GO:0030224	monocyte differentiation	3/935	35/17913	0.275194	0.999948	0.987698	8563/3725/4609	3	MCI	DOWN-BP
GO:0035137	hindlimb morphogenesis	3/935	35/17913	0.275194	0.999948	0.987698	23322/3899/342184	3	MCI	DOWN-BP
GO:0035890	exit from host	3/935	35/17913	0.275194	0.999948	0.987698	5987/23087/11043	3	MCI	DOWN-BP
GO:0035891	exit from host cell	3/935	35/17913	0.275194	0.999948	0.987698	5987/23087/11043	3	MCI	DOWN-BP
GO:0045740	positive regulation of DNA replication	3/935	35/17913	0.275194	0.999948	0.987698	3725/253980/79733	3	MCI	DOWN-BP
GO:0048246	macrophage chemotaxis	3/935	35/17913	0.275194	0.999948	0.987698	7057/1432/79647	3	MCI	DOWN-BP
GO:0048710	regulation of astrocyte differentiation	3/935	35/17913	0.275194	0.999948	0.987698	3949/23529/3569	3	MCI	DOWN-BP
GO:0052126	movement in host environment	3/935	35/17913	0.275194	0.999948	0.987698	5987/23087/11043	3	MCI	DOWN-BP
GO:0052192	movement in environment of other organism involved in symbiotic interaction	3/935	35/17913	0.275194	0.999948	0.987698	5987/23087/11043	3	MCI	DOWN-BP
GO:0070884	regulation of calcineurin-NFAT signaling cascade	3/935	35/17913	0.275194	0.999948	0.987698	10725/3479/2932	3	MCI	DOWN-BP
GO:0106056	regulation of calcineurin-mediated signaling	3/935	35/17913	0.275194	0.999948	0.987698	10725/3479/2932	3	MCI	DOWN-BP
GO:1903131	mononuclear cell differentiation	3/935	35/17913	0.275194	0.999948	0.987698	8563/3725/4609	3	MCI	DOWN-BP
GO:0051058	negative regulation of small GTPase mediated signal transduction	4/935	51/17913	0.275356	0.999948	0.987698	286205/253980/8831/4233	4	MCI	DOWN-BP
GO:0051496	positive regulation of stress fiber assembly	4/935	51/17913	0.275356	0.999948	0.987698	961/22843/7168/7248	4	MCI	DOWN-BP
GO:0097366	response to bronchodilator	4/935	51/17913	0.275356	0.999948	0.987698	5997/1800/4548/9734	4	MCI	DOWN-BP
GO:0150077	regulation of neuroinflammatory response	4/935	51/17913	0.275356	0.999948	0.987698	3949/3479/3569/5743	4	MCI	DOWN-BP
GO:2000677	regulation of transcription regulatory region DNA binding	4/935	51/17913	0.275356	0.999948	0.987698	7189/6872/3479/171392	4	MCI	DOWN-BP
GO:2000772	regulation of cellular senescence	4/935	51/17913	0.275356	0.999948	0.987698	10135/5591/10769/10000	4	MCI	DOWN-BP
GO:0048634	regulation of muscle organ development	10/935	153/17913	0.277632	0.999948	0.987698	57486/57496/5997/51804/56603/3479/3156/1432/79647/9734	10	MCI	DOWN-BP
GO:0035303	regulation of dephosphorylation	13/935	206/17913	0.280093	0.999948	0.987698	1408/55105/153769/22853/9863/23504/57709/66036/2932/392617/80034/1740/7248	13	MCI	DOWN-BP
GO:0071216	cellular response to biotic stimulus	13/935	206/17913	0.280093	0.999948	0.987698	3576/7189/3627/5054/7292/1440/10417/3569/1432/10594/2932/5599/84464	13	MCI	DOWN-BP
GO:0009267	cellular response to starvation	9/935	136/17913	0.280113	0.999948	0.987698	467/3725/659/79567/57535/22863/5599/355/7378	9	MCI	DOWN-BP
GO:0002438	acute inflammatory response to antigenic stimulus	2/935	20/17913	0.280751	0.999948	0.987698	4988/1268	2	MCI	DOWN-BP
GO:0010869	regulation of receptor biosynthetic process	2/935	20/17913	0.280751	0.999948	0.987698	81573/10802	2	MCI	DOWN-BP
GO:0014046	dopamine secretion	2/935	20/17913	0.280751	0.999948	0.987698	3351/1268	2	MCI	DOWN-BP
GO:0014059	regulation of dopamine secretion	2/935	20/17913	0.280751	0.999948	0.987698	3351/1268	2	MCI	DOWN-BP
GO:0043586	tongue development	2/935	20/17913	0.280751	0.999948	0.987698	51804/56603	2	MCI	DOWN-BP
GO:0045655	regulation of monocyte differentiation	2/935	20/17913	0.280751	0.999948	0.987698	3725/4609	2	MCI	DOWN-BP
GO:0051383	kinetochore organization	2/935	20/17913	0.280751	0.999948	0.987698	6047/1060	2	MCI	DOWN-BP
GO:0055069	zinc ion homeostasis	2/935	20/17913	0.280751	0.999948	0.987698	23516/7782	2	MCI	DOWN-BP
GO:0060216	definitive hemopoiesis	2/935	20/17913	0.280751	0.999948	0.987698	23543/103	2	MCI	DOWN-BP
GO:0061162	establishment of monopolar cell polarity	2/935	20/17913	0.280751	0.999948	0.987698	8729/5584	2	MCI	DOWN-BP
GO:0070734	histone H3-K27 methylation	2/935	20/17913	0.280751	0.999948	0.987698	57343/8473	2	MCI	DOWN-BP
GO:1902236	negative regulation of endoplasmic reticulum stress-induced intrinsic apoptotic signaling pathway	2/935	20/17913	0.280751	0.999948	0.987698	2907/10525	2	MCI	DOWN-BP
GO:1903204	negative regulation of oxidative stress-induced neuron death	2/935	20/17913	0.280751	0.999948	0.987698	57707/7248	2	MCI	DOWN-BP
GO:0032436	positive regulation of proteasomal ubiquitin-dependent protein catabolic process	5/935	68/17913	0.281346	0.999948	0.987698	153769/10769/6872/2932/29979	5	MCI	DOWN-BP
GO:0046323	glucose import	5/935	68/17913	0.281346	0.999948	0.987698	3479/1432/4205/5584/7248	5	MCI	DOWN-BP
GO:0050891	multicellular organismal water homeostasis	5/935	68/17913	0.281346	0.999948	0.987698	107/56603/109/360/4233	5	MCI	DOWN-BP
GO:1903524	positive regulation of blood circulation	5/935	68/17913	0.281346	0.999948	0.987698	5997/488/55800/7168/5743	5	MCI	DOWN-BP
GO:0008637	apoptotic mitochondrial changes	8/935	119/17913	0.282117	0.999948	0.987698	4719/3725/6648/3479/2537/2932/2730/5599	8	MCI	DOWN-BP
GO:0006275	regulation of DNA replication	7/935	102/17913	0.283372	0.999948	0.987698	3725/5985/84083/3980/253980/3364/79733	7	MCI	DOWN-BP
GO:0014910	regulation of smooth muscle cell migration	6/935	85/17913	0.283406	0.999948	0.987698	5054/3479/54434/80031/9732/7168	6	MCI	DOWN-BP
GO:0043954	cellular component maintenance	4/935	52/17913	0.287163	0.999948	0.987698	577/2904/8831/1740	4	MCI	DOWN-BP
GO:0048016	inositol phosphate-mediated signaling	4/935	52/17913	0.287163	0.999948	0.987698	3708/10725/3479/2932	4	MCI	DOWN-BP
GO:0051568	histone H3-K4 methylation	4/935	52/17913	0.287163	0.999948	0.987698	4602/5929/8473/54880	4	MCI	DOWN-BP
GO:0090307	mitotic spindle assembly	4/935	52/17913	0.287163	0.999948	0.987698	22974/126731/126353/3832	4	MCI	DOWN-BP
GO:0015718	monocarboxylic acid transport	9/935	137/17913	0.287219	0.999948	0.987698	7223/7057/5205/28965/366/10499/6754/8792/11001	9	MCI	DOWN-BP
GO:0050709	negative regulation of protein secretion	9/935	137/17913	0.287219	0.999948	0.987698	5987/338557/150/4988/23208/3156/9515/9734/27242	9	MCI	DOWN-BP
GO:0001659	temperature homeostasis	11/935	172/17913	0.287446	0.999948	0.987698	57561/338557/7253/155/79068/8473/4012/8792/5746/1268/5743	11	MCI	DOWN-BP
GO:0003091	renal water homeostasis	3/935	36/17913	0.289633	0.999948	0.987698	107/109/360	3	MCI	DOWN-BP
GO:0008156	negative regulation of DNA replication	3/935	36/17913	0.289633	0.999948	0.987698	84083/3980/3364	3	MCI	DOWN-BP
GO:0010573	vascular endothelial growth factor production	3/935	36/17913	0.289633	0.999948	0.987698	9508/3569/5743	3	MCI	DOWN-BP
GO:0015682	ferric iron transport	3/935	36/17913	0.289633	0.999948	0.987698	22853/523/527	3	MCI	DOWN-BP
GO:0032885	regulation of polysaccharide biosynthetic process	3/935	36/17913	0.289633	0.999948	0.987698	3479/2932/55512	3	MCI	DOWN-BP
GO:0033572	transferrin transport	3/935	36/17913	0.289633	0.999948	0.987698	22853/523/527	3	MCI	DOWN-BP
GO:0033762	response to glucagon	3/935	36/17913	0.289633	0.999948	0.987698	9340/107/109	3	MCI	DOWN-BP
GO:0045911	positive regulation of DNA recombination	3/935	36/17913	0.289633	0.999948	0.987698	7292/23529/7158	3	MCI	DOWN-BP
GO:0046825	regulation of protein export from nucleus	3/935	36/17913	0.289633	0.999948	0.987698	51496/64328/2932	3	MCI	DOWN-BP
GO:0051973	positive regulation of telomerase activity	3/935	36/17913	0.289633	0.999948	0.987698	92345/4609/8550	3	MCI	DOWN-BP
GO:0060251	regulation of glial cell proliferation	3/935	36/17913	0.289633	0.999948	0.987698	4602/3569/5584	3	MCI	DOWN-BP
GO:0071634	regulation of transforming growth factor beta production	3/935	36/17913	0.289633	0.999948	0.987698	4602/7057/5743	3	MCI	DOWN-BP
GO:0072512	trivalent inorganic cation transport	3/935	36/17913	0.289633	0.999948	0.987698	22853/523/527	3	MCI	DOWN-BP
GO:1905521	regulation of macrophage migration	3/935	36/17913	0.289633	0.999948	0.987698	7057/1432/79647	3	MCI	DOWN-BP
GO:1905477	positive regulation of protein localization to membrane	8/935	120/17913	0.289756	0.999948	0.987698	163/9495/57214/25999/23255/54434/5584/5599	8	MCI	DOWN-BP
GO:0071375	cellular response to peptide hormone stimulus	18/935	297/17913	0.290171	0.999948	0.987698	9340/5591/7253/107/5471/114814/23235/8473/55777/109/5584/523/5164/54206/527/9734/493829/4644	18	MCI	DOWN-BP
GO:0032103	positive regulation of response to external stimulus	19/935	315/17913	0.290301	0.999948	0.987698	3576/7189/3627/5054/4988/7057/7292/659/3949/3569/1432/5641/8792/79647/4233/145741/1268/7857/5743	19	MCI	DOWN-BP
GO:0031960	response to corticosteroid	10/935	155/17913	0.290999	0.999948	0.987698	1261/5069/3351/2353/3557/121278/3569/10888/54206/5743	10	MCI	DOWN-BP
GO:0051155	positive regulation of striated muscle cell differentiation	5/935	69/17913	0.291571	0.999948	0.987698	91807/4283/56603/3479/1432	5	MCI	DOWN-BP
GO:0051865	protein autoubiquitination	5/935	69/17913	0.291571	0.999948	0.987698	7189/153769/6047/6872/127544	5	MCI	DOWN-BP
GO:0070509	calcium ion import	5/935	69/17913	0.291571	0.999948	0.987698	5987/7223/488/776/781	5	MCI	DOWN-BP
GO:2001259	positive regulation of cation channel activity	5/935	69/17913	0.291571	0.999948	0.987698	219527/6786/287/30845/781	5	MCI	DOWN-BP
GO:0032091	negative regulation of protein binding	7/935	103/17913	0.291663	0.999948	0.987698	51339/81494/5792/4043/2932/5599/4233	7	MCI	DOWN-BP
GO:0032526	response to retinoic acid	7/935	103/17913	0.291663	0.999948	0.987698	22850/4602/54834/56603/360/7478/4277	7	MCI	DOWN-BP
GO:0044773	mitotic DNA damage checkpoint	6/935	86/17913	0.292527	0.999948	0.987698	9125/5591/10769/995/5325/79733	6	MCI	DOWN-BP
GO:0061097	regulation of protein tyrosine kinase activity	6/935	86/17913	0.292527	0.999948	0.987698	285016/150/627/2915/54206/11116	6	MCI	DOWN-BP
GO:0002700	regulation of production of molecular mediator of immune response	9/935	138/17913	0.294373	0.999948	0.987698	7189/5591/7292/10417/23529/7158/3569/1432/3598	9	MCI	DOWN-BP
GO:0044344	cellular response to fibroblast growth factor stimulus	9/935	138/17913	0.294373	0.999948	0.987698	3576/2252/1960/5430/7057/9702/23543/960/2730	9	MCI	DOWN-BP
GO:0046031	ADP metabolic process	8/935	121/17913	0.297445	0.999948	0.987698	9631/9818/221937/9972/9883/8473/3479/100101267	8	MCI	DOWN-BP
GO:0071347	cellular response to interleukin-1	10/935	156/17913	0.297747	0.999948	0.987698	3576/7189/91807/3556/961/3557/3569/2635/171392/2634	10	MCI	DOWN-BP
GO:0019229	regulation of vasoconstriction	4/935	53/17913	0.29904	0.999948	0.987698	150/659/9732/5743	4	MCI	DOWN-BP
GO:0032964	collagen biosynthetic process	4/935	53/17913	0.29904	0.999948	0.987698	4602/9508/3569/54206	4	MCI	DOWN-BP
GO:0050994	regulation of lipid catabolic process	4/935	53/17913	0.29904	0.999948	0.987698	150/3949/83752/1268	4	MCI	DOWN-BP
GO:0002478	antigen processing and presentation of exogenous peptide antigen	11/935	174/17913	0.300214	0.999948	0.987698	7189/50489/163/11127/161/8907/4012/5641/10802/3832/6712	11	MCI	DOWN-BP
GO:0042594	response to starvation	11/935	174/17913	0.300214	0.999948	0.987698	467/6751/221937/3725/659/79567/57535/22863/5599/355/7378	11	MCI	DOWN-BP
GO:0002089	lens morphogenesis in camera-type eye	2/935	21/17913	0.30044	0.999948	0.987698	25945/10152	2	MCI	DOWN-BP
GO:0008053	mitochondrial fusion	2/935	21/17913	0.30044	0.999948	0.987698	201164/374986	2	MCI	DOWN-BP
GO:0010985	negative regulation of lipoprotein particle clearance	2/935	21/17913	0.30044	0.999948	0.987698	4043/8570	2	MCI	DOWN-BP
GO:0031290	retinal ganglion cell axon guidance	2/935	21/17913	0.30044	0.999948	0.987698	10505/5800	2	MCI	DOWN-BP
GO:0032674	regulation of interleukin-5 production	2/935	21/17913	0.30044	0.999948	0.987698	3556/27242	2	MCI	DOWN-BP
GO:0034204	lipid translocation	2/935	21/17913	0.30044	0.999948	0.987698	5205/10079	2	MCI	DOWN-BP
GO:0036150	phosphatidylserine acyl-chain remodeling	2/935	21/17913	0.30044	0.999948	0.987698	114879/114884	2	MCI	DOWN-BP
GO:0036499	PERK-mediated unfolded protein response	2/935	21/17913	0.30044	0.999948	0.987698	3576/467	2	MCI	DOWN-BP
GO:0036507	protein demannosylation	2/935	21/17913	0.30044	0.999948	0.987698	4121/56886	2	MCI	DOWN-BP
GO:0036508	protein alpha-1,2-demannosylation	2/935	21/17913	0.30044	0.999948	0.987698	4121/56886	2	MCI	DOWN-BP
GO:0045332	phospholipid translocation	2/935	21/17913	0.30044	0.999948	0.987698	5205/10079	2	MCI	DOWN-BP
GO:0050765	negative regulation of phagocytosis	2/935	21/17913	0.30044	0.999948	0.987698	23208/961	2	MCI	DOWN-BP
GO:0051900	regulation of mitochondrial depolarization	2/935	21/17913	0.30044	0.999948	0.987698	2537/2730	2	MCI	DOWN-BP
GO:0060260	regulation of transcription initiation from RNA polymerase II promoter	2/935	21/17913	0.30044	0.999948	0.987698	6872/55832	2	MCI	DOWN-BP
GO:0061339	establishment or maintenance of monopolar cell polarity	2/935	21/17913	0.30044	0.999948	0.987698	8729/5584	2	MCI	DOWN-BP
GO:0072010	glomerular epithelium development	2/935	21/17913	0.30044	0.999948	0.987698	5800/9863	2	MCI	DOWN-BP
GO:0072337	modified amino acid transport	2/935	21/17913	0.30044	0.999948	0.987698	6583/10560	2	MCI	DOWN-BP
GO:1902667	regulation of axon guidance	2/935	21/17913	0.30044	0.999948	0.987698	5800/659	2	MCI	DOWN-BP
GO:2000104	negative regulation of DNA-dependent DNA replication	2/935	21/17913	0.30044	0.999948	0.987698	84083/3980	2	MCI	DOWN-BP
GO:0043648	dicarboxylic acid metabolic process	6/935	87/17913	0.301706	0.999948	0.987698	160428/85300/79944/4552/2730/144193	6	MCI	DOWN-BP
GO:0034381	plasma lipoprotein particle clearance	5/935	70/17913	0.30186	0.999948	0.987698	163/4043/3949/161/8570	5	MCI	DOWN-BP
GO:0045732	positive regulation of protein catabolic process	12/935	192/17913	0.301997	0.999948	0.987698	51339/1457/153769/150/3949/10769/6872/51514/2932/160418/29979/139285	12	MCI	DOWN-BP
GO:0001941	postsynaptic membrane organization	3/935	37/17913	0.304124	0.999948	0.987698	729956/9863/54434	3	MCI	DOWN-BP
GO:0002714	positive regulation of B cell mediated immunity	3/935	37/17913	0.304124	0.999948	0.987698	7292/23529/7158	3	MCI	DOWN-BP
GO:0002891	positive regulation of immunoglobulin mediated immune response	3/935	37/17913	0.304124	0.999948	0.987698	7292/23529/7158	3	MCI	DOWN-BP
GO:0010614	negative regulation of cardiac muscle hypertrophy	3/935	37/17913	0.304124	0.999948	0.987698	5997/90523/54206	3	MCI	DOWN-BP
GO:0014912	negative regulation of smooth muscle cell migration	3/935	37/17913	0.304124	0.999948	0.987698	5054/80031/7168	3	MCI	DOWN-BP
GO:0030212	hyaluronan metabolic process	3/935	37/17913	0.304124	0.999948	0.987698	57214/960/55512	3	MCI	DOWN-BP
GO:0042307	positive regulation of protein import into nucleus	3/935	37/17913	0.304124	0.999948	0.987698	8882/1432/5743	3	MCI	DOWN-BP
GO:0045214	sarcomere organization	3/935	37/17913	0.304124	0.999948	0.987698	91807/51804/7168	3	MCI	DOWN-BP
GO:0046676	negative regulation of insulin secretion	3/935	37/17913	0.304124	0.999948	0.987698	150/3156/9515	3	MCI	DOWN-BP
GO:0097120	receptor localization to synapse	3/935	37/17913	0.304124	0.999948	0.987698	22883/81832/1740	3	MCI	DOWN-BP
GO:1903829	positive regulation of cellular protein localization	19/935	318/17913	0.30446	0.999948	0.987698	163/51496/23208/11143/9495/57214/79567/64328/8882/25999/1432/23255/9777/2932/54434/5584/57707/5599/5743	19	MCI	DOWN-BP
GO:0006405	RNA export from nucleus	8/935	122/17913	0.305181	0.999948	0.987698	9631/9818/8563/9972/9883/23049/100101267/7248	8	MCI	DOWN-BP
GO:0055067	monovalent inorganic cation homeostasis	8/935	122/17913	0.305181	0.999948	0.987698	54734/6332/9777/84679/523/5164/527/3778	8	MCI	DOWN-BP
GO:0006898	receptor-mediated endocytosis	18/935	301/17913	0.309666	0.999948	0.987698	3576/6401/26045/5054/50489/6311/163/23208/4043/3949/3351/9863/347730/161/10525/9829/84251/133308	18	MCI	DOWN-BP
GO:1904705	regulation of vascular smooth muscle cell proliferation	6/935	88/17913	0.310937	0.999948	0.987698	3725/6648/3351/3479/4209/7168	6	MCI	DOWN-BP
GO:1990874	vascular smooth muscle cell proliferation	6/935	88/17913	0.310937	0.999948	0.987698	3725/6648/3351/3479/4209/7168	6	MCI	DOWN-BP
GO:0002763	positive regulation of myeloid leukocyte differentiation	4/935	54/17913	0.310973	0.999948	0.987698	7189/3725/2353/133308	4	MCI	DOWN-BP
GO:0010524	positive regulation of calcium ion transport into cytosol	4/935	54/17913	0.310973	0.999948	0.987698	3627/4283/57214/22953	4	MCI	DOWN-BP
GO:0046605	regulation of centrosome cycle	4/935	54/17913	0.310973	0.999948	0.987698	10769/10733/3832/899	4	MCI	DOWN-BP
GO:0051937	catecholamine transport	4/935	54/17913	0.310973	0.999948	0.987698	150/5865/3351/1268	4	MCI	DOWN-BP
GO:0097755	positive regulation of blood vessel diameter	4/935	54/17913	0.310973	0.999948	0.987698	5997/659/6648/9732	4	MCI	DOWN-BP
GO:0001736	establishment of planar polarity	8/935	123/17913	0.31296	0.999948	0.987698	51339/23322/163/9863/161/22881/166336/65250	8	MCI	DOWN-BP
GO:0007164	establishment of tissue polarity	8/935	123/17913	0.31296	0.999948	0.987698	51339/23322/163/9863/161/22881/166336/65250	8	MCI	DOWN-BP
GO:0019884	antigen processing and presentation of exogenous antigen	11/935	176/17913	0.313127	0.999948	0.987698	7189/50489/163/11127/161/8907/4012/5641/10802/3832/6712	11	MCI	DOWN-BP
GO:0071222	cellular response to lipopolysaccharide	11/935	176/17913	0.313127	0.999948	0.987698	3576/7189/3627/5054/7292/1440/10417/3569/1432/10594/5599	11	MCI	DOWN-BP
GO:0071496	cellular response to external stimulus	19/935	320/17913	0.314014	0.999948	0.987698	10135/467/3725/659/1591/6872/2353/79567/7421/57535/22863/54434/5164/360/5599/355/7378/7248/5743	19	MCI	DOWN-BP
GO:0006913	nucleocytoplasmic transport	18/935	302/17913	0.314599	0.999948	0.987698	9631/9818/8563/137735/51194/9972/9883/51496/23049/64328/100101267/8882/1432/56478/6310/2932/7248/5743	18	MCI	DOWN-BP
GO:0002065	columnar/cuboidal epithelial cell differentiation	7/935	106/17913	0.316844	0.999948	0.987698	51092/79583/5054/4610/5991/9139/2932	7	MCI	DOWN-BP
GO:0006493	protein O-linked glycosylation	7/935	106/17913	0.316844	0.999948	0.987698	729920/442117/2218/10724/8473/84197/160418	7	MCI	DOWN-BP
GO:0032620	interleukin-17 production	3/935	38/17913	0.318644	0.999948	0.987698	7292/3569/23180	3	MCI	DOWN-BP
GO:0044088	regulation of vacuole organization	3/935	38/17913	0.318644	0.999948	0.987698	200576/57535/79837	3	MCI	DOWN-BP
GO:0071604	transforming growth factor beta production	3/935	38/17913	0.318644	0.999948	0.987698	4602/7057/5743	3	MCI	DOWN-BP
GO:1903523	negative regulation of blood circulation	3/935	38/17913	0.318644	0.999948	0.987698	659/488/9732	3	MCI	DOWN-BP
GO:1904037	positive regulation of epithelial cell apoptotic process	3/935	38/17913	0.318644	0.999948	0.987698	7057/3569/5584	3	MCI	DOWN-BP
GO:0001539	cilium or flagellum-dependent cell motility	2/935	22/17913	0.320035	0.999948	0.987698	126731/5991	2	MCI	DOWN-BP
GO:0006309	apoptotic DNA fragmentation	2/935	22/17913	0.320035	0.999948	0.987698	3569/1776	2	MCI	DOWN-BP
GO:0006783	heme biosynthetic process	2/935	22/17913	0.320035	0.999948	0.987698	3658/1352	2	MCI	DOWN-BP
GO:0009235	cobalamin metabolic process	2/935	22/17913	0.320035	0.999948	0.987698	4548/4552	2	MCI	DOWN-BP
GO:0010866	regulation of triglyceride biosynthetic process	2/935	22/17913	0.320035	0.999948	0.987698	128486/3949	2	MCI	DOWN-BP
GO:0031639	plasminogen activation	2/935	22/17913	0.320035	0.999948	0.987698	5054/7057	2	MCI	DOWN-BP
GO:0032366	intracellular sterol transport	2/935	22/17913	0.320035	0.999948	0.987698	3949/57614	2	MCI	DOWN-BP
GO:0032367	intracellular cholesterol transport	2/935	22/17913	0.320035	0.999948	0.987698	3949/57614	2	MCI	DOWN-BP
GO:0032594	protein transport within lipid bilayer	2/935	22/17913	0.320035	0.999948	0.987698	22883/23180	2	MCI	DOWN-BP
GO:0032634	interleukin-5 production	2/935	22/17913	0.320035	0.999948	0.987698	3556/27242	2	MCI	DOWN-BP
GO:0034067	protein localization to Golgi apparatus	2/935	22/17913	0.320035	0.999948	0.987698	8729/79567	2	MCI	DOWN-BP
GO:0035584	calcium-mediated signaling using intracellular calcium source	2/935	22/17913	0.320035	0.999948	0.987698	2915/6364	2	MCI	DOWN-BP
GO:0044743	protein transmembrane import into intracellular organelle	2/935	22/17913	0.320035	0.999948	0.987698	55670/83752	2	MCI	DOWN-BP
GO:0045624	positive regulation of T-helper cell differentiation	2/935	22/17913	0.320035	0.999948	0.987698	4602/7292	2	MCI	DOWN-BP
GO:0045956	positive regulation of calcium ion-dependent exocytosis	2/935	22/17913	0.320035	0.999948	0.987698	776/1268	2	MCI	DOWN-BP
GO:0046856	phosphatidylinositol dephosphorylation	2/935	22/17913	0.320035	0.999948	0.987698	66036/8867	2	MCI	DOWN-BP
GO:0048103	somatic stem cell division	2/935	22/17913	0.320035	0.999948	0.987698	9253/259266	2	MCI	DOWN-BP
GO:0050927	positive regulation of positive chemotaxis	2/935	22/17913	0.320035	0.999948	0.987698	3576/7857	2	MCI	DOWN-BP
GO:0050995	negative regulation of lipid catabolic process	2/935	22/17913	0.320035	0.999948	0.987698	150/1268	2	MCI	DOWN-BP
GO:0060285	cilium-dependent cell motility	2/935	22/17913	0.320035	0.999948	0.987698	126731/5991	2	MCI	DOWN-BP
GO:0080111	DNA demethylation	2/935	22/17913	0.320035	0.999948	0.987698	79068/8846	2	MCI	DOWN-BP
GO:0150079	negative regulation of neuroinflammatory response	2/935	22/17913	0.320035	0.999948	0.987698	3949/3479	2	MCI	DOWN-BP
GO:1903306	negative regulation of regulated secretory pathway	2/935	22/17913	0.320035	0.999948	0.987698	150/3598	2	MCI	DOWN-BP
GO:2000050	regulation of non-canonical Wnt signaling pathway	2/935	22/17913	0.320035	0.999948	0.987698	51339/22881	2	MCI	DOWN-BP
GO:0002824	positive regulation of adaptive immune response based on somatic recombination of immune receptors built from immunoglobulin superfamily domains	6/935	89/17913	0.320214	0.999948	0.987698	7189/5817/7292/23529/7158/3569	6	MCI	DOWN-BP
GO:0019319	hexose biosynthetic process	6/935	89/17913	0.320214	0.999948	0.987698	467/57486/221937/51363/8473/5164	6	MCI	DOWN-BP
GO:0044728	DNA methylation or demethylation	6/935	89/17913	0.320214	0.999948	0.987698	201164/2353/79068/8846/4552/4609	6	MCI	DOWN-BP
GO:0018205	peptidyl-lysine modification	22/935	376/17913	0.320595	0.999948	0.987698	9631/9818/93624/138474/4602/5929/9972/9883/57343/11143/5079/6872/79723/8473/100101267/54880/23326/205564/55689/57691/9734/26122	22	MCI	DOWN-BP
GO:0050710	negative regulation of cytokine secretion	5/935	72/17913	0.322593	0.999948	0.987698	5987/338557/23208/9734/27242	5	MCI	DOWN-BP
GO:0050772	positive regulation of axonogenesis	5/935	72/17913	0.322593	0.999948	0.987698	659/627/114798/6792/7224	5	MCI	DOWN-BP
GO:1902117	positive regulation of organelle assembly	5/935	72/17913	0.322593	0.999948	0.987698	91807/10733/57535/9908/79837	5	MCI	DOWN-BP
GO:0003229	ventricular cardiac muscle tissue development	4/935	55/17913	0.32295	0.999948	0.987698	1829/79810/5318/7168	4	MCI	DOWN-BP
GO:0031102	neuron projection regeneration	4/935	55/17913	0.32295	0.999948	0.987698	3725/5792/4548/23162	4	MCI	DOWN-BP
GO:0042306	regulation of protein import into nucleus	4/935	55/17913	0.32295	0.999948	0.987698	9818/8882/1432/5743	4	MCI	DOWN-BP
GO:0098586	cellular response to virus	4/935	55/17913	0.32295	0.999948	0.987698	8729/1432/2537/103	4	MCI	DOWN-BP
GO:0002792	negative regulation of peptide secretion	9/935	142/17913	0.323405	0.999948	0.987698	5987/338557/150/4988/23208/3156/9515/9734/27242	9	MCI	DOWN-BP
GO:0006406	mRNA export from nucleus	7/935	107/17913	0.325324	0.999948	0.987698	9631/9818/8563/9972/9883/23049/100101267	7	MCI	DOWN-BP
GO:0071427	mRNA-containing ribonucleoprotein complex export from nucleus	7/935	107/17913	0.325324	0.999948	0.987698	9631/9818/8563/9972/9883/23049/100101267	7	MCI	DOWN-BP
GO:0045637	regulation of myeloid cell differentiation	15/935	250/17913	0.326484	0.999948	0.987698	7189/3725/5929/814/7057/2353/26013/23543/1432/171392/5814/4609/192670/91/133308	15	MCI	DOWN-BP
GO:0031331	positive regulation of cellular catabolic process	20/935	341/17913	0.327411	0.999948	0.987698	51339/153769/150/3949/10769/6872/79068/3479/3569/57535/2932/8570/79837/23530/11043/160418/29979/139285/1612/7248	20	MCI	DOWN-BP
GO:0051169	nuclear transport	18/935	305/17913	0.329528	0.999948	0.987698	9631/9818/8563/137735/51194/9972/9883/51496/23049/64328/100101267/8882/1432/56478/6310/2932/7248/5743	18	MCI	DOWN-BP
GO:0044774	mitotic DNA integrity checkpoint	6/935	90/17913	0.329531	0.999948	0.987698	9125/5591/10769/995/5325/79733	6	MCI	DOWN-BP
GO:0045639	positive regulation of myeloid cell differentiation	6/935	90/17913	0.329531	0.999948	0.987698	7189/3725/2353/1432/91/133308	6	MCI	DOWN-BP
GO:0051225	spindle assembly	6/935	90/17913	0.329531	0.999948	0.987698	22974/126731/6047/126353/259266/3832	6	MCI	DOWN-BP
GO:0061387	regulation of extent of cell growth	6/935	90/17913	0.329531	0.999948	0.987698	659/627/1630/2932/6792/7224	6	MCI	DOWN-BP
GO:0043409	negative regulation of MAPK cascade	11/935	179/17913	0.332736	0.999948	0.987698	51339/467/153769/5801/2218/142679/5997/3156/171392/4609/54206	11	MCI	DOWN-BP
GO:0000075	cell cycle checkpoint	12/935	197/17913	0.332986	0.999948	0.987698	8563/9125/5591/10769/10116/3364/79184/1432/995/51514/5325/79733	12	MCI	DOWN-BP
GO:0032869	cellular response to insulin stimulus	12/935	197/17913	0.332986	0.999948	0.987698	5591/5471/23235/8473/5584/523/5164/54206/527/9734/493829/4644	12	MCI	DOWN-BP
GO:0051881	regulation of mitochondrial membrane potential	5/935	73/17913	0.333021	0.999948	0.987698	4719/4985/2537/2730/23530	5	MCI	DOWN-BP
GO:0014741	negative regulation of muscle hypertrophy	3/935	39/17913	0.333172	0.999948	0.987698	5997/90523/54206	3	MCI	DOWN-BP
GO:0019432	triglyceride biosynthetic process	3/935	39/17913	0.333172	0.999948	0.987698	128486/3949/2710	3	MCI	DOWN-BP
GO:0030204	chondroitin sulfate metabolic process	3/935	39/17913	0.333172	0.999948	0.987698	51363/3423/337876	3	MCI	DOWN-BP
GO:0031062	positive regulation of histone methylation	3/935	39/17913	0.333172	0.999948	0.987698	4602/57343/8473	3	MCI	DOWN-BP
GO:0033003	regulation of mast cell activation	3/935	39/17913	0.333172	0.999948	0.987698	57102/1268/3598	3	MCI	DOWN-BP
GO:0045616	regulation of keratinocyte differentiation	3/935	39/17913	0.333172	0.999948	0.987698	7421/360/54206	3	MCI	DOWN-BP
GO:0050433	regulation of catecholamine secretion	3/935	39/17913	0.333172	0.999948	0.987698	150/3351/1268	3	MCI	DOWN-BP
GO:0090207	regulation of triglyceride metabolic process	3/935	39/17913	0.333172	0.999948	0.987698	128486/3949/22863	3	MCI	DOWN-BP
GO:0097035	regulation of membrane lipid distribution	3/935	39/17913	0.333172	0.999948	0.987698	5205/10079/63982	3	MCI	DOWN-BP
GO:1904591	positive regulation of protein import	3/935	39/17913	0.333172	0.999948	0.987698	8882/1432/5743	3	MCI	DOWN-BP
GO:2000008	regulation of protein localization to cell surface	3/935	39/17913	0.333172	0.999948	0.987698	627/8729/9777	3	MCI	DOWN-BP
GO:0019058	viral life cycle	19/935	324/17913	0.333372	0.999948	0.987698	3576/9631/9818/5817/5806/5987/5288/1949/9972/9883/201626/3949/7342/100101267/23087/1656/11043/103/5297	19	MCI	DOWN-BP
GO:0061098	positive regulation of protein tyrosine kinase activity	4/935	56/17913	0.334957	0.999948	0.987698	285016/150/627/2915	4	MCI	DOWN-BP
GO:1903202	negative regulation of oxidative stress-induced cell death	4/935	56/17913	0.334957	0.999948	0.987698	6648/57707/4233/7248	4	MCI	DOWN-BP
GO:0043467	regulation of generation of precursor metabolites and energy	9/935	144/17913	0.338129	0.999948	0.987698	9631/9818/9972/9883/201626/8473/3479/100101267/2932	9	MCI	DOWN-BP
GO:0051493	regulation of cytoskeleton organization	27/935	472/17913	0.338806	0.999948	0.987698	91807/5987/22974/126731/1440/60312/91663/6047/961/10769/2044/10733/25999/10152/2932/57180/342184/22843/3832/157922/899/4233/89795/7168/6712/119/7248	27	MCI	DOWN-BP
GO:0000041	transition metal ion transport	6/935	91/17913	0.338882	0.999948	0.987698	23516/286133/22853/3658/523/527	6	MCI	DOWN-BP
GO:0002708	positive regulation of lymphocyte mediated immunity	6/935	91/17913	0.338882	0.999948	0.987698	7189/5817/7292/23529/7158/3569	6	MCI	DOWN-BP
GO:0007009	plasma membrane organization	6/935	91/17913	0.338882	0.999948	0.987698	23208/287/488/63982/4628/493829	6	MCI	DOWN-BP
GO:0014909	smooth muscle cell migration	6/935	91/17913	0.338882	0.999948	0.987698	5054/3479/54434/80031/9732/7168	6	MCI	DOWN-BP
GO:1901184	regulation of ERBB signaling pathway	6/935	91/17913	0.338882	0.999948	0.987698	9125/150/8874/2537/5641/54206	6	MCI	DOWN-BP
GO:1901655	cellular response to ketone	6/935	91/17913	0.338882	0.999948	0.987698	196/7292/107/109/54464/54206	6	MCI	DOWN-BP
GO:0006297	nucleotide-excision repair, DNA gap filling	2/935	23/17913	0.339493	0.999948	0.987698	5985/3980	2	MCI	DOWN-BP
GO:0006458	'de novo' protein folding	2/935	23/17913	0.339493	0.999948	0.987698	51182/56886	2	MCI	DOWN-BP
GO:0006884	cell volume homeostasis	2/935	23/17913	0.339493	0.999948	0.987698	23507/3778	2	MCI	DOWN-BP
GO:0009648	photoperiodism	2/935	23/17913	0.339493	0.999948	0.987698	1408/26223	2	MCI	DOWN-BP
GO:0031579	membrane raft organization	2/935	23/17913	0.339493	0.999948	0.987698	91663/23180	2	MCI	DOWN-BP
GO:0032098	regulation of appetite	2/935	23/17913	0.339493	0.999948	0.987698	4988/3358	2	MCI	DOWN-BP
GO:0032703	negative regulation of interleukin-2 production	2/935	23/17913	0.339493	0.999948	0.987698	5987/89795	2	MCI	DOWN-BP
GO:0043576	regulation of respiratory gaseous exchange	2/935	23/17913	0.339493	0.999948	0.987698	79068/57616	2	MCI	DOWN-BP
GO:0050926	regulation of positive chemotaxis	2/935	23/17913	0.339493	0.999948	0.987698	3576/7857	2	MCI	DOWN-BP
GO:0051882	mitochondrial depolarization	2/935	23/17913	0.339493	0.999948	0.987698	2537/2730	2	MCI	DOWN-BP
GO:0051968	positive regulation of synaptic transmission, glutamatergic	2/935	23/17913	0.339493	0.999948	0.987698	57616/5743	2	MCI	DOWN-BP
GO:0060143	positive regulation of syncytium formation by plasma membrane fusion	2/935	23/17913	0.339493	0.999948	0.987698	4283/1432	2	MCI	DOWN-BP
GO:0061436	establishment of skin barrier	2/935	23/17913	0.339493	0.999948	0.987698	56603/4233	2	MCI	DOWN-BP
GO:0071305	cellular response to vitamin D	2/935	23/17913	0.339493	0.999948	0.987698	1591/7421	2	MCI	DOWN-BP
GO:1903861	positive regulation of dendrite extension	2/935	23/17913	0.339493	0.999948	0.987698	22999/23025	2	MCI	DOWN-BP
GO:0009416	response to light stimulus	18/935	307/17913	0.339579	0.999948	0.987698	1408/2071/8491/84083/6872/2353/123879/57282/3364/3156/81832/51514/4609/5599/8831/26223/6010/5743	18	MCI	DOWN-BP
GO:0070372	regulation of ERK1 and ERK2 cascade	16/935	271/17913	0.342031	0.999948	0.987698	467/285016/3725/5801/338557/4988/3358/3491/9693/3156/673/6754/960/152110/8792/54206	16	MCI	DOWN-BP
GO:0034968	histone lysine methylation	7/935	109/17913	0.342386	0.999948	0.987698	4602/5929/57343/5079/79723/8473/54880	7	MCI	DOWN-BP
GO:0050769	positive regulation of neurogenesis	26/935	455/17913	0.344723	0.999948	0.987698	285016/55714/4602/7516/4988/9253/22999/5997/659/9139/9863/23025/627/9693/114798/23529/57498/26011/259266/3569/54664/5584/6792/26259/1268/7224	26	MCI	DOWN-BP
GO:0071774	response to fibroblast growth factor	9/935	145/17913	0.345533	0.999948	0.987698	3576/2252/1960/5430/7057/9702/23543/960/2730	9	MCI	DOWN-BP
GO:0050679	positive regulation of epithelial cell proliferation	12/935	199/17913	0.345568	0.999948	0.987698	3725/2252/1960/6331/57343/5798/659/10000/3479/4609/1750/7857	12	MCI	DOWN-BP
GO:0051099	positive regulation of binding	11/935	181/17913	0.345942	0.999948	0.987698	51339/7189/1440/10769/627/9693/6872/3479/2932/4233/119	11	MCI	DOWN-BP
GO:0001836	release of cytochrome c from mitochondria	4/935	57/17913	0.346982	0.999948	0.987698	3725/6648/3479/2537	4	MCI	DOWN-BP
GO:0044786	cell cycle DNA replication	4/935	57/17913	0.346982	0.999948	0.987698	5985/8882/5557/79733	4	MCI	DOWN-BP
GO:0045604	regulation of epidermal cell differentiation	4/935	57/17913	0.346982	0.999948	0.987698	4610/7421/360/54206	4	MCI	DOWN-BP
GO:1900408	negative regulation of cellular response to oxidative stress	4/935	57/17913	0.346982	0.999948	0.987698	6648/57707/4233/7248	4	MCI	DOWN-BP
GO:0002369	T cell cytokine production	3/935	40/17913	0.347686	0.999948	0.987698	7189/7292/3569	3	MCI	DOWN-BP
GO:0010824	regulation of centrosome duplication	3/935	40/17913	0.347686	0.999948	0.987698	10769/10733/899	3	MCI	DOWN-BP
GO:0032924	activin receptor signaling pathway	3/935	40/17913	0.347686	0.999948	0.987698	659/9863/91	3	MCI	DOWN-BP
GO:0043403	skeletal muscle tissue regeneration	3/935	40/17913	0.347686	0.999948	0.987698	6442/3479/79647	3	MCI	DOWN-BP
GO:0048286	lung alveolus development	3/935	40/17913	0.347686	0.999948	0.987698	659/54206/55512	3	MCI	DOWN-BP
GO:0051281	positive regulation of release of sequestered calcium ion into cytosol	3/935	40/17913	0.347686	0.999948	0.987698	3627/4283/57214	3	MCI	DOWN-BP
GO:0071470	cellular response to osmotic stress	3/935	40/17913	0.347686	0.999948	0.987698	9990/54206/5743	3	MCI	DOWN-BP
GO:0032434	regulation of proteasomal ubiquitin-dependent protein catabolic process	7/935	110/17913	0.350959	0.999948	0.987698	153769/10769/6872/8473/2932/9097/29979	7	MCI	DOWN-BP
GO:0045995	regulation of embryonic development	8/935	128/17913	0.352378	0.999948	0.987698	25819/126731/51804/91663/3557/3479/26011/27042	8	MCI	DOWN-BP
GO:0046677	response to antibiotic	19/935	328/17913	0.353016	0.999948	0.987698	196/3725/4602/4988/5997/1440/11143/3351/107/2904/3156/3569/109/54464/57578/4233/55512/116443/1268	19	MCI	DOWN-BP
GO:1903201	regulation of oxidative stress-induced cell death	5/935	75/17913	0.353956	0.999948	0.987698	6648/57707/4233/29979/7248	5	MCI	DOWN-BP
GO:0010256	endomembrane system organization	21/935	365/17913	0.354137	0.999948	0.987698	9631/64145/57097/23208/8874/5798/287/488/8729/30845/63982/55654/9980/9145/4628/26259/8867/163590/51361/493829/57531	21	MCI	DOWN-BP
GO:0072659	protein localization to plasma membrane	14/935	237/17913	0.355737	0.999948	0.987698	25945/254887/9495/287/91663/9693/8394/30845/25999/1804/55800/5584/5318/4644	14	MCI	DOWN-BP
GO:0046364	monosaccharide biosynthetic process	6/935	93/17913	0.357662	0.999948	0.987698	467/57486/221937/51363/8473/5164	6	MCI	DOWN-BP
GO:0051261	protein depolymerization	6/935	93/17913	0.357662	0.999948	0.987698	126731/8867/9829/89795/6712/119	6	MCI	DOWN-BP
GO:1901800	positive regulation of proteasomal protein catabolic process	6/935	93/17913	0.357662	0.999948	0.987698	153769/10769/6872/2932/160418/29979	6	MCI	DOWN-BP
GO:0002092	positive regulation of receptor internalization	2/935	24/17913	0.358774	0.999948	0.987698	6401/9863	2	MCI	DOWN-BP
GO:0003181	atrioventricular valve morphogenesis	2/935	24/17913	0.358774	0.999948	0.987698	3491/659	2	MCI	DOWN-BP
GO:0010881	regulation of cardiac muscle contraction by regulation of the release of sequestered calcium ion	2/935	24/17913	0.358774	0.999948	0.987698	287/775	2	MCI	DOWN-BP
GO:0021871	forebrain regionalization	2/935	24/17913	0.358774	0.999948	0.987698	79809/80055	2	MCI	DOWN-BP
GO:0031954	positive regulation of protein autophosphorylation	2/935	24/17913	0.358774	0.999948	0.987698	10040/152110	2	MCI	DOWN-BP
GO:0032528	microvillus organization	2/935	24/17913	0.358774	0.999948	0.987698	5205/9693	2	MCI	DOWN-BP
GO:0032800	receptor biosynthetic process	2/935	24/17913	0.358774	0.999948	0.987698	81573/10802	2	MCI	DOWN-BP
GO:0032925	regulation of activin receptor signaling pathway	2/935	24/17913	0.358774	0.999948	0.987698	9863/91	2	MCI	DOWN-BP
GO:0034162	toll-like receptor 9 signaling pathway	2/935	24/17913	0.358774	0.999948	0.987698	7189/57724	2	MCI	DOWN-BP
GO:0043567	regulation of insulin-like growth factor receptor signaling pathway	2/935	24/17913	0.358774	0.999948	0.987698	3479/493829	2	MCI	DOWN-BP
GO:0044346	fibroblast apoptotic process	2/935	24/17913	0.358774	0.999948	0.987698	7516/4609	2	MCI	DOWN-BP
GO:0048143	astrocyte activation	2/935	24/17913	0.358774	0.999948	0.987698	3949/3569	2	MCI	DOWN-BP
GO:0048643	positive regulation of skeletal muscle tissue development	2/935	24/17913	0.358774	0.999948	0.987698	56603/3156	2	MCI	DOWN-BP
GO:0051642	centrosome localization	2/935	24/17913	0.358774	0.999948	0.987698	126353/259266	2	MCI	DOWN-BP
GO:0060259	regulation of feeding behavior	2/935	24/17913	0.358774	0.999948	0.987698	1268/84251	2	MCI	DOWN-BP
GO:1903421	regulation of synaptic vesicle recycling	2/935	24/17913	0.358774	0.999948	0.987698	23208/114781	2	MCI	DOWN-BP
GO:2000209	regulation of anoikis	2/935	24/17913	0.358774	0.999948	0.987698	57343/81573	2	MCI	DOWN-BP
GO:0010876	lipid localization	21/935	366/17913	0.358834	0.999948	0.987698	128486/64241/4602/51454/7057/5205/8204/3949/28965/366/10079/79068/10499/3569/57614/6754/8792/114879/114884/11001/4018	21	MCI	DOWN-BP
GO:0032233	positive regulation of actin filament bundle assembly	4/935	58/17913	0.359013	0.999948	0.987698	961/22843/7168/7248	4	MCI	DOWN-BP
GO:1904589	regulation of protein import	4/935	58/17913	0.359013	0.999948	0.987698	9818/8882/1432/5743	4	MCI	DOWN-BP
GO:0071219	cellular response to molecule of bacterial origin	11/935	183/17913	0.359236	0.999948	0.987698	3576/7189/3627/5054/7292/1440/10417/3569/1432/10594/5599	11	MCI	DOWN-BP
GO:0051149	positive regulation of muscle cell differentiation	7/935	111/17913	0.359554	0.999948	0.987698	91807/6648/4283/56603/3479/1432/4205	7	MCI	DOWN-BP
GO:0044262	cellular carbohydrate metabolic process	15/935	256/17913	0.359944	0.999948	0.987698	57486/221937/8987/8473/10499/3479/84197/9348/1353/673/2710/2932/2131/5164/8867	15	MCI	DOWN-BP
GO:0006165	nucleoside diphosphate phosphorylation	8/935	129/17913	0.36034	0.999948	0.987698	9631/9818/221937/9972/9883/8473/3479/100101267	8	MCI	DOWN-BP
GO:0008037	cell recognition	8/935	129/17913	0.36034	0.999948	0.987698	1949/152330/26047/7275/2220/27242/1268/9898	8	MCI	DOWN-BP
GO:0010595	positive regulation of endothelial cell migration	8/935	129/17913	0.36034	0.999948	0.987698	7057/659/10769/10000/5641/4233/9734/5743	8	MCI	DOWN-BP
GO:0030833	regulation of actin filament polymerization	8/935	129/17913	0.36034	0.999948	0.987698	5987/1440/91663/10152/57180/342184/6712/119	8	MCI	DOWN-BP
GO:0006090	pyruvate metabolic process	9/935	147/17913	0.36041	0.999948	0.987698	9631/9818/221937/9972/9883/8473/3479/100101267/5164	9	MCI	DOWN-BP
GO:0014002	astrocyte development	3/935	41/17913	0.362168	0.999948	0.987698	3949/10100/3569	3	MCI	DOWN-BP
GO:0031641	regulation of myelination	3/935	41/17913	0.362168	0.999948	0.987698	8882/26011/27242	3	MCI	DOWN-BP
GO:0032881	regulation of polysaccharide metabolic process	3/935	41/17913	0.362168	0.999948	0.987698	3479/2932/55512	3	MCI	DOWN-BP
GO:0033173	calcineurin-NFAT signaling cascade	3/935	41/17913	0.362168	0.999948	0.987698	10725/3479/2932	3	MCI	DOWN-BP
GO:0035136	forelimb morphogenesis	3/935	41/17913	0.362168	0.999948	0.987698	23322/342184/775	3	MCI	DOWN-BP
GO:0043489	RNA stabilization	3/935	41/17913	0.362168	0.999948	0.987698	25819/92345/1432	3	MCI	DOWN-BP
GO:0045773	positive regulation of axon extension	3/935	41/17913	0.362168	0.999948	0.987698	659/6792/7224	3	MCI	DOWN-BP
GO:0046460	neutral lipid biosynthetic process	3/935	41/17913	0.362168	0.999948	0.987698	128486/3949/2710	3	MCI	DOWN-BP
GO:0046463	acylglycerol biosynthetic process	3/935	41/17913	0.362168	0.999948	0.987698	128486/3949/2710	3	MCI	DOWN-BP
GO:0050432	catecholamine secretion	3/935	41/17913	0.362168	0.999948	0.987698	150/3351/1268	3	MCI	DOWN-BP
GO:0070296	sarcoplasmic reticulum calcium ion transport	3/935	41/17913	0.362168	0.999948	0.987698	287/488/775	3	MCI	DOWN-BP
GO:0090224	regulation of spindle organization	3/935	41/17913	0.362168	0.999948	0.987698	22974/126731/6047	3	MCI	DOWN-BP
GO:0090278	negative regulation of peptide hormone secretion	3/935	41/17913	0.362168	0.999948	0.987698	150/3156/9515	3	MCI	DOWN-BP
GO:0043434	response to peptide hormone	23/935	404/17913	0.363773	0.999948	0.987698	9340/5591/5798/7253/107/5471/114814/23235/8473/55777/109/7425/5584/523/5164/57707/54206/527/9734/493829/4644/7248/5743	23	MCI	DOWN-BP
GO:0003281	ventricular septum development	5/935	76/17913	0.364448	0.999948	0.987698	163/3491/659/57167/65250	5	MCI	DOWN-BP
GO:0010611	regulation of cardiac muscle hypertrophy	5/935	76/17913	0.364448	0.999948	0.987698	5997/90523/3479/4205/54206	5	MCI	DOWN-BP
GO:0014015	positive regulation of gliogenesis	5/935	76/17913	0.364448	0.999948	0.987698	4602/23529/26011/3569/5584	5	MCI	DOWN-BP
GO:0030307	positive regulation of cell growth	10/935	166/17913	0.367033	0.999948	0.987698	1457/22850/22999/659/23025/627/3479/6792/11116/7224	10	MCI	DOWN-BP
GO:0002821	positive regulation of adaptive immune response	6/935	94/17913	0.367079	0.999948	0.987698	7189/5817/7292/23529/7158/3569	6	MCI	DOWN-BP
GO:0007041	lysosomal transport	6/935	94/17913	0.367079	0.999948	0.987698	64145/23295/57724/30845/22863/51361	6	MCI	DOWN-BP
GO:0110020	regulation of actomyosin structure organization	6/935	94/17913	0.367079	0.999948	0.987698	91807/961/22843/4233/7168/7248	6	MCI	DOWN-BP
GO:2001243	negative regulation of intrinsic apoptotic signaling pathway	6/935	94/17913	0.367079	0.999948	0.987698	6648/2907/10525/960/220042/5743	6	MCI	DOWN-BP
GO:0007098	centrosome cycle	7/935	112/17913	0.368166	0.999948	0.987698	7516/10769/11127/10733/23177/3832/899	7	MCI	DOWN-BP
GO:0048738	cardiac muscle tissue development	13/935	221/17913	0.369237	0.999948	0.987698	91807/5997/3479/26011/1432/4205/1829/4628/79810/5318/7168/7478/7248	13	MCI	DOWN-BP
GO:1902903	regulation of supramolecular fiber organization	18/935	313/17913	0.370123	0.999948	0.987698	91807/5987/1440/3949/91663/961/25999/10152/57180/342184/22843/157922/4233/89795/7168/6712/119/7248	18	MCI	DOWN-BP
GO:0032388	positive regulation of intracellular transport	12/935	203/17913	0.37097	0.999948	0.987698	51496/57214/79567/776/64328/8882/1432/23255/9777/2932/1268/5743	12	MCI	DOWN-BP
GO:0032272	negative regulation of protein polymerization	4/935	59/17913	0.371039	0.999948	0.987698	91663/25999/6712/119	4	MCI	DOWN-BP
GO:0033013	tetrapyrrole metabolic process	4/935	59/17913	0.371039	0.999948	0.987698	4548/3658/1352/4552	4	MCI	DOWN-BP
GO:0033692	cellular polysaccharide biosynthetic process	4/935	59/17913	0.371039	0.999948	0.987698	3479/9348/2932/2131	4	MCI	DOWN-BP
GO:0061900	glial cell activation	4/935	59/17913	0.371039	0.999948	0.987698	10135/3725/3949/3569	4	MCI	DOWN-BP
GO:0090342	regulation of cell aging	4/935	59/17913	0.371039	0.999948	0.987698	10135/5591/10769/10000	4	MCI	DOWN-BP
GO:1901616	organic hydroxy compound catabolic process	4/935	59/17913	0.371039	0.999948	0.987698	1591/2710/79644/8867	4	MCI	DOWN-BP
GO:1902883	negative regulation of response to oxidative stress	4/935	59/17913	0.371039	0.999948	0.987698	6648/57707/4233/7248	4	MCI	DOWN-BP
GO:2000351	regulation of endothelial cell apoptotic process	4/935	59/17913	0.371039	0.999948	0.987698	5054/7057/5584/7857	4	MCI	DOWN-BP
GO:0016052	carbohydrate catabolic process	11/935	185/17913	0.372602	0.999948	0.987698	9631/9818/221937/10825/9972/9883/8987/8473/3479/100101267/2710	11	MCI	DOWN-BP
GO:0030317	flagellated sperm motility	5/935	77/17913	0.374944	0.999948	0.987698	151195/1767/109/79846/133308	5	MCI	DOWN-BP
GO:0045685	regulation of glial cell differentiation	5/935	77/17913	0.374944	0.999948	0.987698	3949/23529/26011/3569/27242	5	MCI	DOWN-BP
GO:0097722	sperm motility	5/935	77/17913	0.374944	0.999948	0.987698	151195/1767/109/79846/133308	5	MCI	DOWN-BP
GO:0001503	ossification	22/935	388/17913	0.37524	0.999948	0.987698	25819/7189/5744/3491/121340/659/1591/7286/3479/3569/1432/2662/4330/2131/54880/4209/8792/3726/23314/103/55512/5743	22	MCI	DOWN-BP
GO:2000116	regulation of cysteine-type endopeptidase activity	13/935	222/17913	0.375351	0.999948	0.987698	1457/7057/3491/1800/2904/6478/2537/960/5641/4609/355/1612/5743	13	MCI	DOWN-BP
GO:0046939	nucleotide phosphorylation	8/935	131/17913	0.376316	0.999948	0.987698	9631/9818/221937/9972/9883/8473/3479/100101267	8	MCI	DOWN-BP
GO:0006221	pyrimidine nucleotide biosynthetic process	3/935	42/17913	0.376598	0.999948	0.987698	253558/8760/7378	3	MCI	DOWN-BP
GO:0009311	oligosaccharide metabolic process	3/935	42/17913	0.376598	0.999948	0.987698	84620/10825/673	3	MCI	DOWN-BP
GO:0018023	peptidyl-lysine trimethylation	3/935	42/17913	0.376598	0.999948	0.987698	57343/79723/8473	3	MCI	DOWN-BP
GO:0032456	endocytic recycling	3/935	42/17913	0.376598	0.999948	0.987698	22853/57724/30845	3	MCI	DOWN-BP
GO:0050654	chondroitin sulfate proteoglycan metabolic process	3/935	42/17913	0.376598	0.999948	0.987698	51363/3423/337876	3	MCI	DOWN-BP
GO:0003279	cardiac septum development	7/935	113/17913	0.376792	0.999948	0.987698	163/3491/659/287/4628/57167/65250	7	MCI	DOWN-BP
GO:0010508	positive regulation of autophagy	7/935	113/17913	0.376792	0.999948	0.987698	10769/57535/2932/79837/11043/1612/7248	7	MCI	DOWN-BP
GO:0043666	regulation of phosphoprotein phosphatase activity	7/935	113/17913	0.376792	0.999948	0.987698	1408/153769/22853/9863/2932/392617/7248	7	MCI	DOWN-BP
GO:0046717	acid secretion	7/935	113/17913	0.376792	0.999948	0.987698	7223/22999/366/2917/6754/4987/8792	7	MCI	DOWN-BP
GO:0000038	very long-chain fatty acid metabolic process	2/935	25/17913	0.377844	0.999948	0.987698	28965/201562	2	MCI	DOWN-BP
GO:0001963	synaptic transmission, dopaminergic	2/935	25/17913	0.377844	0.999948	0.987698	5865/5743	2	MCI	DOWN-BP
GO:0007176	regulation of epidermal growth factor-activated receptor activity	2/935	25/17913	0.377844	0.999948	0.987698	150/54206	2	MCI	DOWN-BP
GO:0015991	ATP hydrolysis coupled proton transport	2/935	25/17913	0.377844	0.999948	0.987698	523/527	2	MCI	DOWN-BP
GO:0021544	subpallium development	2/935	25/17913	0.377844	0.999948	0.987698	26050/26047	2	MCI	DOWN-BP
GO:0030194	positive regulation of blood coagulation	2/935	25/17913	0.377844	0.999948	0.987698	5054/7057	2	MCI	DOWN-BP
GO:0033522	histone H2A ubiquitination	2/935	25/17913	0.377844	0.999948	0.987698	23304/54880	2	MCI	DOWN-BP
GO:0035336	long-chain fatty-acyl-CoA metabolic process	2/935	25/17913	0.377844	0.999948	0.987698	201562/284486	2	MCI	DOWN-BP
GO:0042759	long-chain fatty acid biosynthetic process	2/935	25/17913	0.377844	0.999948	0.987698	4644/5743	2	MCI	DOWN-BP
GO:0045662	negative regulation of myoblast differentiation	2/935	25/17913	0.377844	0.999948	0.987698	3627/126272	2	MCI	DOWN-BP
GO:0050901	leukocyte tethering or rolling	2/935	25/17913	0.377844	0.999948	0.987698	6401/119	2	MCI	DOWN-BP
GO:0051894	positive regulation of focal adhesion assembly	2/935	25/17913	0.377844	0.999948	0.987698	342184/7248	2	MCI	DOWN-BP
GO:0060384	innervation	2/935	25/17913	0.377844	0.999948	0.987698	84570/23025	2	MCI	DOWN-BP
GO:0060561	apoptotic process involved in morphogenesis	2/935	25/17913	0.377844	0.999948	0.987698	3491/7421	2	MCI	DOWN-BP
GO:0061050	regulation of cell growth involved in cardiac muscle cell development	2/935	25/17913	0.377844	0.999948	0.987698	5997/3479	2	MCI	DOWN-BP
GO:0061842	microtubule organizing center localization	2/935	25/17913	0.377844	0.999948	0.987698	126353/259266	2	MCI	DOWN-BP
GO:0070129	regulation of mitochondrial translation	2/935	25/17913	0.377844	0.999948	0.987698	8846/55005	2	MCI	DOWN-BP
GO:0070897	transcription preinitiation complex assembly	2/935	25/17913	0.377844	0.999948	0.987698	6872/55832	2	MCI	DOWN-BP
GO:1900048	positive regulation of hemostasis	2/935	25/17913	0.377844	0.999948	0.987698	5054/7057	2	MCI	DOWN-BP
GO:1900120	regulation of receptor binding	2/935	25/17913	0.377844	0.999948	0.987698	5792/627	2	MCI	DOWN-BP
GO:1903859	regulation of dendrite extension	2/935	25/17913	0.377844	0.999948	0.987698	22999/23025	2	MCI	DOWN-BP
GO:2000353	positive regulation of endothelial cell apoptotic process	2/935	25/17913	0.377844	0.999948	0.987698	7057/5584	2	MCI	DOWN-BP
GO:0002685	regulation of leukocyte migration	11/935	186/17913	0.379307	0.999948	0.987698	3576/3627/5054/7057/3569/1432/8995/5641/79647/55512/6364	11	MCI	DOWN-BP
GO:0070374	positive regulation of ERK1 and ERK2 cascade	11/935	186/17913	0.379307	0.999948	0.987698	285016/3725/338557/4988/3358/9693/3156/673/6754/960/8792	11	MCI	DOWN-BP
GO:0031098	stress-activated protein kinase signaling cascade	16/935	278/17913	0.380102	0.999948	0.987698	51339/7189/153769/8491/2218/142679/11143/3156/1432/23162/171392/2898/4609/8792/5599/355	16	MCI	DOWN-BP
GO:0006260	DNA replication	15/935	260/17913	0.382575	0.999948	0.987698	3725/5985/11143/84083/4173/3980/253980/3364/8882/51514/5557/79733/23594/84897/84464	15	MCI	DOWN-BP
GO:0016579	protein deubiquitination	15/935	260/17913	0.382575	0.999948	0.987698	7189/93624/221937/123228/55593/9958/8473/79184/55777/6478/4609/23326/9097/9929/114803	15	MCI	DOWN-BP
GO:0007088	regulation of mitotic nuclear division	9/935	150/17913	0.382855	0.999948	0.987698	126731/26013/3479/10040/995/57520/3832/55512/146691	9	MCI	DOWN-BP
GO:0002562	somatic diversification of immune receptors via germline recombination within a single locus	4/935	60/17913	0.383049	0.999948	0.987698	5591/7292/23529/7158	4	MCI	DOWN-BP
GO:0006940	regulation of smooth muscle contraction	4/935	60/17913	0.383049	0.999948	0.987698	150/5997/9732/5743	4	MCI	DOWN-BP
GO:0016444	somatic cell DNA recombination	4/935	60/17913	0.383049	0.999948	0.987698	5591/7292/23529/7158	4	MCI	DOWN-BP
GO:0046324	regulation of glucose import	4/935	60/17913	0.383049	0.999948	0.987698	3479/1432/4205/5584	4	MCI	DOWN-BP
GO:0055013	cardiac muscle cell development	5/935	78/17913	0.385439	0.999948	0.987698	91807/5997/3479/4205/4628	5	MCI	DOWN-BP
GO:0009260	ribonucleotide biosynthetic process	16/935	279/17913	0.385593	0.999948	0.987698	9631/9818/221937/8833/9972/9883/107/5471/201562/8473/3479/100101267/109/5164/79646/7378	16	MCI	DOWN-BP
GO:0007044	cell-substrate junction assembly	6/935	96/17913	0.385939	0.999948	0.987698	7057/8874/8394/342184/3914/7248	6	MCI	DOWN-BP
GO:0018958	phenol-containing compound metabolic process	6/935	96/17913	0.385939	0.999948	0.987698	3350/114781/9693/121278/7306/4644	6	MCI	DOWN-BP
GO:0009743	response to carbohydrate	13/935	224/17913	0.387616	0.999948	0.987698	10135/51092/150/7057/5798/11143/125111/2044/3156/2730/22953/5743/133308	13	MCI	DOWN-BP
GO:0046434	organophosphate catabolic process	13/935	224/17913	0.387616	0.999948	0.987698	9631/9818/221937/5143/9972/9883/3949/8473/3479/100101267/8867/55512/7378	13	MCI	DOWN-BP
GO:0009166	nucleotide catabolic process	10/935	169/17913	0.388234	0.999948	0.987698	9631/9818/221937/5143/9972/9883/8473/3479/100101267/7378	10	MCI	DOWN-BP
GO:0010470	regulation of gastrulation	3/935	43/17913	0.39096	0.999948	0.987698	91663/3557/26011	3	MCI	DOWN-BP
GO:0010761	fibroblast migration	3/935	43/17913	0.39096	0.999948	0.987698	7057/8874/8394	3	MCI	DOWN-BP
GO:0010883	regulation of lipid storage	3/935	43/17913	0.39096	0.999948	0.987698	128486/79068/3569	3	MCI	DOWN-BP
GO:0034198	cellular response to amino acid starvation	3/935	43/17913	0.39096	0.999948	0.987698	467/5599/355	3	MCI	DOWN-BP
GO:0046473	phosphatidic acid metabolic process	3/935	43/17913	0.39096	0.999948	0.987698	253558/201164/160851	3	MCI	DOWN-BP
GO:1902743	regulation of lamellipodium organization	3/935	43/17913	0.39096	0.999948	0.987698	8874/960/79647	3	MCI	DOWN-BP
GO:1990090	cellular response to nerve growth factor stimulus	3/935	43/17913	0.39096	0.999948	0.987698	9863/9693/57498	3	MCI	DOWN-BP
GO:0051090	regulation of DNA-binding transcription factor activity	24/935	429/17913	0.392566	0.999948	0.987698	7189/5987/3725/137735/7292/1440/51132/3556/107/2044/6872/2353/7158/3569/4985/1432/8995/9908/5584/171392/11043/8792/5599/84851	24	MCI	DOWN-BP
GO:0009156	ribonucleoside monophosphate biosynthetic process	11/935	188/17913	0.392748	0.999948	0.987698	9631/9818/221937/8833/9972/9883/5471/8473/3479/100101267/7378	11	MCI	DOWN-BP
GO:0048002	antigen processing and presentation of peptide antigen	11/935	188/17913	0.392748	0.999948	0.987698	7189/50489/163/11127/161/8907/4012/5641/10802/3832/6712	11	MCI	DOWN-BP
GO:0009896	positive regulation of catabolic process	22/935	392/17913	0.39383	0.999948	0.987698	51339/1457/153769/150/3949/10769/6872/79068/3479/3569/57535/51514/2932/8570/79837/23530/11043/160418/29979/139285/1612/7248	22	MCI	DOWN-BP
GO:0051656	establishment of organelle localization	25/935	448/17913	0.39408	0.999948	0.987698	9381/84961/9162/22999/57102/3351/107/488/8729/11127/79567/776/126353/118426/1129/4628/2932/9515/10802/8867/116443/1268/4644/8825/3598	25	MCI	DOWN-BP
GO:0002709	regulation of T cell mediated immunity	4/935	61/17913	0.395031	0.999948	0.987698	7189/5817/7292/3569	4	MCI	DOWN-BP
GO:0051453	regulation of intracellular pH	4/935	61/17913	0.395031	0.999948	0.987698	54734/9777/523/527	4	MCI	DOWN-BP
GO:1904356	regulation of telomere maintenance via telomere lengthening	4/935	61/17913	0.395031	0.999948	0.987698	92345/54464/8550/84464	4	MCI	DOWN-BP
GO:0030038	contractile actin filament bundle assembly	6/935	97/17913	0.395371	0.999948	0.987698	961/253980/22843/4233/7168/7248	6	MCI	DOWN-BP
GO:0034766	negative regulation of ion transmembrane transport	6/935	97/17913	0.395371	0.999948	0.987698	150/7057/5997/10681/4987/29979	6	MCI	DOWN-BP
GO:0043149	stress fiber assembly	6/935	97/17913	0.395371	0.999948	0.987698	961/253980/22843/4233/7168/7248	6	MCI	DOWN-BP
GO:0014743	regulation of muscle hypertrophy	5/935	79/17913	0.395924	0.999948	0.987698	5997/90523/3479/4205/54206	5	MCI	DOWN-BP
GO:0002360	T cell lineage commitment	2/935	26/17913	0.396672	0.999948	0.987698	5591/3569	2	MCI	DOWN-BP
GO:0003171	atrioventricular valve development	2/935	26/17913	0.396672	0.999948	0.987698	3491/659	2	MCI	DOWN-BP
GO:0006779	porphyrin-containing compound biosynthetic process	2/935	26/17913	0.396672	0.999948	0.987698	3658/1352	2	MCI	DOWN-BP
GO:0010996	response to auditory stimulus	2/935	26/17913	0.396672	0.999948	0.987698	3627/26047	2	MCI	DOWN-BP
GO:0015988	energy coupled proton transmembrane transport, against electrochemical gradient	2/935	26/17913	0.396672	0.999948	0.987698	523/527	2	MCI	DOWN-BP
GO:0019934	cGMP-mediated signaling	2/935	26/17913	0.396672	0.999948	0.987698	7057/3358	2	MCI	DOWN-BP
GO:0030149	sphingolipid catabolic process	2/935	26/17913	0.396672	0.999948	0.987698	10825/55512	2	MCI	DOWN-BP
GO:0030206	chondroitin sulfate biosynthetic process	2/935	26/17913	0.396672	0.999948	0.987698	51363/337876	2	MCI	DOWN-BP
GO:0033561	regulation of water loss via skin	2/935	26/17913	0.396672	0.999948	0.987698	56603/4233	2	MCI	DOWN-BP
GO:0048668	collateral sprouting	2/935	26/17913	0.396672	0.999948	0.987698	627/1630	2	MCI	DOWN-BP
GO:0050820	positive regulation of coagulation	2/935	26/17913	0.396672	0.999948	0.987698	5054/7057	2	MCI	DOWN-BP
GO:0060037	pharyngeal system development	2/935	26/17913	0.396672	0.999948	0.987698	51804/659	2	MCI	DOWN-BP
GO:0060074	synapse maturation	2/935	26/17913	0.396672	0.999948	0.987698	124925/22883	2	MCI	DOWN-BP
GO:0060632	regulation of microtubule-based movement	2/935	26/17913	0.396672	0.999948	0.987698	126731/79809	2	MCI	DOWN-BP
GO:0060706	cell differentiation involved in embryonic placenta development	2/935	26/17913	0.396672	0.999948	0.987698	10733/79733	2	MCI	DOWN-BP
GO:0061099	negative regulation of protein tyrosine kinase activity	2/935	26/17913	0.396672	0.999948	0.987698	54206/11116	2	MCI	DOWN-BP
GO:0070911	global genome nucleotide-excision repair	2/935	26/17913	0.396672	0.999948	0.987698	2071/54778	2	MCI	DOWN-BP
GO:0080154	regulation of fertilization	2/935	26/17913	0.396672	0.999948	0.987698	79400/79846	2	MCI	DOWN-BP
GO:1901018	positive regulation of potassium ion transmembrane transporter activity	2/935	26/17913	0.396672	0.999948	0.987698	219527/287	2	MCI	DOWN-BP
GO:1902175	regulation of oxidative stress-induced intrinsic apoptotic signaling pathway	2/935	26/17913	0.396672	0.999948	0.987698	6648/29979	2	MCI	DOWN-BP
GO:1903203	regulation of oxidative stress-induced neuron death	2/935	26/17913	0.396672	0.999948	0.987698	57707/7248	2	MCI	DOWN-BP
GO:1904754	positive regulation of vascular associated smooth muscle cell migration	2/935	26/17913	0.396672	0.999948	0.987698	54434/9732	2	MCI	DOWN-BP
GO:2000679	positive regulation of transcription regulatory region DNA binding	2/935	26/17913	0.396672	0.999948	0.987698	7189/3479	2	MCI	DOWN-BP
GO:0031330	negative regulation of cellular catabolic process	14/935	244/17913	0.396898	0.999948	0.987698	25819/10135/1457/221937/92345/57589/6872/8473/66036/1432/9097/4233/1268/7248	14	MCI	DOWN-BP
GO:0051048	negative regulation of secretion	13/935	226/17913	0.399918	0.999948	0.987698	5987/338557/150/4988/23208/3351/2917/3156/9515/9734/27242/1268/3598	13	MCI	DOWN-BP
GO:0030260	entry into host cell	8/935	134/17913	0.400354	0.999948	0.987698	3576/5817/5806/1949/9972/3949/11043/4233	8	MCI	DOWN-BP
GO:0044409	entry into host	8/935	134/17913	0.400354	0.999948	0.987698	3576/5817/5806/1949/9972/3949/11043/4233	8	MCI	DOWN-BP
GO:0051806	entry into cell of other organism involved in symbiotic interaction	8/935	134/17913	0.400354	0.999948	0.987698	3576/5817/5806/1949/9972/3949/11043/4233	8	MCI	DOWN-BP
GO:0051828	entry into other organism involved in symbiotic interaction	8/935	134/17913	0.400354	0.999948	0.987698	3576/5817/5806/1949/9972/3949/11043/4233	8	MCI	DOWN-BP
GO:0032273	positive regulation of protein polymerization	7/935	116/17913	0.402704	0.999948	0.987698	5987/1440/10152/57180/342184/4233/89795	7	MCI	DOWN-BP
GO:0050730	regulation of peptidyl-tyrosine phosphorylation	14/935	245/17913	0.402818	0.999948	0.987698	285016/2252/150/7006/1440/627/23529/3479/3569/8995/960/2915/54206/11116	14	MCI	DOWN-BP
GO:0042136	neurotransmitter biosynthetic process	6/935	98/17913	0.404797	0.999948	0.987698	5806/961/121278/8570/747/5743	6	MCI	DOWN-BP
GO:0002437	inflammatory response to antigenic stimulus	3/935	44/17913	0.405237	0.999948	0.987698	4988/9240/1268	3	MCI	DOWN-BP
GO:0016574	histone ubiquitination	3/935	44/17913	0.405237	0.999948	0.987698	23304/54880/23326	3	MCI	DOWN-BP
GO:0032965	regulation of collagen biosynthetic process	3/935	44/17913	0.405237	0.999948	0.987698	4602/3569/54206	3	MCI	DOWN-BP
GO:0043268	positive regulation of potassium ion transport	3/935	44/17913	0.405237	0.999948	0.987698	219527/150/287	3	MCI	DOWN-BP
GO:0046164	alcohol catabolic process	3/935	44/17913	0.405237	0.999948	0.987698	2710/79644/8867	3	MCI	DOWN-BP
GO:0060393	regulation of pathway-restricted SMAD protein phosphorylation	3/935	44/17913	0.405237	0.999948	0.987698	659/2662/91	3	MCI	DOWN-BP
GO:0097720	calcineurin-mediated signaling	3/935	44/17913	0.405237	0.999948	0.987698	10725/3479/2932	3	MCI	DOWN-BP
GO:1903573	negative regulation of response to endoplasmic reticulum stress	3/935	44/17913	0.405237	0.999948	0.987698	2907/10525/9097	3	MCI	DOWN-BP
GO:0009132	nucleoside diphosphate metabolic process	9/935	153/17913	0.405385	0.999948	0.987698	9631/9818/221937/9972/9883/8473/3479/100101267/1740	9	MCI	DOWN-BP
GO:0044272	sulfur compound biosynthetic process	11/935	190/17913	0.40622	0.999948	0.987698	51363/9435/337876/201562/4548/9348/4552/2730/5164/26035/64579	11	MCI	DOWN-BP
GO:0030004	cellular monovalent inorganic cation homeostasis	5/935	80/17913	0.406393	0.999948	0.987698	54734/9777/523/527/3778	5	MCI	DOWN-BP
GO:0043536	positive regulation of blood vessel endothelial cell migration	5/935	80/17913	0.406393	0.999948	0.987698	7057/10769/10000/9734/5743	5	MCI	DOWN-BP
GO:1903363	negative regulation of cellular protein catabolic process	5/935	80/17913	0.406393	0.999948	0.987698	1457/57589/6872/8473/9097	5	MCI	DOWN-BP
GO:0032623	interleukin-2 production	4/935	62/17913	0.406976	0.999948	0.987698	7189/5987/3556/89795	4	MCI	DOWN-BP
GO:0002761	regulation of myeloid leukocyte differentiation	7/935	117/17913	0.411339	0.999948	0.987698	7189/3725/814/2353/171392/4609/133308	7	MCI	DOWN-BP
GO:0060147	regulation of posttranscriptional gene silencing	7/935	117/17913	0.411339	0.999948	0.987698	9631/9818/9972/5430/9883/100101267/103	7	MCI	DOWN-BP
GO:0060966	regulation of gene silencing by RNA	7/935	117/17913	0.411339	0.999948	0.987698	9631/9818/9972/5430/9883/100101267/103	7	MCI	DOWN-BP
GO:0006486	protein glycosylation	13/935	228/17913	0.412246	0.999948	0.987698	729920/84620/4121/442117/2218/10724/79796/8473/84197/79644/2131/160418/1650	13	MCI	DOWN-BP
GO:0043413	macromolecule glycosylation	13/935	228/17913	0.412246	0.999948	0.987698	729920/84620/4121/442117/2218/10724/79796/8473/84197/79644/2131/160418/1650	13	MCI	DOWN-BP
GO:0110053	regulation of actin filament organization	13/935	228/17913	0.412246	0.999948	0.987698	5987/1440/91663/961/10152/57180/342184/22843/4233/7168/6712/119/7248	13	MCI	DOWN-BP
GO:0006914	autophagy	26/935	471/17913	0.41266	0.999948	0.987698	10135/54734/1457/221937/3708/171024/8987/55054/10769/200576/29982/440026/66036/57535/22863/23255/2932/79837/523/11043/5599/527/4233/29979/1612/7248	26	MCI	DOWN-BP
GO:0061919	process utilizing autophagic mechanism	26/935	471/17913	0.41266	0.999948	0.987698	10135/54734/1457/221937/3708/171024/8987/55054/10769/200576/29982/440026/66036/57535/22863/23255/2932/79837/523/11043/5599/527/4233/29979/1612/7248	26	MCI	DOWN-BP
GO:0000723	telomere maintenance	9/935	154/17913	0.412901	0.999948	0.987698	5591/5985/92345/23049/54464/5557/4609/8550/84464	9	MCI	DOWN-BP
GO:0046390	ribose phosphate biosynthetic process	16/935	284/17913	0.413166	0.999948	0.987698	9631/9818/221937/8833/9972/9883/107/5471/201562/8473/3479/100101267/109/5164/79646/7378	16	MCI	DOWN-BP
GO:0005976	polysaccharide metabolic process	6/935	99/17913	0.414212	0.999948	0.987698	8987/3479/9348/2932/2131/55512	6	MCI	DOWN-BP
GO:0001553	luteinization	1/935	10/17913	0.415046	0.999948	0.987698	5798	1	MCI	DOWN-BP
GO:0001768	establishment of T cell polarity	1/935	10/17913	0.415046	0.999948	0.987698	56603	1	MCI	DOWN-BP
GO:0001886	endothelial cell morphogenesis	1/935	10/17913	0.415046	0.999948	0.987698	4233	1	MCI	DOWN-BP
GO:0002887	negative regulation of myeloid leukocyte mediated immunity	1/935	10/17913	0.415046	0.999948	0.987698	3598	1	MCI	DOWN-BP
GO:0003183	mitral valve morphogenesis	1/935	10/17913	0.415046	0.999948	0.987698	659	1	MCI	DOWN-BP
GO:0003356	regulation of cilium beat frequency	1/935	10/17913	0.415046	0.999948	0.987698	126731	1	MCI	DOWN-BP
GO:0006188	IMP biosynthetic process	1/935	10/17913	0.415046	0.999948	0.987698	5471	1	MCI	DOWN-BP
GO:0006222	UMP biosynthetic process	1/935	10/17913	0.415046	0.999948	0.987698	7378	1	MCI	DOWN-BP
GO:0006264	mitochondrial DNA replication	1/935	10/17913	0.415046	0.999948	0.987698	3980	1	MCI	DOWN-BP
GO:0006547	histidine metabolic process	1/935	10/17913	0.415046	0.999948	0.987698	144193	1	MCI	DOWN-BP
GO:0006857	oligopeptide transport	1/935	10/17913	0.415046	0.999948	0.987698	729025	1	MCI	DOWN-BP
GO:0006930	substrate-dependent cell migration, cell extension	1/935	10/17913	0.415046	0.999948	0.987698	4628	1	MCI	DOWN-BP
GO:0006971	hypotonic response	1/935	10/17913	0.415046	0.999948	0.987698	9990	1	MCI	DOWN-BP
GO:0007016	cytoskeletal anchoring at plasma membrane	1/935	10/17913	0.415046	0.999948	0.987698	83660	1	MCI	DOWN-BP
GO:0007028	cytoplasm organization	1/935	10/17913	0.415046	0.999948	0.987698	201164	1	MCI	DOWN-BP
GO:0009173	pyrimidine ribonucleoside monophosphate metabolic process	1/935	10/17913	0.415046	0.999948	0.987698	7378	1	MCI	DOWN-BP
GO:0009174	pyrimidine ribonucleoside monophosphate biosynthetic process	1/935	10/17913	0.415046	0.999948	0.987698	7378	1	MCI	DOWN-BP
GO:0010587	miRNA catabolic process	1/935	10/17913	0.415046	0.999948	0.987698	389421	1	MCI	DOWN-BP
GO:0010749	regulation of nitric oxide mediated signal transduction	1/935	10/17913	0.415046	0.999948	0.987698	7057	1	MCI	DOWN-BP
GO:0010918	positive regulation of mitochondrial membrane potential	1/935	10/17913	0.415046	0.999948	0.987698	23530	1	MCI	DOWN-BP
GO:0016553	base conversion or substitution editing	1/935	10/17913	0.415046	0.999948	0.987698	103	1	MCI	DOWN-BP
GO:0018342	protein prenylation	1/935	10/17913	0.415046	0.999948	0.987698	1121	1	MCI	DOWN-BP
GO:0021562	vestibulocochlear nerve development	1/935	10/17913	0.415046	0.999948	0.987698	5205	1	MCI	DOWN-BP
GO:0021877	forebrain neuron fate commitment	1/935	10/17913	0.415046	0.999948	0.987698	23314	1	MCI	DOWN-BP
GO:0030432	peristalsis	1/935	10/17913	0.415046	0.999948	0.987698	22953	1	MCI	DOWN-BP
GO:0032308	positive regulation of prostaglandin secretion	1/935	10/17913	0.415046	0.999948	0.987698	8792	1	MCI	DOWN-BP
GO:0032823	regulation of natural killer cell differentiation	1/935	10/17913	0.415046	0.999948	0.987698	9760	1	MCI	DOWN-BP
GO:0032926	negative regulation of activin receptor signaling pathway	1/935	10/17913	0.415046	0.999948	0.987698	9863	1	MCI	DOWN-BP
GO:0033629	negative regulation of cell adhesion mediated by integrin	1/935	10/17913	0.415046	0.999948	0.987698	5054	1	MCI	DOWN-BP
GO:0033690	positive regulation of osteoblast proliferation	1/935	10/17913	0.415046	0.999948	0.987698	3491	1	MCI	DOWN-BP
GO:0034350	regulation of glial cell apoptotic process	1/935	10/17913	0.415046	0.999948	0.987698	5584	1	MCI	DOWN-BP
GO:0034447	very-low-density lipoprotein particle clearance	1/935	10/17913	0.415046	0.999948	0.987698	4043	1	MCI	DOWN-BP
GO:0035376	sterol import	1/935	10/17913	0.415046	0.999948	0.987698	3949	1	MCI	DOWN-BP
GO:0035646	endosome to melanosome transport	1/935	10/17913	0.415046	0.999948	0.987698	8907	1	MCI	DOWN-BP
GO:0035865	cellular response to potassium ion	1/935	10/17913	0.415046	0.999948	0.987698	1740	1	MCI	DOWN-BP
GO:0042761	very long-chain fatty acid biosynthetic process	1/935	10/17913	0.415046	0.999948	0.987698	201562	1	MCI	DOWN-BP
GO:0043485	endosome to pigment granule transport	1/935	10/17913	0.415046	0.999948	0.987698	8907	1	MCI	DOWN-BP
GO:0044539	long-chain fatty acid import	1/935	10/17913	0.415046	0.999948	0.987698	11001	1	MCI	DOWN-BP
GO:0044803	multi-organism membrane organization	1/935	10/17913	0.415046	0.999948	0.987698	5297	1	MCI	DOWN-BP
GO:0045625	regulation of T-helper 1 cell differentiation	1/935	10/17913	0.415046	0.999948	0.987698	7292	1	MCI	DOWN-BP
GO:0045657	positive regulation of monocyte differentiation	1/935	10/17913	0.415046	0.999948	0.987698	3725	1	MCI	DOWN-BP
GO:0045713	low-density lipoprotein particle receptor biosynthetic process	1/935	10/17913	0.415046	0.999948	0.987698	10802	1	MCI	DOWN-BP
GO:0045741	positive regulation of epidermal growth factor-activated receptor activity	1/935	10/17913	0.415046	0.999948	0.987698	150	1	MCI	DOWN-BP
GO:0045792	negative regulation of cell size	1/935	10/17913	0.415046	0.999948	0.987698	7248	1	MCI	DOWN-BP
GO:0045955	negative regulation of calcium ion-dependent exocytosis	1/935	10/17913	0.415046	0.999948	0.987698	150	1	MCI	DOWN-BP
GO:0046040	IMP metabolic process	1/935	10/17913	0.415046	0.999948	0.987698	5471	1	MCI	DOWN-BP
GO:0046049	UMP metabolic process	1/935	10/17913	0.415046	0.999948	0.987698	7378	1	MCI	DOWN-BP
GO:0046322	negative regulation of fatty acid oxidation	1/935	10/17913	0.415046	0.999948	0.987698	1268	1	MCI	DOWN-BP
GO:0046501	protoporphyrinogen IX metabolic process	1/935	10/17913	0.415046	0.999948	0.987698	3658	1	MCI	DOWN-BP
GO:0046607	positive regulation of centrosome cycle	1/935	10/17913	0.415046	0.999948	0.987698	10733	1	MCI	DOWN-BP
GO:0046710	GDP metabolic process	1/935	10/17913	0.415046	0.999948	0.987698	1740	1	MCI	DOWN-BP
GO:0048245	eosinophil chemotaxis	1/935	10/17913	0.415046	0.999948	0.987698	7857	1	MCI	DOWN-BP
GO:0048672	positive regulation of collateral sprouting	1/935	10/17913	0.415046	0.999948	0.987698	627	1	MCI	DOWN-BP
GO:0048757	pigment granule maturation	1/935	10/17913	0.415046	0.999948	0.987698	8907	1	MCI	DOWN-BP
GO:0051409	response to nitrosative stress	1/935	10/17913	0.415046	0.999948	0.987698	2730	1	MCI	DOWN-BP
GO:0051583	dopamine uptake involved in synaptic transmission	1/935	10/17913	0.415046	0.999948	0.987698	5865	1	MCI	DOWN-BP
GO:0051657	maintenance of organelle location	1/935	10/17913	0.415046	0.999948	0.987698	259266	1	MCI	DOWN-BP
GO:0051934	catecholamine uptake involved in synaptic transmission	1/935	10/17913	0.415046	0.999948	0.987698	5865	1	MCI	DOWN-BP
GO:0060287	epithelial cilium movement involved in determination of left/right asymmetry	1/935	10/17913	0.415046	0.999948	0.987698	5991	1	MCI	DOWN-BP
GO:0060368	regulation of Fc receptor mediated stimulatory signaling pathway	1/935	10/17913	0.415046	0.999948	0.987698	961	1	MCI	DOWN-BP
GO:0060456	positive regulation of digestive system process	1/935	10/17913	0.415046	0.999948	0.987698	4987	1	MCI	DOWN-BP
GO:0060923	cardiac muscle cell fate commitment	1/935	10/17913	0.415046	0.999948	0.987698	7478	1	MCI	DOWN-BP
GO:0061635	regulation of protein complex stability	1/935	10/17913	0.415046	0.999948	0.987698	22863	1	MCI	DOWN-BP
GO:0070314	G1 to G0 transition	1/935	10/17913	0.415046	0.999948	0.987698	55512	1	MCI	DOWN-BP
GO:0070341	fat cell proliferation	1/935	10/17913	0.415046	0.999948	0.987698	79068	1	MCI	DOWN-BP
GO:0070344	regulation of fat cell proliferation	1/935	10/17913	0.415046	0.999948	0.987698	79068	1	MCI	DOWN-BP
GO:0070391	response to lipoteichoic acid	1/935	10/17913	0.415046	0.999948	0.987698	1432	1	MCI	DOWN-BP
GO:0070508	cholesterol import	1/935	10/17913	0.415046	0.999948	0.987698	3949	1	MCI	DOWN-BP
GO:0070942	neutrophil mediated cytotoxicity	1/935	10/17913	0.415046	0.999948	0.987698	1776	1	MCI	DOWN-BP
GO:0071223	cellular response to lipoteichoic acid	1/935	10/17913	0.415046	0.999948	0.987698	1432	1	MCI	DOWN-BP
GO:0071481	cellular response to X-ray	1/935	10/17913	0.415046	0.999948	0.987698	7158	1	MCI	DOWN-BP
GO:0071545	inositol phosphate catabolic process	1/935	10/17913	0.415046	0.999948	0.987698	8867	1	MCI	DOWN-BP
GO:0071577	zinc ion transmembrane transport	1/935	10/17913	0.415046	0.999948	0.987698	23516	1	MCI	DOWN-BP
GO:0072015	glomerular visceral epithelial cell development	1/935	10/17913	0.415046	0.999948	0.987698	9863	1	MCI	DOWN-BP
GO:0072203	cell proliferation involved in metanephros development	1/935	10/17913	0.415046	0.999948	0.987698	4609	1	MCI	DOWN-BP
GO:0072393	microtubule anchoring at microtubule organizing center	1/935	10/17913	0.415046	0.999948	0.987698	11127	1	MCI	DOWN-BP
GO:0072697	protein localization to cell cortex	1/935	10/17913	0.415046	0.999948	0.987698	126353	1	MCI	DOWN-BP
GO:0090309	positive regulation of methylation-dependent chromatin silencing	1/935	10/17913	0.415046	0.999948	0.987698	57343	1	MCI	DOWN-BP
GO:0090557	establishment of endothelial intestinal barrier	1/935	10/17913	0.415046	0.999948	0.987698	9693	1	MCI	DOWN-BP
GO:0097050	type B pancreatic cell apoptotic process	1/935	10/17913	0.415046	0.999948	0.987698	3569	1	MCI	DOWN-BP
GO:0097090	presynaptic membrane organization	1/935	10/17913	0.415046	0.999948	0.987698	57502	1	MCI	DOWN-BP
GO:0097354	prenylation	1/935	10/17913	0.415046	0.999948	0.987698	1121	1	MCI	DOWN-BP
GO:0098598	learned vocalization behavior or vocal learning	1/935	10/17913	0.415046	0.999948	0.987698	26047	1	MCI	DOWN-BP
GO:0106049	regulation of cellular response to osmotic stress	1/935	10/17913	0.415046	0.999948	0.987698	5743	1	MCI	DOWN-BP
GO:1903299	regulation of hexokinase activity	1/935	10/17913	0.415046	0.999948	0.987698	1353	1	MCI	DOWN-BP
GO:1903789	regulation of amino acid transmembrane transport	1/935	10/17913	0.415046	0.999948	0.987698	5997	1	MCI	DOWN-BP
GO:1904338	regulation of dopaminergic neuron differentiation	1/935	10/17913	0.415046	0.999948	0.987698	2932	1	MCI	DOWN-BP
GO:1904350	regulation of protein catabolic process in the vacuole	1/935	10/17913	0.415046	0.999948	0.987698	3949	1	MCI	DOWN-BP
GO:1904779	regulation of protein localization to centrosome	1/935	10/17913	0.415046	0.999948	0.987698	2932	1	MCI	DOWN-BP
GO:2000049	positive regulation of cell-cell adhesion mediated by cadherin	1/935	10/17913	0.415046	0.999948	0.987698	8728	1	MCI	DOWN-BP
GO:2000628	regulation of miRNA metabolic process	1/935	10/17913	0.415046	0.999948	0.987698	8570	1	MCI	DOWN-BP
GO:2000665	regulation of interleukin-13 secretion	1/935	10/17913	0.415046	0.999948	0.987698	27242	1	MCI	DOWN-BP
GO:2001214	positive regulation of vasculogenesis	1/935	10/17913	0.415046	0.999948	0.987698	9693	1	MCI	DOWN-BP
GO:2001225	regulation of chloride transport	1/935	10/17913	0.415046	0.999948	0.987698	2915	1	MCI	DOWN-BP
GO:0001835	blastocyst hatching	2/935	27/17913	0.415233	0.999948	0.987698	84660/54880	2	MCI	DOWN-BP
GO:0001958	endochondral ossification	2/935	27/17913	0.415233	0.999948	0.987698	4209/55512	2	MCI	DOWN-BP
GO:0006760	folic acid-containing compound metabolic process	2/935	27/17913	0.415233	0.999948	0.987698	160428/4552	2	MCI	DOWN-BP
GO:0009112	nucleobase metabolic process	2/935	27/17913	0.415233	0.999948	0.987698	8833/5471	2	MCI	DOWN-BP
GO:0032201	telomere maintenance via semi-conservative replication	2/935	27/17913	0.415233	0.999948	0.987698	5985/5557	2	MCI	DOWN-BP
GO:0035116	embryonic hindlimb morphogenesis	2/935	27/17913	0.415233	0.999948	0.987698	23322/3899	2	MCI	DOWN-BP
GO:0035188	hatching	2/935	27/17913	0.415233	0.999948	0.987698	84660/54880	2	MCI	DOWN-BP
GO:0036075	replacement ossification	2/935	27/17913	0.415233	0.999948	0.987698	4209/55512	2	MCI	DOWN-BP
GO:0036475	neuron death in response to oxidative stress	2/935	27/17913	0.415233	0.999948	0.987698	57707/7248	2	MCI	DOWN-BP
GO:0043304	regulation of mast cell degranulation	2/935	27/17913	0.415233	0.999948	0.987698	57102/3598	2	MCI	DOWN-BP
GO:0046839	phospholipid dephosphorylation	2/935	27/17913	0.415233	0.999948	0.987698	66036/8867	2	MCI	DOWN-BP
GO:0051569	regulation of histone H3-K4 methylation	2/935	27/17913	0.415233	0.999948	0.987698	4602/54880	2	MCI	DOWN-BP
GO:0071684	organism emergence from protective structure	2/935	27/17913	0.415233	0.999948	0.987698	84660/54880	2	MCI	DOWN-BP
GO:0090169	regulation of spindle assembly	2/935	27/17913	0.415233	0.999948	0.987698	126731/6047	2	MCI	DOWN-BP
GO:0099131	ATP hydrolysis coupled ion transmembrane transport	2/935	27/17913	0.415233	0.999948	0.987698	523/527	2	MCI	DOWN-BP
GO:1904357	negative regulation of telomere maintenance via telomere lengthening	2/935	27/17913	0.415233	0.999948	0.987698	54464/84464	2	MCI	DOWN-BP
GO:0009152	purine ribonucleotide biosynthetic process	15/935	266/17913	0.416808	0.999948	0.987698	9631/9818/221937/8833/9972/9883/107/5471/201562/8473/3479/100101267/109/5164/79646	15	MCI	DOWN-BP
GO:0007045	cell-substrate adherens junction assembly	5/935	81/17913	0.416838	0.999948	0.987698	7057/8874/8394/342184/7248	5	MCI	DOWN-BP
GO:0015696	ammonium transport	5/935	81/17913	0.416838	0.999948	0.987698	6583/5865/3350/3351/1268	5	MCI	DOWN-BP
GO:0032755	positive regulation of interleukin-6 production	5/935	81/17913	0.416838	0.999948	0.987698	7189/7292/3556/10417/3569	5	MCI	DOWN-BP
GO:0045682	regulation of epidermis development	5/935	81/17913	0.416838	0.999948	0.987698	4610/7421/360/54206/114803	5	MCI	DOWN-BP
GO:0046889	positive regulation of lipid biosynthetic process	5/935	81/17913	0.416838	0.999948	0.987698	3358/3491/3949/55512/5743	5	MCI	DOWN-BP
GO:0048041	focal adhesion assembly	5/935	81/17913	0.416838	0.999948	0.987698	7057/8874/8394/342184/7248	5	MCI	DOWN-BP
GO:0048871	multicellular organismal homeostasis	26/935	472/17913	0.416965	0.999948	0.987698	7189/57561/338557/7253/155/114781/107/10000/79068/8473/56603/3569/109/12/4012/23154/171392/360/8792/7275/5746/4233/1268/84251/6010/5743	26	MCI	DOWN-BP
GO:0019748	secondary metabolic process	4/935	63/17913	0.418874	0.999948	0.987698	9693/7306/1548/4644	4	MCI	DOWN-BP
GO:0045600	positive regulation of fat cell differentiation	4/935	63/17913	0.418874	0.999948	0.987698	25819/3358/1432/5743	4	MCI	DOWN-BP
GO:0002067	glandular epithelial cell differentiation	3/935	45/17913	0.419413	0.999948	0.987698	51092/5991/2932	3	MCI	DOWN-BP
GO:0002448	mast cell mediated immunity	3/935	45/17913	0.419413	0.999948	0.987698	57102/10417/3598	3	MCI	DOWN-BP
GO:1903018	regulation of glycoprotein metabolic process	3/935	45/17913	0.419413	0.999948	0.987698	5806/2218/3479	3	MCI	DOWN-BP
GO:0009165	nucleotide biosynthetic process	20/935	360/17913	0.419548	0.999948	0.987698	10135/9631/9818/221937/8833/9972/9883/253558/107/5471/201562/8473/3479/100101267/8760/109/5164/79646/7378/5743	20	MCI	DOWN-BP
GO:0006733	oxidoreduction coenzyme metabolic process	11/935	192/17913	0.419706	0.999948	0.987698	10135/9631/9818/221937/9972/9883/8473/3479/100101267/3156/5743	11	MCI	DOWN-BP
GO:0048193	Golgi vesicle transport	17/935	304/17913	0.42038	0.999948	0.987698	64145/26984/81555/287/8729/2802/11127/30845/9980/10525/5584/10802/3832/114879/23041/4644/6712	17	MCI	DOWN-BP
GO:0009615	response to virus	18/935	323/17913	0.421889	0.999948	0.987698	3627/3454/50489/7292/201626/11128/84871/10417/4283/8729/661/3569/1432/2635/1129/2537/103/4277	18	MCI	DOWN-BP
GO:0051701	interaction with host	12/935	211/17913	0.422332	0.999948	0.987698	3576/5817/8563/5806/5987/1949/9972/3949/293/23087/11043/4233	12	MCI	DOWN-BP
GO:0046545	development of primary female sexual characteristics	6/935	100/17913	0.42361	0.999948	0.987698	5806/5798/8204/7425/344758/91	6	MCI	DOWN-BP
GO:0009127	purine nucleoside monophosphate biosynthetic process	10/935	174/17913	0.423707	0.999948	0.987698	9631/9818/221937/8833/9972/9883/5471/8473/3479/100101267	10	MCI	DOWN-BP
GO:0009168	purine ribonucleoside monophosphate biosynthetic process	10/935	174/17913	0.423707	0.999948	0.987698	9631/9818/221937/8833/9972/9883/5471/8473/3479/100101267	10	MCI	DOWN-BP
GO:2000058	regulation of ubiquitin-dependent protein catabolic process	8/935	137/17913	0.424399	0.999948	0.987698	1457/153769/10769/6872/8473/2932/9097/29979	8	MCI	DOWN-BP
GO:0000302	response to reactive oxygen species	13/935	230/17913	0.424587	0.999948	0.987698	3725/4602/5798/1800/6648/2353/4548/3569/5164/5599/4233/55512/7168	13	MCI	DOWN-BP
GO:1903362	regulation of cellular protein catabolic process	13/935	230/17913	0.424587	0.999948	0.987698	51339/1457/153769/3949/10769/57589/6872/8473/2932/160418/9097/29979/139285	13	MCI	DOWN-BP
GO:0071158	positive regulation of cell cycle arrest	5/935	82/17913	0.427252	0.999948	0.987698	9125/10769/995/5325/79733	5	MCI	DOWN-BP
GO:2000060	positive regulation of ubiquitin-dependent protein catabolic process	5/935	82/17913	0.427252	0.999948	0.987698	153769/10769/6872/2932/29979	5	MCI	DOWN-BP
GO:0033135	regulation of peptidyl-serine phosphorylation	7/935	119/17913	0.428582	0.999948	0.987698	9125/1440/673/3569/4985/960/5743	7	MCI	DOWN-BP
GO:0007588	excretion	4/935	64/17913	0.430715	0.999948	0.987698	64241/366/10725/3778	4	MCI	DOWN-BP
GO:0015909	long-chain fatty acid transport	4/935	64/17913	0.430715	0.999948	0.987698	7057/28965/6754/11001	4	MCI	DOWN-BP
GO:0019915	lipid storage	4/935	64/17913	0.430715	0.999948	0.987698	128486/8204/79068/3569	4	MCI	DOWN-BP
GO:0046782	regulation of viral transcription	4/935	64/17913	0.430715	0.999948	0.987698	5987/3725/5430/11043	4	MCI	DOWN-BP
GO:0051607	defense response to virus	13/935	231/17913	0.430758	0.999948	0.987698	3627/50489/201626/11128/84871/10417/4283/661/3569/2635/2537/103/4277	13	MCI	DOWN-BP
GO:0015893	drug transport	10/935	175/17913	0.430801	0.999948	0.987698	5205/5997/5865/3351/293/10560/388662/4609/114789/1268	10	MCI	DOWN-BP
GO:1901292	nucleoside phosphate catabolic process	10/935	175/17913	0.430801	0.999948	0.987698	9631/9818/221937/5143/9972/9883/8473/3479/100101267/7378	10	MCI	DOWN-BP
GO:0010675	regulation of cellular carbohydrate metabolic process	8/935	138/17913	0.4324	0.999948	0.987698	57486/221937/8473/10499/3479/1353/2932/5164	8	MCI	DOWN-BP
GO:0010770	positive regulation of cell morphogenesis involved in differentiation	8/935	138/17913	0.4324	0.999948	0.987698	8874/659/91663/627/114798/6792/26259/7224	8	MCI	DOWN-BP
GO:0043406	positive regulation of MAP kinase activity	14/935	250/17913	0.432479	0.999948	0.987698	7189/150/8491/7057/142679/3479/57498/1432/23162/152110/8550/8792/2914/2911	14	MCI	DOWN-BP
GO:0002042	cell migration involved in sprouting angiogenesis	6/935	101/17913	0.432987	0.999948	0.987698	1960/7057/10769/10000/9734/5743	6	MCI	DOWN-BP
GO:0016051	carbohydrate biosynthetic process	11/935	194/17913	0.43319	0.999948	0.987698	467/57486/221937/51363/8473/3479/9348/2932/2131/5164/55512	11	MCI	DOWN-BP
GO:0009948	anterior/posterior axis specification	3/935	46/17913	0.433476	0.999948	0.987698	201164/80055/7478	3	MCI	DOWN-BP
GO:0030837	negative regulation of actin filament polymerization	3/935	46/17913	0.433476	0.999948	0.987698	91663/6712/119	3	MCI	DOWN-BP
GO:0031638	zymogen activation	3/935	46/17913	0.433476	0.999948	0.987698	5054/7057/5641	3	MCI	DOWN-BP
GO:0061912	selective autophagy	3/935	46/17913	0.433476	0.999948	0.987698	8987/22863/29979	3	MCI	DOWN-BP
GO:0070534	protein K63-linked ubiquitination	3/935	46/17913	0.433476	0.999948	0.987698	7189/5987/6047	3	MCI	DOWN-BP
GO:1904738	vascular associated smooth muscle cell migration	3/935	46/17913	0.433476	0.999948	0.987698	54434/9732/7168	3	MCI	DOWN-BP
GO:1904752	regulation of vascular associated smooth muscle cell migration	3/935	46/17913	0.433476	0.999948	0.987698	54434/9732/7168	3	MCI	DOWN-BP
GO:1990089	response to nerve growth factor	3/935	46/17913	0.433476	0.999948	0.987698	9863/9693/57498	3	MCI	DOWN-BP
GO:1990928	response to amino acid starvation	3/935	46/17913	0.433476	0.999948	0.987698	467/5599/355	3	MCI	DOWN-BP
GO:0000737	DNA catabolic process, endonucleolytic	2/935	28/17913	0.433502	0.999948	0.987698	3569/1776	2	MCI	DOWN-BP
GO:0001773	myeloid dendritic cell activation	2/935	28/17913	0.433502	0.999948	0.987698	7189/814	2	MCI	DOWN-BP
GO:0001964	startle response	2/935	28/17913	0.433502	0.999948	0.987698	3756/116443	2	MCI	DOWN-BP
GO:0005979	regulation of glycogen biosynthetic process	2/935	28/17913	0.433502	0.999948	0.987698	3479/2932	2	MCI	DOWN-BP
GO:0010882	regulation of cardiac muscle contraction by calcium ion signaling	2/935	28/17913	0.433502	0.999948	0.987698	287/775	2	MCI	DOWN-BP
GO:0010962	regulation of glucan biosynthetic process	2/935	28/17913	0.433502	0.999948	0.987698	3479/2932	2	MCI	DOWN-BP
GO:0021884	forebrain neuron development	2/935	28/17913	0.433502	0.999948	0.987698	9693/57282	2	MCI	DOWN-BP
GO:0031116	positive regulation of microtubule polymerization	2/935	28/17913	0.433502	0.999948	0.987698	4233/89795	2	MCI	DOWN-BP
GO:0034698	response to gonadotropin	2/935	28/17913	0.433502	0.999948	0.987698	5069/2730	2	MCI	DOWN-BP
GO:0035510	DNA dealkylation	2/935	28/17913	0.433502	0.999948	0.987698	79068/8846	2	MCI	DOWN-BP
GO:0036296	response to increased oxygen levels	2/935	28/17913	0.433502	0.999948	0.987698	523/355	2	MCI	DOWN-BP
GO:0042311	vasodilation	2/935	28/17913	0.433502	0.999948	0.987698	5997/6648	2	MCI	DOWN-BP
GO:0042533	tumor necrosis factor biosynthetic process	2/935	28/17913	0.433502	0.999948	0.987698	7057/54206	2	MCI	DOWN-BP
GO:0042534	regulation of tumor necrosis factor biosynthetic process	2/935	28/17913	0.433502	0.999948	0.987698	7057/54206	2	MCI	DOWN-BP
GO:0048265	response to pain	2/935	28/17913	0.433502	0.999948	0.987698	7057/22953	2	MCI	DOWN-BP
GO:0048741	skeletal muscle fiber development	2/935	28/17913	0.433502	0.999948	0.987698	22953/9734	2	MCI	DOWN-BP
GO:0061157	mRNA destabilization	2/935	28/17913	0.433502	0.999948	0.987698	79068/8570	2	MCI	DOWN-BP
GO:0090662	ATP hydrolysis coupled transmembrane transport	2/935	28/17913	0.433502	0.999948	0.987698	523/527	2	MCI	DOWN-BP
GO:1902745	positive regulation of lamellipodium organization	2/935	28/17913	0.433502	0.999948	0.987698	8874/79647	2	MCI	DOWN-BP
GO:2000406	positive regulation of T cell migration	2/935	28/17913	0.433502	0.999948	0.987698	3627/6364	2	MCI	DOWN-BP
GO:0009895	negative regulation of catabolic process	16/935	288/17913	0.435303	0.999948	0.987698	25819/10135/1457/221937/150/92345/57589/6872/8473/3156/66036/1432/9097/4233/1268/7248	16	MCI	DOWN-BP
GO:0003014	renal system process	7/935	120/17913	0.437182	0.999948	0.987698	5800/107/109/5641/4987/360/3778	7	MCI	DOWN-BP
GO:0002718	regulation of cytokine production involved in immune response	5/935	83/17913	0.437629	0.999948	0.987698	7189/7292/10417/3569/1432	5	MCI	DOWN-BP
GO:0003073	regulation of systemic arterial blood pressure	5/935	83/17913	0.437629	0.999948	0.987698	5800/659/6648/22953/7168	5	MCI	DOWN-BP
GO:0010507	negative regulation of autophagy	5/935	83/17913	0.437629	0.999948	0.987698	10135/221937/66036/4233/7248	5	MCI	DOWN-BP
GO:0051492	regulation of stress fiber assembly	5/935	83/17913	0.437629	0.999948	0.987698	961/22843/4233/7168/7248	5	MCI	DOWN-BP
GO:0009746	response to hexose	11/935	195/17913	0.439927	0.999948	0.987698	10135/51092/150/7057/5798/125111/2044/3156/2730/5743/133308	11	MCI	DOWN-BP
GO:1902806	regulation of cell cycle G1/S phase transition	11/935	195/17913	0.439927	0.999948	0.987698	51339/9125/5591/79027/23026/10769/6872/123879/995/5325/79733	11	MCI	DOWN-BP
GO:0001738	morphogenesis of a polarized epithelium	8/935	139/17913	0.44039	0.999948	0.987698	51339/23322/163/9863/161/22881/166336/65250	8	MCI	DOWN-BP
GO:0051384	response to glucocorticoid	8/935	139/17913	0.44039	0.999948	0.987698	5069/2353/3557/121278/3569/10888/54206/5743	8	MCI	DOWN-BP
GO:0060968	regulation of gene silencing	8/935	139/17913	0.44039	0.999948	0.987698	9631/9818/9972/5430/9883/57343/100101267/103	8	MCI	DOWN-BP
GO:0019216	regulation of lipid metabolic process	22/935	402/17913	0.440713	0.999948	0.987698	128486/150/340895/3358/3491/3949/29982/10499/23309/3156/7421/66036/22863/12/142891/83752/5164/11010/55512/27242/1268/5743	22	MCI	DOWN-BP
GO:0060560	developmental growth involved in morphogenesis	12/935	214/17913	0.441639	0.999948	0.987698	22999/51804/65059/659/9863/23025/627/1630/2932/6792/342184/7224	12	MCI	DOWN-BP
GO:0006289	nucleotide-excision repair	6/935	102/17913	0.442338	0.999948	0.987698	2071/5430/5985/54778/3980/84464	6	MCI	DOWN-BP
GO:0097006	regulation of plasma lipoprotein particle levels	6/935	102/17913	0.442338	0.999948	0.987698	163/4043/3949/161/8570/4018	6	MCI	DOWN-BP
GO:0030641	regulation of cellular pH	4/935	65/17913	0.442491	0.999948	0.987698	54734/9777/523/527	4	MCI	DOWN-BP
GO:0045428	regulation of nitric oxide biosynthetic process	4/935	65/17913	0.442491	0.999948	0.987698	5806/961/8570/5743	4	MCI	DOWN-BP
GO:0071242	cellular response to ammonium ion	4/935	65/17913	0.442491	0.999948	0.987698	4988/1132/1129/2566	4	MCI	DOWN-BP
GO:0018108	peptidyl-tyrosine phosphorylation	19/935	346/17913	0.443512	0.999948	0.987698	285016/2252/150/7006/1440/22853/2044/627/23529/3595/3479/3569/10152/8995/960/2915/54206/4233/11116	19	MCI	DOWN-BP
GO:0044782	cilium organization	19/935	346/17913	0.443512	0.999948	0.987698	79583/1767/23322/8814/5991/9702/11127/79809/26074/30845/23329/10733/79600/154313/6792/7275/65250/23386/11116	19	MCI	DOWN-BP
GO:1901293	nucleoside phosphate biosynthetic process	20/935	365/17913	0.444216	0.999948	0.987698	10135/9631/9818/221937/8833/9972/9883/253558/107/5471/201562/8473/3479/100101267/8760/109/5164/79646/7378/5743	20	MCI	DOWN-BP
GO:2000045	regulation of G1/S transition of mitotic cell cycle	10/935	177/17913	0.444971	0.999948	0.987698	51339/9125/5591/79027/23026/10769/123879/995/5325/79733	10	MCI	DOWN-BP
GO:0051403	stress-activated MAPK cascade	15/935	271/17913	0.44543	0.999948	0.987698	51339/7189/153769/8491/2218/142679/3156/1432/23162/171392/2898/4609/8792/5599/355	15	MCI	DOWN-BP
GO:0000185	activation of MAPKKK activity	1/935	11/17913	0.445595	0.999948	0.987698	8491	1	MCI	DOWN-BP
GO:0001767	establishment of lymphocyte polarity	1/935	11/17913	0.445595	0.999948	0.987698	56603	1	MCI	DOWN-BP
GO:0001845	phagolysosome assembly	1/935	11/17913	0.445595	0.999948	0.987698	54734	1	MCI	DOWN-BP
GO:0001867	complement activation, lectin pathway	1/935	11/17913	0.445595	0.999948	0.987698	2220	1	MCI	DOWN-BP
GO:0002098	tRNA wobble uridine modification	1/935	11/17913	0.445595	0.999948	0.987698	55250	1	MCI	DOWN-BP
GO:0002328	pro-B cell differentiation	1/935	11/17913	0.445595	0.999948	0.987698	5591	1	MCI	DOWN-BP
GO:0002604	regulation of dendritic cell antigen processing and presentation	1/935	11/17913	0.445595	0.999948	0.987698	7057	1	MCI	DOWN-BP
GO:0002836	positive regulation of response to tumor cell	1/935	11/17913	0.445595	0.999948	0.987698	5817	1	MCI	DOWN-BP
GO:0002839	positive regulation of immune response to tumor cell	1/935	11/17913	0.445595	0.999948	0.987698	5817	1	MCI	DOWN-BP
GO:0003093	regulation of glomerular filtration	1/935	11/17913	0.445595	0.999948	0.987698	5800	1	MCI	DOWN-BP
GO:0003161	cardiac conduction system development	1/935	11/17913	0.445595	0.999948	0.987698	1829	1	MCI	DOWN-BP
GO:0003174	mitral valve development	1/935	11/17913	0.445595	0.999948	0.987698	659	1	MCI	DOWN-BP
GO:0003413	chondrocyte differentiation involved in endochondral bone morphogenesis	1/935	11/17913	0.445595	0.999948	0.987698	55512	1	MCI	DOWN-BP
GO:0006702	androgen biosynthetic process	1/935	11/17913	0.445595	0.999948	0.987698	79644	1	MCI	DOWN-BP
GO:0007100	mitotic centrosome separation	1/935	11/17913	0.445595	0.999948	0.987698	3832	1	MCI	DOWN-BP
GO:0008655	pyrimidine-containing compound salvage	1/935	11/17913	0.445595	0.999948	0.987698	7378	1	MCI	DOWN-BP
GO:0009437	carnitine metabolic process	1/935	11/17913	0.445595	0.999948	0.987698	6583	1	MCI	DOWN-BP
GO:0009629	response to gravity	1/935	11/17913	0.445595	0.999948	0.987698	2353	1	MCI	DOWN-BP
GO:0010623	programmed cell death involved in cell development	1/935	11/17913	0.445595	0.999948	0.987698	5591	1	MCI	DOWN-BP
GO:0015697	quaternary ammonium group transport	1/935	11/17913	0.445595	0.999948	0.987698	6583	1	MCI	DOWN-BP
GO:0016264	gap junction assembly	1/935	11/17913	0.445595	0.999948	0.987698	125111	1	MCI	DOWN-BP
GO:0019321	pentose metabolic process	1/935	11/17913	0.445595	0.999948	0.987698	340990	1	MCI	DOWN-BP
GO:0019371	cyclooxygenase pathway	1/935	11/17913	0.445595	0.999948	0.987698	5743	1	MCI	DOWN-BP
GO:0019471	4-hydroxyproline metabolic process	1/935	11/17913	0.445595	0.999948	0.987698	56605	1	MCI	DOWN-BP
GO:0021521	ventral spinal cord interneuron specification	1/935	11/17913	0.445595	0.999948	0.987698	8022	1	MCI	DOWN-BP
GO:0031392	regulation of prostaglandin biosynthetic process	1/935	11/17913	0.445595	0.999948	0.987698	5743	1	MCI	DOWN-BP
GO:0031507	heterochromatin assembly	1/935	11/17913	0.445595	0.999948	0.987698	22893	1	MCI	DOWN-BP
GO:0031581	hemidesmosome assembly	1/935	11/17913	0.445595	0.999948	0.987698	3914	1	MCI	DOWN-BP
GO:0032306	regulation of prostaglandin secretion	1/935	11/17913	0.445595	0.999948	0.987698	8792	1	MCI	DOWN-BP
GO:0032494	response to peptidoglycan	1/935	11/17913	0.445595	0.999948	0.987698	3569	1	MCI	DOWN-BP
GO:0032908	regulation of transforming growth factor beta1 production	1/935	11/17913	0.445595	0.999948	0.987698	7057	1	MCI	DOWN-BP
GO:0033089	positive regulation of T cell differentiation in thymus	1/935	11/17913	0.445595	0.999948	0.987698	1960	1	MCI	DOWN-BP
GO:0034776	response to histamine	1/935	11/17913	0.445595	0.999948	0.987698	2566	1	MCI	DOWN-BP
GO:0040015	negative regulation of multicellular organism growth	1/935	11/17913	0.445595	0.999948	0.987698	5641	1	MCI	DOWN-BP
GO:0042756	drinking behavior	1/935	11/17913	0.445595	0.999948	0.987698	3351	1	MCI	DOWN-BP
GO:0043097	pyrimidine nucleoside salvage	1/935	11/17913	0.445595	0.999948	0.987698	7378	1	MCI	DOWN-BP
GO:0045628	regulation of T-helper 2 cell differentiation	1/935	11/17913	0.445595	0.999948	0.987698	7292	1	MCI	DOWN-BP
GO:0045919	positive regulation of cytolysis	1/935	11/17913	0.445595	0.999948	0.987698	81494	1	MCI	DOWN-BP
GO:0046831	regulation of RNA export from nucleus	1/935	11/17913	0.445595	0.999948	0.987698	9972	1	MCI	DOWN-BP
GO:0046929	negative regulation of neurotransmitter secretion	1/935	11/17913	0.445595	0.999948	0.987698	23208	1	MCI	DOWN-BP
GO:0051013	microtubule severing	1/935	11/17913	0.445595	0.999948	0.987698	84056	1	MCI	DOWN-BP
GO:0051573	negative regulation of histone H3-K9 methylation	1/935	11/17913	0.445595	0.999948	0.987698	5079	1	MCI	DOWN-BP
GO:0052803	imidazole-containing compound metabolic process	1/935	11/17913	0.445595	0.999948	0.987698	144193	1	MCI	DOWN-BP
GO:0060573	cell fate specification involved in pattern specification	1/935	11/17913	0.445595	0.999948	0.987698	8022	1	MCI	DOWN-BP
GO:0060992	response to fungicide	1/935	11/17913	0.445595	0.999948	0.987698	54464	1	MCI	DOWN-BP
GO:0070213	protein auto-ADP-ribosylation	1/935	11/17913	0.445595	0.999948	0.987698	57097	1	MCI	DOWN-BP
GO:0070757	interleukin-35-mediated signaling pathway	1/935	11/17913	0.445595	0.999948	0.987698	3595	1	MCI	DOWN-BP
GO:0070857	regulation of bile acid biosynthetic process	1/935	11/17913	0.445595	0.999948	0.987698	340895	1	MCI	DOWN-BP
GO:0071044	histone mRNA catabolic process	1/935	11/17913	0.445595	0.999948	0.987698	54464	1	MCI	DOWN-BP
GO:0071372	cellular response to follicle-stimulating hormone stimulus	1/935	11/17913	0.445595	0.999948	0.987698	2730	1	MCI	DOWN-BP
GO:0072310	glomerular epithelial cell development	1/935	11/17913	0.445595	0.999948	0.987698	9863	1	MCI	DOWN-BP
GO:0072610	interleukin-12 secretion	1/935	11/17913	0.445595	0.999948	0.987698	1432	1	MCI	DOWN-BP
GO:0072611	interleukin-13 secretion	1/935	11/17913	0.445595	0.999948	0.987698	27242	1	MCI	DOWN-BP
GO:0090657	telomeric loop disassembly	1/935	11/17913	0.445595	0.999948	0.987698	84464	1	MCI	DOWN-BP
GO:0097048	dendritic cell apoptotic process	1/935	11/17913	0.445595	0.999948	0.987698	9693	1	MCI	DOWN-BP
GO:0098703	calcium ion import across plasma membrane	1/935	11/17913	0.445595	0.999948	0.987698	781	1	MCI	DOWN-BP
GO:0140052	cellular response to oxidised low-density lipoprotein particle stimulus	1/935	11/17913	0.445595	0.999948	0.987698	55512	1	MCI	DOWN-BP
GO:1900112	regulation of histone H3-K9 trimethylation	1/935	11/17913	0.445595	0.999948	0.987698	57343	1	MCI	DOWN-BP
GO:1900115	extracellular regulation of signal transduction	1/935	11/17913	0.445595	0.999948	0.987698	4043	1	MCI	DOWN-BP
GO:1900116	extracellular negative regulation of signal transduction	1/935	11/17913	0.445595	0.999948	0.987698	4043	1	MCI	DOWN-BP
GO:1902093	positive regulation of flagellated sperm motility	1/935	11/17913	0.445595	0.999948	0.987698	79846	1	MCI	DOWN-BP
GO:1902224	ketone body metabolic process	1/935	11/17913	0.445595	0.999948	0.987698	7306	1	MCI	DOWN-BP
GO:1903979	negative regulation of microglial cell activation	1/935	11/17913	0.445595	0.999948	0.987698	3949	1	MCI	DOWN-BP
GO:1904396	regulation of neuromuscular junction development	1/935	11/17913	0.445595	0.999948	0.987698	51804	1	MCI	DOWN-BP
GO:1904468	negative regulation of tumor necrosis factor secretion	1/935	11/17913	0.445595	0.999948	0.987698	23208	1	MCI	DOWN-BP
GO:1905146	lysosomal protein catabolic process	1/935	11/17913	0.445595	0.999948	0.987698	3949	1	MCI	DOWN-BP
GO:1990440	positive regulation of transcription from RNA polymerase II promoter in response to endoplasmic reticulum stress	1/935	11/17913	0.445595	0.999948	0.987698	467	1	MCI	DOWN-BP
GO:2000105	positive regulation of DNA-dependent DNA replication	1/935	11/17913	0.445595	0.999948	0.987698	79733	1	MCI	DOWN-BP
GO:2000551	regulation of T-helper 2 cell cytokine production	1/935	11/17913	0.445595	0.999948	0.987698	3569	1	MCI	DOWN-BP
GO:2000668	regulation of dendritic cell apoptotic process	1/935	11/17913	0.445595	0.999948	0.987698	9693	1	MCI	DOWN-BP
GO:2001204	regulation of osteoclast development	1/935	11/17913	0.445595	0.999948	0.987698	133308	1	MCI	DOWN-BP
GO:2001269	positive regulation of cysteine-type endopeptidase activity involved in apoptotic signaling pathway	1/935	11/17913	0.445595	0.999948	0.987698	355	1	MCI	DOWN-BP
GO:0055007	cardiac muscle cell differentiation	7/935	121/17913	0.445762	0.999948	0.987698	91807/5997/3479/4205/4628/7478/7248	7	MCI	DOWN-BP
GO:0009124	nucleoside monophosphate biosynthetic process	11/935	196/17913	0.446658	0.999948	0.987698	9631/9818/221937/8833/9972/9883/5471/8473/3479/100101267/7378	11	MCI	DOWN-BP
GO:0031396	regulation of protein ubiquitination	11/935	196/17913	0.446658	0.999948	0.987698	7189/57561/153769/54778/23251/10116/6872/8473/6478/29979/139285	11	MCI	DOWN-BP
GO:0043281	regulation of cysteine-type endopeptidase activity involved in apoptotic process	11/935	196/17913	0.446658	0.999948	0.987698	1457/7057/3491/1800/6478/2537/960/4609/355/1612/5743	11	MCI	DOWN-BP
GO:0002204	somatic recombination of immunoglobulin genes involved in immune response	3/935	47/17913	0.44741	0.999948	0.987698	7292/23529/7158	3	MCI	DOWN-BP
GO:0002208	somatic diversification of immunoglobulins involved in immune response	3/935	47/17913	0.44741	0.999948	0.987698	7292/23529/7158	3	MCI	DOWN-BP
GO:0008206	bile acid metabolic process	3/935	47/17913	0.44741	0.999948	0.987698	5205/340895/11001	3	MCI	DOWN-BP
GO:0008542	visual learning	3/935	47/17913	0.44741	0.999948	0.987698	3156/81832/8831	3	MCI	DOWN-BP
GO:0035722	interleukin-12-mediated signaling pathway	3/935	47/17913	0.44741	0.999948	0.987698	5055/6648/3595	3	MCI	DOWN-BP
GO:0045190	isotype switching	3/935	47/17913	0.44741	0.999948	0.987698	7292/23529/7158	3	MCI	DOWN-BP
GO:0045646	regulation of erythrocyte differentiation	3/935	47/17913	0.44741	0.999948	0.987698	23543/1432/91	3	MCI	DOWN-BP
GO:0045912	negative regulation of carbohydrate metabolic process	3/935	47/17913	0.44741	0.999948	0.987698	1353/2932/55512	3	MCI	DOWN-BP
GO:0048512	circadian behavior	3/935	47/17913	0.44741	0.999948	0.987698	114781/10499/4987	3	MCI	DOWN-BP
GO:0072698	protein localization to microtubule cytoskeleton	3/935	47/17913	0.44741	0.999948	0.987698	2932/11043/23386	3	MCI	DOWN-BP
GO:0030838	positive regulation of actin filament polymerization	5/935	84/17913	0.447963	0.999948	0.987698	5987/1440/10152/57180/342184	5	MCI	DOWN-BP
GO:0042058	regulation of epidermal growth factor receptor signaling pathway	5/935	84/17913	0.447963	0.999948	0.987698	9125/150/8874/2537/54206	5	MCI	DOWN-BP
GO:0055006	cardiac cell development	5/935	84/17913	0.447963	0.999948	0.987698	91807/5997/3479/4205/4628	5	MCI	DOWN-BP
GO:0090100	positive regulation of transmembrane receptor protein serine/threonine kinase signaling pathway	5/935	84/17913	0.447963	0.999948	0.987698	7057/3491/659/2662/91	5	MCI	DOWN-BP
GO:0017038	protein import	8/935	140/17913	0.448364	0.999948	0.987698	9818/137735/51194/55670/8882/1432/83752/5743	8	MCI	DOWN-BP
GO:1904064	positive regulation of cation transmembrane transport	8/935	140/17913	0.448364	0.999948	0.987698	3627/219527/6786/287/4283/57214/30845/781	8	MCI	DOWN-BP
GO:0003016	respiratory system process	2/935	29/17913	0.451459	0.999948	0.987698	79068/57616	2	MCI	DOWN-BP
GO:0003401	axis elongation	2/935	29/17913	0.451459	0.999948	0.987698	51804/9863	2	MCI	DOWN-BP
GO:0010575	positive regulation of vascular endothelial growth factor production	2/935	29/17913	0.451459	0.999948	0.987698	3569/5743	2	MCI	DOWN-BP
GO:0010800	positive regulation of peptidyl-threonine phosphorylation	2/935	29/17913	0.451459	0.999948	0.987698	57214/7224	2	MCI	DOWN-BP
GO:0021696	cerebellar cortex morphogenesis	2/935	29/17913	0.451459	0.999948	0.987698	869/6712	2	MCI	DOWN-BP
GO:0033006	regulation of mast cell activation involved in immune response	2/935	29/17913	0.451459	0.999948	0.987698	57102/3598	2	MCI	DOWN-BP
GO:0033014	tetrapyrrole biosynthetic process	2/935	29/17913	0.451459	0.999948	0.987698	3658/1352	2	MCI	DOWN-BP
GO:0050650	chondroitin sulfate proteoglycan biosynthetic process	2/935	29/17913	0.451459	0.999948	0.987698	51363/337876	2	MCI	DOWN-BP
GO:0070528	protein kinase C signaling	2/935	29/17913	0.451459	0.999948	0.987698	124925/91663	2	MCI	DOWN-BP
GO:0070536	protein K63-linked deubiquitination	2/935	29/17913	0.451459	0.999948	0.987698	55593/79184	2	MCI	DOWN-BP
GO:1903539	protein localization to postsynaptic membrane	2/935	29/17913	0.451459	0.999948	0.987698	22883/1740	2	MCI	DOWN-BP
GO:1904292	regulation of ERAD pathway	2/935	29/17913	0.451459	0.999948	0.987698	9097/29979	2	MCI	DOWN-BP
GO:1904994	regulation of leukocyte adhesion to vascular endothelial cell	2/935	29/17913	0.451459	0.999948	0.987698	7189/10725	2	MCI	DOWN-BP
GO:0006606	protein import into nucleus	6/935	103/17913	0.451658	0.999948	0.987698	9818/137735/51194/8882/1432/5743	6	MCI	DOWN-BP
GO:0007034	vacuolar transport	6/935	103/17913	0.451658	0.999948	0.987698	64145/23295/57724/30845/22863/51361	6	MCI	DOWN-BP
GO:0009636	response to toxic substance	27/935	499/17913	0.451764	0.999948	0.987698	196/2936/3725/7782/4602/4988/5997/1440/6648/3351/2353/2904/3156/3569/4985/54464/57578/23530/3778/4233/55512/116443/9734/1268/125336/5743/6327	27	MCI	DOWN-BP
GO:0043410	positive regulation of MAPK cascade	27/935	499/17913	0.451764	0.999948	0.987698	7189/285016/153769/3725/338557/150/4988/8491/7057/142679/3358/155/9693/3479/57498/3156/673/3569/1432/23162/6754/960/152110/8550/8792/2914/2911	27	MCI	DOWN-BP
GO:0006367	transcription initiation from RNA polymerase II promoter	10/935	178/17913	0.452042	0.999948	0.987698	138474/6875/2071/5430/2957/6872/29982/10001/7421/55832	10	MCI	DOWN-BP
GO:0002292	T cell differentiation involved in immune response	4/935	66/17913	0.454192	0.999948	0.987698	4602/7292/3569/7248	4	MCI	DOWN-BP
GO:0010517	regulation of phospholipase activity	4/935	66/17913	0.454192	0.999948	0.987698	6401/5997/3491/627	4	MCI	DOWN-BP
GO:0046785	microtubule polymerization	4/935	66/17913	0.454192	0.999948	0.987698	25999/157922/4233/89795	4	MCI	DOWN-BP
GO:0061035	regulation of cartilage development	4/935	66/17913	0.454192	0.999948	0.987698	5744/3491/659/55512	4	MCI	DOWN-BP
GO:1903672	positive regulation of sprouting angiogenesis	4/935	66/17913	0.454192	0.999948	0.987698	10769/10000/9734/5743	4	MCI	DOWN-BP
GO:2000573	positive regulation of DNA biosynthetic process	4/935	66/17913	0.454192	0.999948	0.987698	5985/92345/4609/8550	4	MCI	DOWN-BP
GO:0018022	peptidyl-lysine methylation	7/935	122/17913	0.454319	0.999948	0.987698	4602/5929/57343/5079/79723/8473/54880	7	MCI	DOWN-BP
GO:0031023	microtubule organizing center organization	7/935	122/17913	0.454319	0.999948	0.987698	7516/10769/11127/10733/23177/3832/899	7	MCI	DOWN-BP
GO:1902904	negative regulation of supramolecular fiber organization	7/935	122/17913	0.454319	0.999948	0.987698	3949/91663/25999/4233/89795/6712/119	7	MCI	DOWN-BP
GO:0045807	positive regulation of endocytosis	8/935	141/17913	0.456321	0.999948	0.987698	6401/5806/5054/163/9863/25999/7275/84251	8	MCI	DOWN-BP
GO:0070646	protein modification by small protein removal	15/935	273/17913	0.456866	0.999948	0.987698	7189/93624/221937/123228/55593/9958/8473/79184/55777/6478/4609/23326/9097/9929/114803	15	MCI	DOWN-BP
GO:0043506	regulation of JUN kinase activity	5/935	85/17913	0.458248	0.999948	0.987698	7189/142679/23162/171392/8792	5	MCI	DOWN-BP
GO:0045844	positive regulation of striated muscle tissue development	5/935	85/17913	0.458248	0.999948	0.987698	57496/56603/3479/3156/1432	5	MCI	DOWN-BP
GO:0048636	positive regulation of muscle organ development	5/935	85/17913	0.458248	0.999948	0.987698	57496/56603/3479/3156/1432	5	MCI	DOWN-BP
GO:0090049	regulation of cell migration involved in sprouting angiogenesis	5/935	85/17913	0.458248	0.999948	0.987698	7057/10769/10000/9734/5743	5	MCI	DOWN-BP
GO:0106027	neuron projection organization	5/935	85/17913	0.458248	0.999948	0.987698	2904/26037/10152/2932/5641	5	MCI	DOWN-BP
GO:1904063	negative regulation of cation transmembrane transport	5/935	85/17913	0.458248	0.999948	0.987698	150/5997/10681/4987/29979	5	MCI	DOWN-BP
GO:0018212	peptidyl-tyrosine modification	19/935	349/17913	0.458706	0.999948	0.987698	285016/2252/150/7006/1440/22853/2044/627/23529/3595/3479/3569/10152/8995/960/2915/54206/4233/11116	19	MCI	DOWN-BP
GO:0051098	regulation of binding	20/935	368/17913	0.459018	0.999948	0.987698	51339/7189/3725/81494/5792/57343/8874/1440/4043/10769/627/9693/6872/3479/2932/9236/171392/5599/4233/119	20	MCI	DOWN-BP
GO:0019362	pyridine nucleotide metabolic process	10/935	179/17913	0.459102	0.999948	0.987698	10135/9631/9818/221937/9972/9883/8473/3479/100101267/5743	10	MCI	DOWN-BP
GO:0046496	nicotinamide nucleotide metabolic process	10/935	179/17913	0.459102	0.999948	0.987698	10135/9631/9818/221937/9972/9883/8473/3479/100101267/5743	10	MCI	DOWN-BP
GO:0002699	positive regulation of immune effector process	11/935	198/17913	0.460093	0.999948	0.987698	7189/5817/4602/7292/57102/10417/23529/7158/3569/1432/3598	11	MCI	DOWN-BP
GO:0007622	rhythmic behavior	3/935	48/17913	0.461204	0.999948	0.987698	114781/10499/4987	3	MCI	DOWN-BP
GO:0032653	regulation of interleukin-10 production	3/935	48/17913	0.461204	0.999948	0.987698	7292/961/27242	3	MCI	DOWN-BP
GO:0042073	intraciliary transport	3/935	48/17913	0.461204	0.999948	0.987698	11127/79809/7275	3	MCI	DOWN-BP
GO:0042220	response to cocaine	3/935	48/17913	0.461204	0.999948	0.987698	4988/3351/1268	3	MCI	DOWN-BP
GO:0043392	negative regulation of DNA binding	3/935	48/17913	0.461204	0.999948	0.987698	3725/6872/171392	3	MCI	DOWN-BP
GO:0051452	intracellular pH reduction	3/935	48/17913	0.461204	0.999948	0.987698	54734/523/527	3	MCI	DOWN-BP
GO:0051972	regulation of telomerase activity	3/935	48/17913	0.461204	0.999948	0.987698	92345/4609/8550	3	MCI	DOWN-BP
GO:0055010	ventricular cardiac muscle tissue morphogenesis	3/935	48/17913	0.461204	0.999948	0.987698	79810/5318/7168	3	MCI	DOWN-BP
GO:2001258	negative regulation of cation channel activity	3/935	48/17913	0.461204	0.999948	0.987698	10681/4987/29979	3	MCI	DOWN-BP
GO:0009161	ribonucleoside monophosphate metabolic process	18/935	331/17913	0.463545	0.999948	0.987698	9631/9818/221937/4719/8833/9972/9883/201626/5471/8473/3479/100101267/1352/523/114789/8505/1740/7378	18	MCI	DOWN-BP
GO:0001678	cellular glucose homeostasis	8/935	142/17913	0.464256	0.999948	0.987698	51092/221937/150/5798/2044/3156/2730/133308	8	MCI	DOWN-BP
GO:0006625	protein targeting to peroxisome	4/935	67/17913	0.465811	0.999948	0.987698	55670/83752/11001/8540	4	MCI	DOWN-BP
GO:0032418	lysosome localization	4/935	67/17913	0.465811	0.999948	0.987698	57102/118426/54664/3598	4	MCI	DOWN-BP
GO:0040014	regulation of multicellular organism growth	4/935	67/17913	0.465811	0.999948	0.987698	79068/3479/55777/5641	4	MCI	DOWN-BP
GO:0042531	positive regulation of tyrosine phosphorylation of STAT protein	4/935	67/17913	0.465811	0.999948	0.987698	23529/3479/3569/8995	4	MCI	DOWN-BP
GO:0045669	positive regulation of osteoblast differentiation	4/935	67/17913	0.465811	0.999948	0.987698	3491/659/3479/3569	4	MCI	DOWN-BP
GO:0072662	protein localization to peroxisome	4/935	67/17913	0.465811	0.999948	0.987698	55670/83752/11001/8540	4	MCI	DOWN-BP
GO:0072663	establishment of protein localization to peroxisome	4/935	67/17913	0.465811	0.999948	0.987698	55670/83752/11001/8540	4	MCI	DOWN-BP
GO:1903051	negative regulation of proteolysis involved in cellular protein catabolic process	4/935	67/17913	0.465811	0.999948	0.987698	1457/6872/8473/9097	4	MCI	DOWN-BP
GO:1903391	regulation of adherens junction organization	4/935	67/17913	0.465811	0.999948	0.987698	7057/10982/342184/7248	4	MCI	DOWN-BP
GO:0002064	epithelial cell development	11/935	199/17913	0.466794	0.999948	0.987698	51092/23086/5991/91663/9863/10116/9693/10152/2932/4233/54507	11	MCI	DOWN-BP
[truncated: 14,458 more rows]
