# Supplementary material for: Construction of a Dataset for All Expressed Transcripts for Alzheimer’s Disease Research
Source: Brain Sci. 2024 Nov 25;14(12):1180. doi: 10.3390/brainsci14121180 (PMC11674848; doi:10.3390/brainsci14121180)
Supplement: Supplementary file 1 [file brainsci-14-01180-s001.zip › Table S3.xlsx]

## Sheet: GENCODE-isoform-geneset
bicarbonate_transporter	na	ENST00000262418.12	ENST00000399246.3	ENST00000631130.1	ENST00000471005.5	ENST00000498270.1	ENST00000535225.6	ENST00000358657.7	ENST00000615370.1	ENST00000547697.6	ENST00000604314.5	ENST00000548352.5	ENST00000453097.7	ENST00000548811.5	ENST00000546497.1	ENST00000319957.10	ENST00000514353.7	ENST00000551071.5	ENST00000552001.1	ENST00000550211.1	ENST00000546663.1	ENST00000548616.1	ENST00000546872.1	ENST00000546875.1	ENST00000483195.5	ENST00000394019.6	ENST00000423644.5	ENST00000346834.8	ENST00000480696.1	ENST00000637036.1	ENST00000358683.8	ENST00000425249.6	ENST00000377632.5	ENST00000377634.8	ENST00000479776.1	ENST00000432728.1	ENST00000444570.5	ENST00000436454.1	ENST00000483786.5	ENST00000466368.1	ENST00000485713.5	ENST00000413384.7	ENST00000494125.1	ENST00000490898.5	ENST00000482950.5	ENST00000463414.5	ENST00000488420.1	ENST00000392826.6	ENST00000461735.1
amyloid_precursor_protein_catabolic_process	na	ENST00000368063.6	ENST00000437169.5	ENST00000294785.10	ENST00000421914.5	ENST00000465223.1	ENST00000438008.5	ENST00000467837.5	ENST00000491332.1	ENST00000459963.5	ENST00000424645.6	ENST00000424754.5	ENST00000435149.1	ENST00000491390.1	ENST00000469159.1	ENST00000635978.1	ENST00000636603.1	ENST00000638106.1	ENST00000637183.1	ENST00000635884.1	ENST00000637033.1	ENST00000637519.1	ENST00000454250.7	ENST00000637552.1	ENST00000638031.1	ENST00000635722.1	ENST00000637350.1	ENST00000306901.9	ENST00000637971.1	ENST00000437966.3	ENST00000637786.1	ENST00000636295.1	ENST00000636044.1	ENST00000636850.1	ENST00000636440.1	ENST00000636647.1	ENST00000635759.1	ENST00000636271.1	ENST00000636184.1	ENST00000636292.1	ENST00000636898.1	ENST00000636709.1	ENST00000636245.1	ENST00000636957.1	ENST00000637189.1	ENST00000636521.1	ENST00000638081.1	ENST00000637649.1	ENST00000635883.1
tau_protein_kinase_activity	na	ENST00000485972.6	ENST00000297518.4	ENST00000487703.5	ENST00000476691.1	ENST00000469108.1	ENST00000488337.5	ENST00000445177.5	ENST00000375300.6	ENST00000454905.5	ENST00000465421.5	ENST00000415541.5	ENST00000446921.6	ENST00000480468.1	ENST00000480222.1	ENST00000413553.1	ENST00000472648.1	ENST00000497049.5	ENST00000485363.1	ENST00000222330.8	ENST00000398249.8	ENST00000453535.1	ENST00000493059.1	ENST00000402010.6	ENST00000377810.7	ENST00000508192.5	ENST00000361128.9	ENST00000350490.11	ENST00000502399.7	ENST00000543220.5	ENST00000543674.1	ENST00000540169.5	ENST00000509502.6	ENST00000512060.1	ENST00000513765.6	ENST00000408948.7	ENST00000425897.2	ENST00000535116.1	ENST00000440884.7	ENST00000559328.5	ENST00000429436.7	ENST00000560603.5	ENST00000416682.6	ENST00000303622.13	ENST00000216288.11	ENST00000553942.5	ENST00000560417.5	ENST00000558223.5	ENST00000335102.9
Intracellular_pH_elevation	na	ENST00000379083.7	ENST00000340010.10	ENST00000469651.1	ENST00000468551.1	ENST00000453332.1	ENST00000673785.1	ENST00000436097.1	ENST00000546407.1	ENST00000446805.1	ENST00000647639.1	ENST00000647978.1	ENST00000649406.1	ENST00000648260.1	ENST00000649850.1	ENST00000003084.11	ENST00000426809.5	ENST00000649781.1	ENST00000472848.1	ENST00000647720.1	ENST00000468795.1	ENST00000600166.1	ENST00000429014.1	ENST00000608965.5	ENST00000610149.1	ENST00000621535.1	ENST00000637100.1	ENST00000636147.1	ENST00000359984.12	ENST00000564091.6	ENST00000360019.8	ENST00000631023.2	ENST00000357857.14	ENST00000563874.5	ENST00000333496.14	ENST00000561689.6	ENST00000357806.11	ENST00000395653.9	ENST00000568076.6	ENST00000569430.6	ENST00000636907.1	ENST00000637184.1	ENST00000636839.1	ENST00000637107.1	ENST00000636351.1	ENST00000636977.1	ENST00000637578.1	ENST00000565354.5	ENST00000635958.1
ASIC	na	ENST00000228468.8	ENST00000447966.7	ENST00000550558.5	ENST00000453327.7	ENST00000551199.1	ENST00000552438.5	ENST00000549792.1	ENST00000548350.1	ENST00000552633.2	ENST00000225823.6	ENST00000359872.6	ENST00000448983.1	ENST00000579816.1	ENST00000583395.1	ENST00000357922.8	ENST00000377904.8	ENST00000349064.10	ENST00000468325.5	ENST00000297512.12	ENST00000474135.1	ENST00000485929.5	ENST00000490540.1	ENST00000498105.1	ENST00000461395.5	ENST00000347842.7	ENST00000358078.4	ENST00000474489.5	ENST00000473709.1
mitochondrial_iron_sulfur_clustering_synthesis	na	ENST00000330636.8	ENST00000606472.1	ENST00000468929.5	ENST00000464010.5	ENST00000463032.5	ENST00000458438.2	ENST00000480566.5	ENST00000500576.4	ENST00000455814.2	ENST00000396198.7	ENST00000650242.1	ENST00000335854.8	ENST00000498636.1	ENST00000463868.5	ENST00000493869.2	ENST00000477869.6	ENST00000455688.2	ENST00000644983.1	ENST00000520270.5	ENST00000521015.5	ENST00000521570.5	ENST00000380353.8	ENST00000537665.2	ENST00000523687.5	ENST00000523760.5	ENST00000524103.5	ENST00000256398.13	ENST00000518112.5	ENST00000519261.5	ENST00000521938.5	ENST00000520288.5	ENST00000521099.1	ENST00000522063.1	ENST00000520110.5	ENST00000520011.1	ENST00000523357.5	ENST00000517975.1	ENST00000216254.9	ENST00000396512.3	ENST00000471094.1	ENST00000482208.1	ENST00000478010.1	ENST00000481310.1	ENST00000466237.1	ENST00000553672.1	ENST00000331334.5	ENST00000557731.1	ENST00000274695.8
superoxide_anion_generation	na	ENST00000618265.5	ENST00000607855.5	ENST00000378012.3	ENST00000289473.10	ENST00000449343.6	ENST00000398421.6	ENST00000443956.7	ENST00000438106.5	ENST00000442021.6	ENST00000433458.5	ENST00000464878.5	ENST00000455062.2	ENST00000488197.1	ENST00000486097.1	ENST00000600258.1	ENST00000340023.7	ENST00000599326.1	ENST00000598953.1	ENST00000598776.1	ENST00000600722.1	ENST00000265627.10	ENST00000427422.5	ENST00000451904.5	ENST00000418617.5	ENST00000442770.5	ENST00000456855.5	ENST00000492800.1	ENST00000460248.1	ENST00000482624.5	ENST00000475439.1	ENST00000514165.1	ENST00000296677.5	ENST00000261623.8	ENST00000565588.5	ENST00000566534.5	ENST00000566229.1	ENST00000567174.5	ENST00000569359.5	ENST00000563526.5	ENST00000568278.1	ENST00000562209.1	ENST00000561972.1	ENST00000255030.9	ENST00000473196.1	ENST00000437342.1	ENST00000368112.5	ENST00000368111.5	ENST00000489317.1
hydrogen_peroxide_biosynthetic_process	na	ENST00000673965.1	ENST00000381870.8	ENST00000452111.5	ENST00000673669.1	ENST00000574776.6	ENST00000488623.6	ENST00000495445.5	ENST00000467663.5	ENST00000046640.9	ENST00000574218.1	ENST00000399306.7	ENST00000576979.1	ENST00000379727.8	ENST00000617691.4	ENST00000395048.6	ENST00000612821.4	ENST00000567032.5	ENST00000395049.8	ENST00000564596.5	ENST00000569630.5	ENST00000566503.1	ENST00000562201.5	ENST00000368682.7	ENST00000354650.7	ENST00000538466.5	ENST00000229471.8	ENST00000368667.6	ENST00000368678.8	ENST00000491885.6	ENST00000467921.6	ENST00000471959.2	ENST00000496864.6	ENST00000476769.6	ENST00000495935.1	ENST00000467899.5	ENST00000495927.5	ENST00000523322.5	ENST00000462856.6	ENST00000520518.5	ENST00000517419.5	ENST00000518295.5	ENST00000523238.5	ENST00000524310.5	ENST00000523574.5	ENST00000518630.5	ENST00000523570.5	ENST00000484067.6	ENST00000521062.5
Enzyme_H_producing	na	ENST00000621635.4	ENST00000372880.5	ENST00000618050.4	ENST00000308731.8	ENST00000470069.1	ENST00000488970.1	ENST00000478995.1	ENST00000470329.1	ENST00000464006.1	ENST00000464567.1	ENST00000255688.8	ENST00000537871.1	ENST00000439013.6	ENST00000544107.1	ENST00000354445.2	ENST00000451211.6	ENST00000458387.6	ENST00000397638.6	ENST00000291705.11	ENST00000397637.5	ENST00000334494.8	ENST00000355680.8	ENST00000397628.5	ENST00000440086.5	ENST00000482508.5	ENST00000621201.4	ENST00000481861.1	ENST00000455177.3	ENST00000491389.1	ENST00000498151.1	ENST00000486520.1	ENST00000487959.5	ENST00000535787.5	ENST00000462659.1	ENST00000404590.1	ENST00000241416.12	ENST00000465329.1	ENST00000495775.1	ENST00000538448.5	ENST00000375862.6	ENST00000629881.2	ENST00000486475.5	ENST00000262651.3	ENST00000520553.5	ENST00000375852.3	ENST00000518730.5	ENST00000470092.1	ENST00000476901.1
aciding_loading_transporter	na	ENST00000262418.12	ENST00000399246.3	ENST00000631130.1	ENST00000471005.5	ENST00000498270.1	ENST00000379083.7	ENST00000340010.10	ENST00000469651.1	ENST00000468551.1	ENST00000453332.1	ENST00000397077.6	ENST00000360273.7	ENST00000460129.5	ENST00000352432.9	ENST00000467702.3	ENST00000644553.1	ENST00000643662.1	ENST00000646379.1	ENST00000452124.2	ENST00000645850.1	ENST00000638646.2	ENST00000644807.1	ENST00000468426.1	ENST00000480680.2	ENST00000420764.6	ENST00000395550.7	ENST00000489483.5	ENST00000383733.7	ENST00000307364.10	ENST00000337000.12	ENST00000358747.10	ENST00000480524.5	ENST00000455886.6	ENST00000466257.1	ENST00000462009.6	ENST00000469693.5	ENST00000496469.1	ENST00000421649.5	ENST00000444531.5	ENST00000414944.1	ENST00000485361.1	ENST00000494717.1	ENST00000482282.5	ENST00000431213.5	ENST00000431739.5	ENST00000426599.1	ENST00000483786.5	ENST00000466368.1
[truncated: 5,000 more columns]

## Sheet: StringTie-isoform-geneset
bicarbonate_transporter	na	ENST00000262418.12	ENST00000399246.3	ENST00000535225.6	ENST00000358657.7	MSTRG.15547.1	ENST00000547697.6	ENST00000604314.5	MSTRG.15547.8	MSTRG.15547.9	MSTRG.15547.10	MSTRG.15547.11	ENST00000453097.7	ENST00000319957.10	ENST00000514353.7	MSTRG.15547.17	ENST00000551071.5	MSTRG.15547.18	MSTRG.15547.21	MSTRG.15547.22	ENST00000550211.1	ENST00000546875.1	MSTRG.66458.4	MSTRG.66458.5	MSTRG.66458.6	ENST00000413384.7	MSTRG.66458.10	MSTRG.66458.9	ENST00000392826.6	ENST00000461735.1	ENST00000482697.1	ENST00000472204.1	MSTRG.40458.2	MSTRG.40458.6	MSTRG.40458.10	MSTRG.40458.11	MSTRG.40458.9	MSTRG.40458.22	MSTRG.40458.23	MSTRG.40458.24	MSTRG.40458.25	ENST00000375514.9	ENST00000415876.6	ENST00000493021.5	MSTRG.40458.28	ENST00000446997.6	MSTRG.40458.31	ENST00000461456.5	ENST00000272716.9
amyloid_precursor_protein_catabolic_process	na	MSTRG.4594.1	ENST00000368063.6	MSTRG.4594.3	MSTRG.4594.4	MSTRG.4594.5	MSTRG.4594.6	MSTRG.4594.7	ENST00000294785.10	MSTRG.4594.10	MSTRG.4594.12	MSTRG.4594.14	MSTRG.4594.16	MSTRG.4594.18	MSTRG.4594.19	MSTRG.4594.21	MSTRG.4594.22	ENST00000424645.6	MSTRG.4594.24	MSTRG.4594.25	MSTRG.4594.27	MSTRG.4594.28	MSTRG.4594.31	MSTRG.22739.1	ENST00000299847.7	MSTRG.22739.4	ENST00000401522.7	ENST00000636603.1	ENST00000638106.1	ENST00000637183.1	ENST00000635884.1	ENST00000637033.1	ENST00000637519.1	ENST00000454250.7	ENST00000637552.1	ENST00000637350.1	ENST00000637971.1	ENST00000437966.3	ENST00000636647.1	ENST00000636271.1	ENST00000636292.1	ENST00000636898.1	ENST00000636709.1	ENST00000636245.1	ENST00000637189.1	ENST00000638081.1	ENST00000637649.1	ENST00000434994.1	ENST00000560890.5
tau_protein_kinase_activity	na	MSTRG.66457.1	MSTRG.66457.6	ENST00000485972.6	MSTRG.66457.4	MSTRG.66457.5	MSTRG.66457.3	ENST00000297518.4	ENST00000442838.2	MSTRG.13546.1	MSTRG.13546.7	MSTRG.13546.8	MSTRG.13546.9	MSTRG.13546.10	MSTRG.13546.11	MSTRG.13546.12	MSTRG.13546.13	MSTRG.13546.14	MSTRG.13546.15	MSTRG.13546.16	MSTRG.13546.17	MSTRG.13546.18	MSTRG.13546.19	MSTRG.13546.20	MSTRG.13546.22	MSTRG.13546.21	MSTRG.13546.23	MSTRG.13546.27	MSTRG.13546.26	MSTRG.13546.24	MSTRG.13546.25	MSTRG.13546.28	MSTRG.13546.31	ENST00000488337.5	MSTRG.13546.30	MSTRG.13546.29	ENST00000445177.5	MSTRG.13546.34	MSTRG.13546.37	MSTRG.13546.35	MSTRG.13546.36	ENST00000375300.6	ENST00000465421.5	ENST00000415541.5	ENST00000446921.6	ENST00000480468.1	ENST00000413553.1	ENST00000497049.5	ENST00000485363.1
Intracellular_pH_elevation	na	ENST00000340010.10	ENST00000673785.1	ENST00000647978.1	ENST00000426809.5	ENST00000649781.1	ENST00000647720.1	ENST00000456646.1	ENST00000634304.1	ENST00000376400.3	MSTRG.26358.1	MSTRG.26358.5	MSTRG.26358.6	MSTRG.26358.7	MSTRG.26358.8	MSTRG.26358.9	MSTRG.26358.10	MSTRG.26358.11	ENST00000635887.1	MSTRG.26358.14	MSTRG.26358.15	MSTRG.26358.16	MSTRG.26358.13	MSTRG.26358.19	ENST00000637376.1	ENST00000636503.1	MSTRG.26358.26	MSTRG.26358.27	MSTRG.26358.28	MSTRG.26358.29	ENST00000568224.4	MSTRG.26358.31	ENST00000636017.1	ENST00000636866.1	ENST00000637299.1	ENST00000638036.1	MSTRG.26358.35	MSTRG.26358.37	MSTRG.26358.39	ENST00000636766.1	MSTRG.26358.38	ENST00000637745.1	MSTRG.26358.43	MSTRG.26358.42	MSTRG.26358.44	MSTRG.26358.47	MSTRG.26358.48	MSTRG.26358.49	MSTRG.26358.50
ASIC	na	MSTRG.15474.1	MSTRG.15474.2	MSTRG.15474.3	MSTRG.15474.4	ENST00000228468.8	ENST00000447966.7	ENST00000550558.5	MSTRG.15474.8	ENST00000453327.7	ENST00000551199.1	MSTRG.15474.10	ENST00000552438.5	ENST00000548350.1	MSTRG.15474.14	MSTRG.29596.2	MSTRG.29596.6	ENST00000225823.6	MSTRG.29596.10	MSTRG.29596.5	MSTRG.29596.8	MSTRG.29596.7	ENST00000636421.1	ENST00000357922.8	ENST00000377904.8	ENST00000349064.10	ENST00000468325.5	ENST00000297512.12	ENST00000474135.1	MSTRG.66454.88	ENST00000490540.1	ENST00000498105.1	MSTRG.41886.1	MSTRG.41886.2	ENST00000461395.5	ENST00000347842.7	ENST00000358078.4	MSTRG.41886.6	ENST00000474489.5	ENST00000473709.1
mitochondrial_iron_sulfur_clustering_synthesis	na	ENST00000443135.1	ENST00000498636.1	ENST00000463868.5	ENST00000521015.5	ENST00000380353.8	ENST00000537665.2	ENST00000523687.5	ENST00000524103.5	MSTRG.67551.7	ENST00000518112.5	ENST00000256398.13	MSTRG.67551.10	ENST00000519261.5	MSTRG.67551.14	ENST00000521938.5	MSTRG.67551.16	MSTRG.67551.17	ENST00000522063.1	MSTRG.67551.21	MSTRG.67551.24	ENST00000506543.1	ENST00000457251.1	MSTRG.46691.1	ENST00000216254.9	ENST00000482208.1	ENST00000466237.1	ENST00000446607.1	ENST00000436307.1	ENST00000427955.1	ENST00000433122.2	MSTRG.22033.2	ENST00000331334.5	ENST00000604758.1	ENST00000274695.8	MSTRG.59525.4	MSTRG.59525.5	MSTRG.59525.6	ENST00000378610.1	MSTRG.59525.8	MSTRG.59525.9	MSTRG.45687.1	MSTRG.45687.2	MSTRG.45687.3	MSTRG.45687.5	ENST00000399167.6	MSTRG.45687.10	MSTRG.45687.11	ENST00000399163.6
superoxide_anion_generation	na	ENST00000378012.3	ENST00000606252.1	MSTRG.64556.1	ENST00000432102.5	MSTRG.64556.2	MSTRG.64556.3	MSTRG.64556.4	ENST00000423083.1	ENST00000435988.1	ENST00000449343.6	ENST00000398421.6	MSTRG.64645.4	ENST00000464878.5	ENST00000455062.2	ENST00000488197.1	MSTRG.64662.2	ENST00000438382.2	ENST00000600258.1	ENST00000599326.1	ENST00000598953.1	ENST00000598776.1	ENST00000600722.1	ENST00000595991.1	ENST00000427422.5	ENST00000418617.5	ENST00000442770.5	ENST00000451904.5	ENST00000456855.5	ENST00000492800.1	ENST00000482624.5	ENST00000514165.1	MSTRG.27914.1	MSTRG.27914.2	MSTRG.27914.3	MSTRG.27914.4	ENST00000261623.8	MSTRG.27914.9	ENST00000567174.5	ENST00000569359.5	ENST00000563526.5	ENST00000412857.1	ENST00000497524.5	ENST00000349243.7	ENST00000474935.5	ENST00000475347.5	ENST00000461609.1	ENST00000418473.6	ENST00000402260.1
hydrogen_peroxide_biosynthetic_process	na	MSTRG.28193.3	ENST00000381870.8	ENST00000673965.1	MSTRG.28193.7	ENST00000673669.1	MSTRG.28193.10	MSTRG.28193.9	ENST00000574776.6	MSTRG.28193.12	MSTRG.28193.23	MSTRG.54896.60	ENST00000316418.9	ENST00000505113.5	ENST00000512529.5	MSTRG.54896.76	MSTRG.54896.77	MSTRG.54896.78	MSTRG.54896.79	MSTRG.54896.83	MSTRG.54896.87	ENST00000506456.1	MSTRG.54896.102	ENST00000511487.1	ENST00000507048.1	ENST00000612821.4	ENST00000379727.8	ENST00000567032.5	ENST00000395049.8	ENST00000562201.5	ENST00000564596.5	ENST00000569630.5	MSTRG.9763.1	MSTRG.9763.2	MSTRG.9763.3	ENST00000369755.4	ENST00000335753.8	MSTRG.9763.5	MSTRG.9763.7	MSTRG.61666.1	MSTRG.61666.2	MSTRG.61666.3	MSTRG.61666.4	MSTRG.61666.5	MSTRG.61666.6	MSTRG.61666.7	MSTRG.61666.8	ENST00000368682.7	ENST00000354650.7
Enzyme_H_producing	na	MSTRG.75239.1	ENST00000618050.4	ENST00000308731.8	ENST00000478995.1	ENST00000464567.1	ENST00000255688.8	ENST00000354445.2	MSTRG.45379.1	ENST00000451211.6	ENST00000458387.6	ENST00000397638.6	ENST00000291705.11	ENST00000397637.5	ENST00000334494.8	ENST00000397628.5	ENST00000355680.8	ENST00000440086.5	ENST00000482508.5	ENST00000621201.4	ENST00000481861.1	MSTRG.40243.1	ENST00000404590.1	ENST00000241416.12	MSTRG.40243.6	ENST00000495775.1	ENST00000538448.5	ENST00000375862.6	ENST00000262651.3	ENST00000375852.3	ENST00000629881.2	ENST00000518730.5	ENST00000470092.1	MSTRG.46918.3	MSTRG.46918.4	MSTRG.46918.5	MSTRG.46918.6	MSTRG.46918.8	MSTRG.46918.9	ENST00000441818.5	ENST00000381021.7	ENST00000453630.5	ENST00000456595.5	ENST00000457572.5	MSTRG.46918.15	ENST00000645026.1	ENST00000645190.1	MSTRG.46918.23	MSTRG.46918.25
aciding_loading_transporter	na	ENST00000262418.12	ENST00000399246.3	ENST00000340010.10	MSTRG.47207.1	MSTRG.47207.4	MSTRG.47207.2	MSTRG.47207.3	MSTRG.47207.6	MSTRG.47207.5	MSTRG.47207.7	MSTRG.47207.8	MSTRG.47207.9	MSTRG.47207.10	MSTRG.47207.11	MSTRG.47207.12	MSTRG.47207.15	MSTRG.47207.13	MSTRG.47207.14	MSTRG.47207.16	MSTRG.47207.20	MSTRG.47207.23	MSTRG.47207.17	MSTRG.47207.22	MSTRG.47207.18	MSTRG.47207.19	MSTRG.47207.21	MSTRG.47207.26	MSTRG.47207.24	MSTRG.47207.25	MSTRG.47207.27	MSTRG.47207.28	ENST00000360273.7	ENST00000397077.6	MSTRG.47207.30	MSTRG.47207.31	MSTRG.47207.36	ENST00000352432.9	MSTRG.47207.35	MSTRG.47207.34	ENST00000467702.3	ENST00000644553.1	ENST00000643662.1	ENST00000646379.1	ENST00000452124.2	ENST00000645850.1	ENST00000638646.2	ENST00000644807.1	MSTRG.47207.46
[truncated: 5,000 more columns]

## Sheet: hydrogen_peroxide_generation-ln
Gene	PC1	R-squared	f_test_p_value	Target	Cor.coeff	Cor.pvalue	Total_Direction (from Cor.coeff)	regulated_pcRNA_symbol_type	Source
ENST00000470714.5	0.00264942	0.212883	4.06426e-09	hydrogen_peroxide	0.771966	3.95561e-30	POS	ENST00000401980.3_SOD2_trans || ENST00000518295.5_FYN_trans || ENST00000588969.5_STAT3_trans || ENST00000585517.5_STAT3_trans || ENST00000497302.1_MFN2_trans || ENST00000673669.1_CTNS_trans || ENST00000467663.5_CTNS_trans || ENST00000337404.8_SOD2_trans || ENST00000452684.2_SOD2_trans || ENST00000368667.6_FYN_trans || ENST00000523322.5_FYN_trans || ENST00000564148.1_MPV17L_trans || ENST0000047195…	StringTie-AD
ENST00000424333.6	0.000765608	0.122923	1.33938e-05	hydrogen_peroxide	0.74715	2.51263e-27	POS	ENST00000401980.3_SOD2_trans || ENST00000588969.5_STAT3_trans || ENST00000585517.5_STAT3_trans || ENST00000673669.1_CTNS_trans || ENST00000467663.5_CTNS_trans || ENST00000337404.8_SOD2_trans || ENST00000452684.2_SOD2_trans || ENST00000368667.6_FYN_trans || ENST00000523322.5_FYN_trans || ENST00000564148.1_MPV17L_trans || ENST00000471959.2_FYN_trans || ENST00000589301.1_ACOX1_trans || ENST000004840…	StringTie-AD
ENST00000654827.1	0.00439288	0.210363	5.15264e-09	hydrogen_peroxide	0.687659	9.10214e-22	POS	ENST00000401980.3_SOD2_trans || ENST00000518295.5_FYN_trans || ENST00000588969.5_STAT3_trans || ENST00000585517.5_STAT3_trans || ENST00000497302.1_MFN2_trans || ENST00000673669.1_CTNS_trans || ENST00000467663.5_CTNS_trans || ENST00000337404.8_SOD2_trans || ENST00000452684.2_SOD2_trans || ENST00000368667.6_FYN_trans || ENST00000523322.5_FYN_trans || ENST00000564148.1_MPV17L_trans || ENST0000047195…	StringTie-AD
ENST00000641009.1	0.00114304	0.111049	3.71795e-05	hydrogen_peroxide	0.640562	3.13104e-18	POS	ENST00000401980.3_SOD2_trans || ENST00000518295.5_FYN_trans || ENST00000588969.5_STAT3_trans || ENST00000585517.5_STAT3_trans || ENST00000263317.9_NOX4_trans || ENST00000673669.1_CTNS_trans || ENST00000467663.5_CTNS_trans || ENST00000337404.8_SOD2_trans || ENST00000452684.2_SOD2_trans || ENST00000368667.6_FYN_trans || ENST00000523322.5_FYN_trans || ENST00000564148.1_MPV17L_trans || ENST0000047195…	StringTie-AD
ENST00000655797.1	0.000681545	0.231377	6.97036e-10	hydrogen_peroxide	0.640459	3.18221e-18	POS	ENST00000401980.3_SOD2_trans || ENST00000588969.5_STAT3_trans || ENST00000585517.5_STAT3_trans || ENST00000673669.1_CTNS_trans || ENST00000467663.5_CTNS_trans || ENST00000337404.8_SOD2_trans || ENST00000452684.2_SOD2_trans || ENST00000368667.6_FYN_trans || ENST00000523322.5_FYN_trans || ENST00000564148.1_MPV17L_trans || ENST00000471959.2_FYN_trans || ENST00000589301.1_ACOX1_trans || ENST000004840…	StringTie-AD
ENST00000655798.1	0.00104582	0.162898	3.99871e-07	hydrogen_peroxide	0.568272	7.36031e-14	POS	ENST00000401980.3_SOD2_trans || ENST00000588969.5_STAT3_trans || ENST00000585517.5_STAT3_trans || ENST00000673669.1_CTNS_trans || ENST00000337404.8_SOD2_trans || ENST00000452684.2_SOD2_trans || ENST00000368667.6_FYN_trans || ENST00000523322.5_FYN_trans || ENST00000564148.1_MPV17L_trans || ENST00000471959.2_FYN_trans || ENST00000409409.5_CYCS_trans || ENST00000558996.5_DUOXA1_trans || ENST00000538…	StringTie-AD
ENST00000450203.5	0.000782182	0.11018	4.00485e-05	hydrogen_peroxide	0.560021	1.99518e-13	POS	ENST00000401980.3_SOD2_trans || ENST00000518295.5_FYN_trans || ENST00000588969.5_STAT3_trans || ENST00000585517.5_STAT3_trans || ENST00000263317.9_NOX4_trans || ENST00000497302.1_MFN2_trans || ENST00000673669.1_CTNS_trans || ENST00000337404.8_SOD2_trans || ENST00000452684.2_SOD2_trans || ENST00000368667.6_FYN_trans || ENST00000523322.5_FYN_trans || ENST00000564148.1_MPV17L_trans || ENST0000047195…	StringTie-AD
ENST00000625277.1	0.000538192	0.101093	8.69567e-05	hydrogen_peroxide	0.553778	4.1674e-13	POS	ENST00000401980.3_SOD2_trans || ENST00000588969.5_STAT3_trans || ENST00000585517.5_STAT3_trans || ENST00000673669.1_CTNS_trans || ENST00000337404.8_SOD2_trans || ENST00000452684.2_SOD2_trans || ENST00000368667.6_FYN_trans || ENST00000523322.5_FYN_trans || ENST00000564148.1_MPV17L_trans || ENST00000484067.6_FYN_trans || ENST00000496864.6_FYN_trans || ENST00000409409.5_CYCS_trans || ENST00000375979…	StringTie-AD
ENST00000663717.1	0.000831814	0.1228	1.35375e-05	hydrogen_peroxide	0.523765	1.17098e-11	POS	ENST00000401980.3_SOD2_trans || ENST00000518295.5_FYN_trans || ENST00000588969.5_STAT3_trans || ENST00000585517.5_STAT3_trans || ENST00000673669.1_CTNS_trans || ENST00000337404.8_SOD2_trans || ENST00000452684.2_SOD2_trans || ENST00000368667.6_FYN_trans || ENST00000523322.5_FYN_trans || ENST00000564148.1_MPV17L_trans || ENST00000471959.2_FYN_trans || ENST00000399306.7_CTNS_trans || ENST00000484067…	StringTie-AD
ENST00000660430.1	0.000992227	0.132403	5.88877e-06	hydrogen_peroxide	0.520496	1.65161e-11	POS	ENST00000401980.3_SOD2_trans || ENST00000518295.5_FYN_trans || ENST00000588969.5_STAT3_trans || ENST00000585517.5_STAT3_trans || ENST00000673669.1_CTNS_trans || ENST00000467663.5_CTNS_trans || ENST00000337404.8_SOD2_trans || ENST00000452684.2_SOD2_trans || ENST00000368667.6_FYN_trans || ENST00000564148.1_MPV17L_trans || ENST00000471959.2_FYN_trans || ENST00000229471.8_FYN_trans || ENST00000261623…	StringTie-AD
ENST00000609284.2	0.0035939	0.141259	2.71697e-06	hydrogen_peroxide	0.507164	6.46825e-11	POS	ENST00000401980.3_SOD2_trans || ENST00000588969.5_STAT3_trans || ENST00000585517.5_STAT3_trans || ENST00000673669.1_CTNS_trans || ENST00000467663.5_CTNS_trans || ENST00000337404.8_SOD2_trans || ENST00000368667.6_FYN_trans || ENST00000523322.5_FYN_trans || ENST00000564148.1_MPV17L_trans || ENST00000471959.2_FYN_trans || ENST00000343727.9_NOX4_trans || ENST00000484067.6_FYN_trans || ENST00000496864…	StringTie-AD
ENST00000565467.1	0.00606072	0.107303	5.12143e-05	hydrogen_peroxide	0.505747	7.45219e-11	POS	ENST00000401980.3_SOD2_trans || ENST00000518295.5_FYN_trans || ENST00000588969.5_STAT3_trans || ENST00000585517.5_STAT3_trans || ENST00000263317.9_NOX4_trans || ENST00000497302.1_MFN2_trans || ENST00000673669.1_CTNS_trans || ENST00000467663.5_CTNS_trans || ENST00000337404.8_SOD2_trans || ENST00000452684.2_SOD2_trans || ENST00000368667.6_FYN_trans || ENST00000523322.5_FYN_trans || ENST00000564148.…	StringTie-AD
ENST00000573075.5	0.000964245	0.148199	1.4757e-06	hydrogen_peroxide	0.490544	3.27274e-10	POS	ENST00000401980.3_SOD2_trans || ENST00000588969.5_STAT3_trans || ENST00000585517.5_STAT3_trans || ENST00000673669.1_CTNS_trans || ENST00000337404.8_SOD2_trans || ENST00000368667.6_FYN_trans || ENST00000523322.5_FYN_trans || ENST00000564148.1_MPV17L_trans || ENST00000589301.1_ACOX1_trans || ENST00000484067.6_FYN_trans || ENST00000496864.6_FYN_trans || ENST00000409409.5_CYCS_trans || ENST0000037597…	StringTie-AD
ENST00000660252.1	8.68874e-05	0.122019	1.4481e-05	hydrogen_peroxide	0.487451	4.38327e-10	POS	ENST00000401980.3_SOD2_trans || ENST00000588969.5_STAT3_trans || ENST00000585517.5_STAT3_trans || ENST00000263317.9_NOX4_trans || ENST00000673669.1_CTNS_trans || ENST00000337404.8_SOD2_trans || ENST00000452684.2_SOD2_trans || ENST00000368667.6_FYN_trans || ENST00000523322.5_FYN_trans || ENST00000564148.1_MPV17L_trans || ENST00000471959.2_FYN_trans || ENST00000484067.6_FYN_trans || ENST00000496864…	StringTie-AD
ENST00000422403.5	0.00029087	0.0533686	0.00487469	hydrogen_peroxide	0.479255	9.3777e-10	POS	ENST00000401980.3_SOD2_trans || ENST00000518295.5_FYN_trans || ENST00000588969.5_STAT3_trans || ENST00000585517.5_STAT3_trans || ENST00000497302.1_MFN2_trans || ENST00000673669.1_CTNS_trans || ENST00000467663.5_CTNS_trans || ENST00000337404.8_SOD2_trans || ENST00000452684.2_SOD2_trans || ENST00000368667.6_FYN_trans || ENST00000523322.5_FYN_trans || ENST00000564148.1_MPV17L_trans || ENST0000052834…	StringTie-AD
ENST00000649036.1	0.00215394	0.0831339	0.000397886	hydrogen_peroxide	0.468794	2.40516e-09	POS	ENST00000401980.3_SOD2_trans || ENST00000585517.5_STAT3_trans || ENST00000673669.1_CTNS_trans || ENST00000337404.8_SOD2_trans || ENST00000452684.2_SOD2_trans || ENST00000368667.6_FYN_trans || ENST00000523322.5_FYN_trans || ENST00000564148.1_MPV17L_trans || ENST00000589301.1_ACOX1_trans || ENST00000484067.6_FYN_trans || ENST00000496864.6_FYN_trans || ENST00000409409.5_CYCS_trans || ENST00000538183…	StringTie-AD
ENST00000631988.1	0.000443196	0.0708118	0.00112298	hydrogen_peroxide	0.443072	2.13975e-08	POS	ENST00000401980.3_SOD2_trans || ENST00000518295.5_FYN_trans || ENST00000267803.8_DUOXA1_trans || ENST00000585517.5_STAT3_trans || ENST00000673669.1_CTNS_trans || ENST00000337404.8_SOD2_trans || ENST00000452684.2_SOD2_trans || ENST00000368667.6_FYN_trans || ENST00000523322.5_FYN_trans || ENST00000564148.1_MPV17L_trans || ENST00000471959.2_FYN_trans || ENST00000261623.8_CYBA_trans || ENST0000049686…	StringTie-AD
ENST00000656926.1	0.000555454	0.0766621	0.000686424	hydrogen_peroxide	0.438399	3.12265e-08	POS	ENST00000401980.3_SOD2_trans || ENST00000588969.5_STAT3_trans || ENST00000585517.5_STAT3_trans || ENST00000497302.1_MFN2_trans || ENST00000337404.8_SOD2_trans || ENST00000368667.6_FYN_trans || ENST00000523322.5_FYN_trans || ENST00000564148.1_MPV17L_trans || ENST00000589301.1_ACOX1_trans || ENST00000484067.6_FYN_trans || ENST00000496864.6_FYN_trans || ENST00000409409.5_CYCS_trans || ENST0000055899…	StringTie-AD
ENST00000548557.1	0.000117058	0.125247	1.09564e-05	hydrogen_peroxide	0.423997	9.66501e-08	POS	ENST00000401980.3_SOD2_trans || ENST00000588969.5_STAT3_trans || ENST00000531342.5_NOX4_trans || ENST00000673669.1_CTNS_trans || ENST00000368667.6_FYN_trans || ENST00000471959.2_FYN_trans || ENST00000496864.6_FYN_trans || ENST00000409409.5_CYCS_trans || ENST00000375979.7_NOX4_trans || ENST00000538183.7_SOD2_trans || ENST00000558383.1_DUOX2_trans || ENST00000487824.2_FYN_trans || ENST00000412236.1…	StringTie-AD
ENST00000661847.1	0.000132465	0.146315	1.74236e-06	hydrogen_peroxide	0.416488	1.70667e-07	POS	ENST00000401980.3_SOD2_trans || ENST00000588969.5_STAT3_trans || ENST00000531342.5_NOX4_trans || ENST00000585517.5_STAT3_trans || ENST00000263317.9_NOX4_trans || ENST00000497302.1_MFN2_trans || ENST00000337404.8_SOD2_trans || ENST00000452684.2_SOD2_trans || ENST00000368667.6_FYN_trans || ENST00000523322.5_FYN_trans || ENST00000564148.1_MPV17L_trans || ENST00000471959.2_FYN_trans || ENST0000048406…	StringTie-AD
ENST00000657828.1	0.000212747	0.113011	3.1426e-05	hydrogen_peroxide	0.41125	2.51686e-07	POS	ENST00000401980.3_SOD2_trans || ENST00000588969.5_STAT3_trans || ENST00000585517.5_STAT3_trans || ENST00000497302.1_MFN2_trans || ENST00000673669.1_CTNS_trans || ENST00000337404.8_SOD2_trans || ENST00000452684.2_SOD2_trans || ENST00000368667.6_FYN_trans || ENST00000564148.1_MPV17L_trans || ENST00000589301.1_ACOX1_trans || ENST00000484067.6_FYN_trans || ENST00000409409.5_CYCS_trans || ENST00000558…	StringTie-AD
ENST00000647591.1	0.000247341	0.126579	9.76298e-06	hydrogen_peroxide	0.410785	2.6043e-07	POS	ENST00000401980.3_SOD2_trans || ENST00000588969.5_STAT3_trans || ENST00000585517.5_STAT3_trans || ENST00000673669.1_CTNS_trans || ENST00000467663.5_CTNS_trans || ENST00000337404.8_SOD2_trans || ENST00000368667.6_FYN_trans || ENST00000523322.5_FYN_trans || ENST00000564148.1_MPV17L_trans || ENST00000484067.6_FYN_trans || ENST00000409409.5_CYCS_trans || ENST00000375979.7_NOX4_trans || ENST0000053818…	StringTie-AD
ENST00000662697.1	0.00100921	0.0940594	0.000157997	hydrogen_peroxide	0.407295	3.36001e-07	POS	ENST00000673669.1_CTNS_trans || ENST00000337404.8_SOD2_trans || ENST00000368667.6_FYN_trans || ENST00000523322.5_FYN_trans || ENST00000564148.1_MPV17L_trans || ENST00000471959.2_FYN_trans || ENST00000409409.5_CYCS_trans || ENST00000375979.7_NOX4_trans || ENST00000538183.7_SOD2_trans || ENST00000368678.8_FYN_trans || ENST00000487824.2_FYN_trans || ENST00000470944.1_SOD1_trans || ENST00000546260.5_…	StringTie-AD
ENST00000645134.1	0.000447574	0.149441	1.3225e-06	hydrogen_peroxide	0.404461	4.12373e-07	POS	ENST00000401980.3_SOD2_trans || ENST00000518295.5_FYN_trans || ENST00000673669.1_CTNS_trans || ENST00000337404.8_SOD2_trans || ENST00000368667.6_FYN_trans || ENST00000523322.5_FYN_trans || ENST00000564148.1_MPV17L_trans || ENST00000471959.2_FYN_trans || ENST00000409409.5_CYCS_trans || ENST00000558996.5_DUOXA1_trans || ENST00000538183.7_SOD2_trans || ENST00000588176.5_ACOX1_trans || ENST0000041223…	StringTie-AD
ENST00000398106.6	0.000207041	0.0784642	0.000589778	hydrogen_peroxide	0.401123	5.23584e-07	POS	ENST00000401980.3_SOD2_trans || ENST00000588969.5_STAT3_trans || ENST00000585517.5_STAT3_trans || ENST00000673669.1_CTNS_trans || ENST00000337404.8_SOD2_trans || ENST00000452684.2_SOD2_trans || ENST00000368667.6_FYN_trans || ENST00000523322.5_FYN_trans || ENST00000564148.1_MPV17L_trans || ENST00000589301.1_ACOX1_trans || ENST00000484067.6_FYN_trans || ENST00000496864.6_FYN_trans || ENST0000040940…	StringTie-AD
ENST00000449391.2	0.000337291	0.106629	5.42515e-05	hydrogen_peroxide	0.384565	1.6481e-06	POS	ENST00000401980.3_SOD2_trans || ENST00000588969.5_STAT3_trans || ENST00000585517.5_STAT3_trans || ENST00000497302.1_MFN2_trans || ENST00000673669.1_CTNS_trans || ENST00000467663.5_CTNS_trans || ENST00000337404.8_SOD2_trans || ENST00000452684.2_SOD2_trans || ENST00000368667.6_FYN_trans || ENST00000523322.5_FYN_trans || ENST00000564148.1_MPV17L_trans || ENST00000484067.6_FYN_trans || ENST0000040940…	StringTie-AD
ENST00000657728.1	0.000864714	0.0974054	0.000118958	hydrogen_peroxide	0.379353	2.3346e-06	POS	ENST00000401980.3_SOD2_trans || ENST00000588969.5_STAT3_trans || ENST00000585517.5_STAT3_trans || ENST00000673669.1_CTNS_trans || ENST00000467663.5_CTNS_trans || ENST00000337404.8_SOD2_trans || ENST00000368667.6_FYN_trans || ENST00000523322.5_FYN_trans || ENST00000564148.1_MPV17L_trans || ENST00000528341.5_NOX4_trans || ENST00000399306.7_CTNS_trans || ENST00000484067.6_FYN_trans || ENST0000049686…	StringTie-AD
ENST00000662988.1	6.84579e-05	0.0516842	0.00561947	hydrogen_peroxide	0.37421	3.27273e-06	POS	ENST00000401980.3_SOD2_trans || ENST00000588969.5_STAT3_trans || ENST00000585517.5_STAT3_trans || ENST00000673669.1_CTNS_trans || ENST00000337404.8_SOD2_trans || ENST00000452684.2_SOD2_trans || ENST00000368667.6_FYN_trans || ENST00000523322.5_FYN_trans || ENST00000564148.1_MPV17L_trans || ENST00000589301.1_ACOX1_trans || ENST00000484067.6_FYN_trans || ENST00000409409.5_CYCS_trans || ENST000003950…	StringTie-AD
ENST00000661827.1	0.000104231	0.114689	2.72138e-05	hydrogen_peroxide	0.373696	3.38397e-06	POS	ENST00000401980.3_SOD2_trans || ENST00000588969.5_STAT3_trans || ENST00000585517.5_STAT3_trans || ENST00000673669.1_CTNS_trans || ENST00000467663.5_CTNS_trans || ENST00000337404.8_SOD2_trans || ENST00000368667.6_FYN_trans || ENST00000523322.5_FYN_trans || ENST00000564148.1_MPV17L_trans || ENST00000589301.1_ACOX1_trans || ENST00000484067.6_FYN_trans || ENST00000496864.6_FYN_trans || ENST0000040940…	StringTie-AD
ENST00000659362.1	4.86781e-05	0.0737136	0.000879754	hydrogen_peroxide	0.353107	1.23338e-05	POS	ENST00000588969.5_STAT3_trans || ENST00000673669.1_CTNS_trans || ENST00000368667.6_FYN_trans || ENST00000564148.1_MPV17L_trans || ENST00000471959.2_FYN_trans || ENST00000399306.7_CTNS_trans || ENST00000409409.5_CYCS_trans || ENST00000375979.7_NOX4_trans || ENST00000538183.7_SOD2_trans || ENST00000455062.2_NCF1_trans || ENST00000558383.1_DUOX2_trans || ENST00000487824.2_FYN_trans || ENST0000041223…	StringTie-AD
ENST00000669143.1	9.49676e-05	0.0733211	0.000909296	hydrogen_peroxide	0.334694	3.64197e-05	POS	ENST00000401980.3_SOD2_trans || ENST00000263317.9_NOX4_trans || ENST00000497302.1_MFN2_trans || ENST00000673669.1_CTNS_trans || ENST00000337404.8_SOD2_trans || ENST00000368667.6_FYN_trans || ENST00000523322.5_FYN_trans || ENST00000484067.6_FYN_trans || ENST00000409409.5_CYCS_trans || ENST00000588176.5_ACOX1_trans || ENST00000368678.8_FYN_trans || ENST00000444946.6_SOD2_trans || ENST00000412236.1_…	StringTie-AD
ENST00000662743.1	6.28395e-05	0.0755095	0.000756357	hydrogen_peroxide	0.333199	3.96498e-05	POS	ENST00000401980.3_SOD2_trans || ENST00000588969.5_STAT3_trans || ENST00000585517.5_STAT3_trans || ENST00000263317.9_NOX4_trans || ENST00000673669.1_CTNS_trans || ENST00000467663.5_CTNS_trans || ENST00000337404.8_SOD2_trans || ENST00000368667.6_FYN_trans || ENST00000523322.5_FYN_trans || ENST00000564148.1_MPV17L_trans || ENST00000471959.2_FYN_trans || ENST00000589301.1_ACOX1_trans || ENST000004840…	StringTie-AD
ENST00000452349.2	0.000467836	0.0458177	0.00923267	hydrogen_peroxide	0.327643	5.41617e-05	POS	ENST00000267803.8_DUOXA1_trans || ENST00000673669.1_CTNS_trans || ENST00000399306.7_CTNS_trans || ENST00000409409.5_CYCS_trans || ENST00000558996.5_DUOXA1_trans || ENST00000561972.1_CYBA_trans || ENST00000470944.1_SOD1_trans || ENST00000546260.5_SOD2_trans || ENST00000424319.5_NOX4_trans || ENST00000305786.7_CYCS_trans || ENST00000287594.7_MPV17L_trans || ENST00000389995.4_SOD1_trans || ENST00000…	StringTie-AD
ENST00000565305.6	0.000278564	0.031749	0.0308334	hydrogen_peroxide	0.327565	5.43979e-05	POS	ENST00000673669.1_CTNS_trans || ENST00000337404.8_SOD2_trans || ENST00000368667.6_FYN_trans || ENST00000564148.1_MPV17L_trans || ENST00000471959.2_FYN_trans || ENST00000589301.1_ACOX1_trans || ENST00000496864.6_FYN_trans || ENST00000409409.5_CYCS_trans || ENST00000375979.7_NOX4_trans || ENST00000462269.1_STAT3_trans || ENST00000612821.4_CYP1A1_trans || ENST00000546260.5_SOD2_trans || ENST00000442…	StringTie-AD
ENST00000652822.1	0.000627833	0.0561444	0.00385749	hydrogen_peroxide	0.323984	6.62945e-05	POS	ENST00000588969.5_STAT3_trans || ENST00000585517.5_STAT3_trans || ENST00000673669.1_CTNS_trans || ENST00000337404.8_SOD2_trans || ENST00000368667.6_FYN_trans || ENST00000523322.5_FYN_trans || ENST00000589301.1_ACOX1_trans || ENST00000484067.6_FYN_trans || ENST00000409409.5_CYCS_trans || ENST00000538183.7_SOD2_trans || ENST00000462269.1_STAT3_trans || ENST00000444946.6_SOD2_trans || ENST0000041223…	StringTie-AD
ENST00000659078.1	0.00011486	0.0742111	0.000843688	hydrogen_peroxide	0.319613	8.41166e-05	POS	ENST00000588969.5_STAT3_trans || ENST00000497302.1_MFN2_trans || ENST00000337404.8_SOD2_trans || ENST00000368667.6_FYN_trans || ENST00000523322.5_FYN_trans || ENST00000564148.1_MPV17L_trans || ENST00000484067.6_FYN_trans || ENST00000496864.6_FYN_trans || ENST00000409409.5_CYCS_trans || ENST00000558996.5_DUOXA1_trans || ENST00000375979.7_NOX4_trans || ENST00000538183.7_SOD2_trans || ENST0000044494…	StringTie-AD
ENST00000669453.1	0.000243078	0.0829431	0.000404339	hydrogen_peroxide	0.31653	9.92807e-05	POS	ENST00000588969.5_STAT3_trans || ENST00000589744.1_ACOX1_trans || ENST00000673669.1_CTNS_trans || ENST00000337404.8_SOD2_trans || ENST00000368667.6_FYN_trans || ENST00000523322.5_FYN_trans || ENST00000471959.2_FYN_trans || ENST00000589301.1_ACOX1_trans || ENST00000409409.5_CYCS_trans || ENST00000559014.5_DUOXA1_trans || ENST00000538183.7_SOD2_trans || ENST00000588176.5_ACOX1_trans || ENST00000462…	StringTie-AD
ENST00000648138.1	0.000283049	0.076766	0.000680444	hydrogen_peroxide	0.296641	0.000277221	POS	ENST00000673669.1_CTNS_trans || ENST00000337404.8_SOD2_trans || ENST00000368667.6_FYN_trans || ENST00000523322.5_FYN_trans || ENST00000343727.9_NOX4_trans || ENST00000409409.5_CYCS_trans || ENST00000558996.5_DUOXA1_trans || ENST00000538183.7_SOD2_trans || ENST00000438106.5_NCF1_trans || ENST00000462269.1_STAT3_trans || ENST00000444946.6_SOD2_trans || ENST00000564596.5_CYP1A1_trans || ENST00000470…	StringTie-AD
ENST00000658540.1	0.000857629	0.059381	0.00293719	hydrogen_peroxide	0.289633	0.000391304	POS	ENST00000588969.5_STAT3_trans || ENST00000585517.5_STAT3_trans || ENST00000497302.1_MFN2_trans || ENST00000337404.8_SOD2_trans || ENST00000368667.6_FYN_trans || ENST00000523322.5_FYN_trans || ENST00000589301.1_ACOX1_trans || ENST00000343727.9_NOX4_trans || ENST00000484067.6_FYN_trans || ENST00000409409.5_CYCS_trans || ENST00000395048.6_CYP1A1_trans || ENST00000538183.7_SOD2_trans || ENST000004381…	StringTie-AD
ENST00000560903.1	5.67833e-05	0.0541879	0.00454921	hydrogen_peroxide	0.289248	0.000398686	POS	ENST00000401980.3_SOD2_trans || ENST00000588969.5_STAT3_trans || ENST00000585517.5_STAT3_trans || ENST00000497302.1_MFN2_trans || ENST00000673669.1_CTNS_trans || ENST00000337404.8_SOD2_trans || ENST00000452684.2_SOD2_trans || ENST00000564148.1_MPV17L_trans || ENST00000471959.2_FYN_trans || ENST00000496864.6_FYN_trans || ENST00000409409.5_CYCS_trans || ENST00000558996.5_DUOXA1_trans || ENST0000053…	StringTie-AD
ENST00000665015.1	0.000381529	0.0264192	0.0491869	hydrogen_peroxide	0.288733	0.000408747	POS	ENST00000401980.3_SOD2_trans || ENST00000588969.5_STAT3_trans || ENST00000267803.8_DUOXA1_trans || ENST00000585517.5_STAT3_trans || ENST00000467663.5_CTNS_trans || ENST00000337404.8_SOD2_trans || ENST00000368667.6_FYN_trans || ENST00000523322.5_FYN_trans || ENST00000564148.1_MPV17L_trans || ENST00000343727.9_NOX4_trans || ENST00000484067.6_FYN_trans || ENST00000496864.6_FYN_trans || ENST000004094…	StringTie-AD
ENST00000653284.1	0.000336251	0.0535026	0.00481992	hydrogen_peroxide	0.285937	0.000467657	POS	ENST00000617691.4_CYP1A1_trans || ENST00000673669.1_CTNS_trans || ENST00000368667.6_FYN_trans || ENST00000409409.5_CYCS_trans || ENST00000535561.5_SOD2_trans || ENST00000412236.1_MFN2_trans || ENST00000559988.5_DUOXA1_trans || ENST00000546260.5_SOD2_trans || ENST00000396385.4_MPV17L_trans || ENST00000591857.5_ACOX1_trans || ENST00000305786.7_CYCS_trans || ENST00000389995.4_SOD1_trans || ENST00000…	StringTie-AD
ENST00000650700.1	4.10708e-05	0.0433269	0.0114086	hydrogen_peroxide	0.284595	0.00049862	POS	ENST00000401980.3_SOD2_trans || ENST00000588969.5_STAT3_trans || ENST00000585517.5_STAT3_trans || ENST00000467663.5_CTNS_trans || ENST00000337404.8_SOD2_trans || ENST00000452684.2_SOD2_trans || ENST00000368667.6_FYN_trans || ENST00000523322.5_FYN_trans || ENST00000564148.1_MPV17L_trans || ENST00000484067.6_FYN_trans || ENST00000409409.5_CYCS_trans || ENST00000588176.5_ACOX1_trans || ENST000004622…	StringTie-AD
ENST00000576490.2	7.85509e-05	0.0463466	0.00882756	hydrogen_peroxide	0.283056	0.000536459	POS	ENST00000588969.5_STAT3_trans || ENST00000673669.1_CTNS_trans || ENST00000337404.8_SOD2_trans || ENST00000452684.2_SOD2_trans || ENST00000368667.6_FYN_trans || ENST00000523322.5_FYN_trans || ENST00000484067.6_FYN_trans || ENST00000409409.5_CYCS_trans || ENST00000558996.5_DUOXA1_trans || ENST00000538183.7_SOD2_trans || ENST00000412236.1_MFN2_trans || ENST00000470944.1_SOD1_trans || ENST00000546260…	StringTie-AD
ENST00000650515.1	3.06513e-05	0.0708632	0.00111815	hydrogen_peroxide	0.280608	0.000602151	POS	ENST00000401980.3_SOD2_trans || ENST00000337404.8_SOD2_trans || ENST00000564148.1_MPV17L_trans || ENST00000409409.5_CYCS_trans || ENST00000546260.5_SOD2_trans || ENST00000396385.4_MPV17L_trans || ENST00000305786.7_CYCS_trans || ENST00000287594.7_MPV17L_trans || ENST00000389995.4_SOD1_trans || ENST00000491885.6_FYN_trans || ENST00000354650.7_FYN_trans || ENST00000558422.5_DUOXA1_trans || ENST00000…	StringTie-AD
ENST00000556586.1	9.12701e-05	0.0339049	0.0255781	hydrogen_peroxide	0.27833	0.000669832	POS	ENST00000588969.5_STAT3_trans || ENST00000585517.5_STAT3_trans || ENST00000673669.1_CTNS_trans || ENST00000337404.8_SOD2_trans || ENST00000452684.2_SOD2_trans || ENST00000368667.6_FYN_trans || ENST00000564148.1_MPV17L_trans || ENST00000471959.2_FYN_trans || ENST00000229471.8_FYN_trans || ENST00000261623.8_CYBA_trans || ENST00000538183.7_SOD2_trans || ENST00000462269.1_STAT3_trans || ENST000003686…	StringTie-AD
ENST00000648669.1	0.000157631	0.0365066	0.0204392	hydrogen_peroxide	0.273568	0.000834501	POS	ENST00000409409.5_CYCS_trans || ENST00000558996.5_DUOXA1_trans || ENST00000375979.7_NOX4_trans || ENST00000538183.7_SOD2_trans || ENST00000612821.4_CYP1A1_trans || ENST00000412236.1_MFN2_trans || ENST00000546260.5_SOD2_trans || ENST00000378588.5_CYBB_trans || ENST00000305786.7_CYCS_trans || ENST00000389995.4_SOD1_trans || ENST00000603300.1_DUOX2_trans || ENST00000524473.1_NOX4_trans || ENST000002…	StringTie-AD
ENST00000669979.1	5.62497e-05	0.0401737	0.0149273	hydrogen_peroxide	0.268722	0.00103949	POS	ENST00000588969.5_STAT3_trans || ENST00000585517.5_STAT3_trans || ENST00000467663.5_CTNS_trans || ENST00000337404.8_SOD2_trans || ENST00000452684.2_SOD2_trans || ENST00000368667.6_FYN_trans || ENST00000523322.5_FYN_trans || ENST00000564148.1_MPV17L_trans || ENST00000589301.1_ACOX1_trans || ENST00000484067.6_FYN_trans || ENST00000409409.5_CYCS_trans || ENST00000538183.7_SOD2_trans || ENST000005881…	StringTie-AD
ENST00000665938.1	7.0132e-05	0.0295147	0.0374651	hydrogen_peroxide	0.257282	0.00171866	POS	ENST00000401980.3_SOD2_trans || ENST00000585517.5_STAT3_trans || ENST00000673669.1_CTNS_trans || ENST00000337404.8_SOD2_trans || ENST00000368667.6_FYN_trans || ENST00000523322.5_FYN_trans || ENST00000484067.6_FYN_trans || ENST00000409409.5_CYCS_trans || ENST00000538183.7_SOD2_trans || ENST00000558383.1_DUOX2_trans || ENST00000444946.6_SOD2_trans || ENST00000412236.1_MFN2_trans || ENST00000470944.…	StringTie-AD
ENST00000449569.6	6.69752e-05	0.0464006	0.00878723	hydrogen_peroxide	0.2518	0.00217005	POS	ENST00000588969.5_STAT3_trans || ENST00000368667.6_FYN_trans || ENST00000523322.5_FYN_trans || ENST00000589301.1_ACOX1_trans || ENST00000484067.6_FYN_trans || ENST00000409409.5_CYCS_trans || ENST00000588176.5_ACOX1_trans || ENST00000368678.8_FYN_trans || ENST00000444946.6_SOD2_trans || ENST00000412236.1_MFN2_trans || ENST00000470944.1_SOD1_trans || ENST00000535459.5_SOD2_trans || ENST00000305786.…	StringTie-AD
ENST00000512838.2	7.69573e-05	0.0749967	0.000789719	hydrogen_peroxide	0.251528	0.00219505	POS	ENST00000401980.3_SOD2_trans || ENST00000564148.1_MPV17L_trans || ENST00000484067.6_FYN_trans || ENST00000409409.5_CYCS_trans || ENST00000470944.1_SOD1_trans || ENST00000546260.5_SOD2_trans || ENST00000305786.7_CYCS_trans || ENST00000523570.5_FYN_trans || ENST00000287594.7_MPV17L_trans || ENST00000567174.5_CYBA_trans || ENST00000389995.4_SOD1_trans || ENST00000563526.5_CYBA_trans || ENST000004918…	StringTie-AD
ENST00000577714.1	0.000308196	0.0315576	0.0313509	hydrogen_peroxide	0.245173	0.0028578	POS	ENST00000673669.1_CTNS_trans || ENST00000471959.2_FYN_trans || ENST00000559988.5_DUOXA1_trans || ENST00000464878.5_NCF1_trans || ENST00000305786.7_CYCS_trans || ENST00000558976.1_DUOXA1_trans || ENST00000389995.4_SOD1_trans || ENST00000574218.1_CTNS_trans || ENST00000576743.1_ACOX1_trans || ENST00000270142.11_SOD1_trans || ENST00000545162.5_SOD2_trans || ENST00000527626.5_NOX4_trans || ENST000002…	StringTie-AD
ENST00000653942.1	7.32161e-05	0.0473142	0.00813248	hydrogen_peroxide	0.244722	0.00291108	POS	ENST00000401980.3_SOD2_trans || ENST00000588969.5_STAT3_trans || ENST00000585517.5_STAT3_trans || ENST00000337404.8_SOD2_trans || ENST00000452684.2_SOD2_trans || ENST00000368667.6_FYN_trans || ENST00000523322.5_FYN_trans || ENST00000564148.1_MPV17L_trans || ENST00000528341.5_NOX4_trans || ENST00000484067.6_FYN_trans || ENST00000496864.6_FYN_trans || ENST00000409409.5_CYCS_trans || ENST00000395048…	StringTie-AD
ENST00000670479.1	0.000943019	0.0520958	0.00542754	hydrogen_peroxide	0.243033	0.00311872	POS	ENST00000401980.3_SOD2_trans || ENST00000588969.5_STAT3_trans || ENST00000585517.5_STAT3_trans || ENST00000337404.8_SOD2_trans || ENST00000564148.1_MPV17L_trans || ENST00000471959.2_FYN_trans || ENST00000343727.9_NOX4_trans || ENST00000409409.5_CYCS_trans || ENST00000588176.5_ACOX1_trans || ENST00000558383.1_DUOX2_trans || ENST00000470944.1_SOD1_trans || ENST00000546260.5_SOD2_trans || ENST000003…	StringTie-AD
ENST00000621316.1	1.40881e-05	0.0412293	0.0136409	hydrogen_peroxide	0.235036	0.00429475	POS	ENST00000401980.3_SOD2_trans || ENST00000588969.5_STAT3_trans || ENST00000585517.5_STAT3_trans || ENST00000673669.1_CTNS_trans || ENST00000467663.5_CTNS_trans || ENST00000337404.8_SOD2_trans || ENST00000452684.2_SOD2_trans || ENST00000368667.6_FYN_trans || ENST00000523322.5_FYN_trans || ENST00000564148.1_MPV17L_trans || ENST00000261623.8_CYBA_trans || ENST00000484067.6_FYN_trans || ENST0000040940…	StringTie-AD
ENST00000654133.1	6.81208e-05	0.04769	0.00787761	hydrogen_peroxide	0.233237	0.00460881	POS	ENST00000401980.3_SOD2_trans || ENST00000409409.5_CYCS_trans || ENST00000588176.5_ACOX1_trans || ENST00000470944.1_SOD1_trans || ENST00000396385.4_MPV17L_trans || ENST00000305786.7_CYCS_trans || ENST00000389995.4_SOD1_trans || ENST00000491885.6_FYN_trans || ENST00000270142.11_SOD1_trans || ENST00000545162.5_SOD2_trans || ENST00000559644.5_DUOXA1_trans || ENST00000527626.5_NOX4_trans || ENST000005…	StringTie-AD
ENST00000670219.1	9.14332e-05	0.0385172	0.0172	hydrogen_peroxide	0.230629	0.00510064	POS	ENST00000401980.3_SOD2_trans || ENST00000588969.5_STAT3_trans || ENST00000585517.5_STAT3_trans || ENST00000337404.8_SOD2_trans || ENST00000368667.6_FYN_trans || ENST00000523322.5_FYN_trans || ENST00000484067.6_FYN_trans || ENST00000409409.5_CYCS_trans || ENST00000462269.1_STAT3_trans || ENST00000412236.1_MFN2_trans || ENST00000546260.5_SOD2_trans || ENST00000396385.4_MPV17L_trans || ENST000003057…	StringTie-AD
ENST00000625954.3	0.000525725	0.0377539	0.018363	hydrogen_peroxide	0.230146	0.0051967	POS	ENST00000401980.3_SOD2_trans || ENST00000588969.5_STAT3_trans || ENST00000585517.5_STAT3_trans || ENST00000673669.1_CTNS_trans || ENST00000337404.8_SOD2_trans || ENST00000452684.2_SOD2_trans || ENST00000368667.6_FYN_trans || ENST00000523322.5_FYN_trans || ENST00000564148.1_MPV17L_trans || ENST00000409409.5_CYCS_trans || ENST00000588176.5_ACOX1_trans || ENST00000462269.1_STAT3_trans || ENST0000038…	StringTie-AD
ENST00000453806.1	9.16437e-05	0.053265	0.00491752	hydrogen_peroxide	0.229128	0.00540462	POS	ENST00000588969.5_STAT3_trans || ENST00000585517.5_STAT3_trans || ENST00000263317.9_NOX4_trans || ENST00000497302.1_MFN2_trans || ENST00000673669.1_CTNS_trans || ENST00000337404.8_SOD2_trans || ENST00000452684.2_SOD2_trans || ENST00000368667.6_FYN_trans || ENST00000523322.5_FYN_trans || ENST00000409409.5_CYCS_trans || ENST00000538183.7_SOD2_trans || ENST00000588176.5_ACOX1_trans || ENST0000046226…	StringTie-AD
ENST00000554894.5	0.0002559	0.0372531	0.0191694	hydrogen_peroxide	0.228464	0.00554415	POS	ENST00000518295.5_FYN_trans || ENST00000673669.1_CTNS_trans || ENST00000368667.6_FYN_trans || ENST00000409409.5_CYCS_trans || ENST00000588176.5_ACOX1_trans || ENST00000564596.5_CYP1A1_trans || ENST00000537657.5_SOD2_trans || ENST00000305786.7_CYCS_trans || ENST00000521062.5_FYN_trans || ENST00000389995.4_SOD1_trans || ENST00000574776.6_CTNS_trans || ENST00000354650.7_FYN_trans || ENST00000524473.…	StringTie-AD
ENST00000458125.5	0.000112929	0.0291047	0.0388341	hydrogen_peroxide	0.225696	0.00616107	POS	ENST00000229471.8_FYN_trans || ENST00000399306.7_CTNS_trans || ENST00000396385.4_MPV17L_trans || ENST00000305786.7_CYCS_trans || ENST00000287594.7_MPV17L_trans || ENST00000523574.5_FYN_trans || ENST00000389995.4_SOD1_trans || ENST00000491885.6_FYN_trans || ENST00000354650.7_FYN_trans || ENST00000486097.1_NCF1_trans || ENST00000573078.5_ACOX1_trans || ENST00000270142.11_SOD1_trans || ENST000005605…	StringTie-AD
ENST00000655695.1	8.84676e-05	0.0347331	0.0238124	hydrogen_peroxide	0.223716	0.00663911	POS	ENST00000401980.3_SOD2_trans || ENST00000588969.5_STAT3_trans || ENST00000585517.5_STAT3_trans || ENST00000497302.1_MFN2_trans || ENST00000337404.8_SOD2_trans || ENST00000368667.6_FYN_trans || ENST00000523322.5_FYN_trans || ENST00000564148.1_MPV17L_trans || ENST00000589301.1_ACOX1_trans || ENST00000484067.6_FYN_trans || ENST00000409409.5_CYCS_trans || ENST00000395048.6_CYP1A1_trans || ENST0000053…	StringTie-AD
ENST00000662370.1	1.3126e-05	0.0467834	0.00850662	hydrogen_peroxide	0.206478	0.0124036	POS	ENST00000588969.5_STAT3_trans || ENST00000337404.8_SOD2_trans || ENST00000368667.6_FYN_trans || ENST00000528341.5_NOX4_trans || ENST00000484067.6_FYN_trans || ENST00000409409.5_CYCS_trans || ENST00000444946.6_SOD2_trans || ENST00000412236.1_MFN2_trans || ENST00000470944.1_SOD1_trans || ENST00000520518.5_FYN_trans || ENST00000523238.5_FYN_trans || ENST00000558326.5_DUOXA1_trans || ENST00000558976.…	StringTie-AD
ENST00000535846.1	0.000127876	0.075808	0.000737592	hydrogen_peroxide	0.206235	0.0125094	POS	ENST00000588969.5_STAT3_trans || ENST00000337404.8_SOD2_trans || ENST00000368667.6_FYN_trans || ENST00000409409.5_CYCS_trans || ENST00000375979.7_NOX4_trans || ENST00000438106.5_NCF1_trans || ENST00000444946.6_SOD2_trans || ENST00000470944.1_SOD1_trans || ENST00000546260.5_SOD2_trans || ENST00000520518.5_FYN_trans || ENST00000535459.5_SOD2_trans || ENST00000305786.7_CYCS_trans || ENST00000558326.…	StringTie-AD
ENST00000663483.1	2.03123e-05	0.0379772	0.0180147	hydrogen_peroxide	0.205838	0.012684	POS	ENST00000401980.3_SOD2_trans || ENST00000673669.1_CTNS_trans || ENST00000467663.5_CTNS_trans || ENST00000564148.1_MPV17L_trans || ENST00000546260.5_SOD2_trans || ENST00000305786.7_CYCS_trans || ENST00000287594.7_MPV17L_trans || ENST00000389995.4_SOD1_trans || ENST00000558991.1_DUOX1_trans || ENST00000491885.6_FYN_trans || ENST00000462286.2_STAT3_trans || ENST00000354650.7_FYN_trans || ENST0000027…	StringTie-AD
ENST00000520023.1	0.000277187	0.0348142	0.0236463	hydrogen_peroxide	0.194825	0.0184497	POS	ENST00000588969.5_STAT3_trans || ENST00000673669.1_CTNS_trans || ENST00000337404.8_SOD2_trans || ENST00000564148.1_MPV17L_trans || ENST00000471959.2_FYN_trans || ENST00000261623.8_CYBA_trans || ENST00000484067.6_FYN_trans || ENST00000538183.7_SOD2_trans || ENST00000462269.1_STAT3_trans || ENST00000368678.8_FYN_trans || ENST00000412236.1_MFN2_trans || ENST00000470944.1_SOD1_trans || ENST0000054626…	StringTie-AD
ENST00000589125.5	1.47822e-05	0.0327039	0.0283808	hydrogen_peroxide	0.187723	0.0232698	POS	ENST00000558383.1_DUOX2_trans || ENST00000396385.4_MPV17L_trans || ENST00000558976.1_DUOXA1_trans || ENST00000389995.4_SOD1_trans || ENST00000491885.6_FYN_trans || ENST00000354650.7_FYN_trans || ENST00000270142.11_SOD1_trans || ENST00000467899.5_FYN_trans || ENST00000293217.10_ACOX1_trans || ENST00000527626.5_NOX4_trans	StringTie-AD
ENST00000557804.1	1.39823e-05	0.0334777	0.026541	hydrogen_peroxide	0.18366	0.0264866	POS	ENST00000559407.1_DUOXA1_trans || ENST00000396385.4_MPV17L_trans || ENST00000305786.7_CYCS_trans || ENST00000389995.4_SOD1_trans || ENST00000573078.5_ACOX1_trans || ENST00000270142.11_SOD1_trans || ENST00000409764.5_CYCS_trans || ENST00000559644.5_DUOXA1_trans || ENST00000444836.5_MFN2_trans	StringTie-AD
ENST00000659222.1	5.20936e-05	0.0527685	0.0051279	hydrogen_peroxide	0.181497	0.0283482	POS	ENST00000263317.9_NOX4_trans || ENST00000673669.1_CTNS_trans || ENST00000409409.5_CYCS_trans || ENST00000464878.5_NCF1_trans || ENST00000305786.7_CYCS_trans || ENST00000558326.5_DUOXA1_trans || ENST00000567174.5_CYBA_trans || ENST00000449343.6_NCF1_trans || ENST00000561166.1_DUOX1_trans || ENST00000524473.1_NOX4_trans || ENST00000270142.11_SOD1_trans || ENST00000559644.5_DUOXA1_trans || ENST00000…	StringTie-AD
ENST00000502160.6	1.31244e-05	0.039446	0.0158855	hydrogen_peroxide	0.170546	0.0395797	POS	ENST00000343727.9_NOX4_trans || ENST00000588968.5_ACOX1_trans || ENST00000484067.6_FYN_trans || ENST00000559407.1_DUOXA1_trans || ENST00000538183.7_SOD2_trans || ENST00000462269.1_STAT3_trans || ENST00000546260.5_SOD2_trans || ENST00000537657.5_SOD2_trans || ENST00000396385.4_MPV17L_trans || ENST00000305786.7_CYCS_trans || ENST00000558326.5_DUOXA1_trans || ENST00000393282.2_NOX4_trans || ENST0000…	StringTie-AD
ENST00000442040.5	0.000104089	0.0324771	0.0289445	hydrogen_peroxide	0.166269	0.0448824	POS	ENST00000518295.5_FYN_trans || ENST00000588969.5_STAT3_trans || ENST00000585517.5_STAT3_trans || ENST00000673669.1_CTNS_trans || ENST00000337404.8_SOD2_trans || ENST00000452684.2_SOD2_trans || ENST00000564148.1_MPV17L_trans || ENST00000471959.2_FYN_trans || ENST00000261623.8_CYBA_trans || ENST00000546260.5_SOD2_trans || ENST00000305786.7_CYCS_trans || ENST00000287594.7_MPV17L_trans || ENST0000055…	StringTie-AD
ENST00000447298.2	0.000127104	0.0421887	0.0125695	hydrogen_peroxide	0.151638	0.0676875	unRegulated		StringTie-AD
ENST00000568270.1	1.96095e-05	0.0278437	0.0433795	hydrogen_peroxide	0.131701	0.113063	unRegulated		StringTie-AD
ENST00000655379.1	2.87581e-05	0.0278471	0.0433668	hydrogen_peroxide	0.127016	0.126575	unRegulated		StringTie-AD
ENST00000602366.5	0.000546757	0.0520912	0.00542962	hydrogen_peroxide	0.12525	0.131982	unRegulated		StringTie-AD
ENST00000662232.1	7.40429e-05	0.0265052	0.0488142	hydrogen_peroxide	0.116873	0.160061	unRegulated		StringTie-AD
ENST00000667501.1	0.000554172	0.0390685	0.0164068	hydrogen_peroxide	0.0932543	0.262905	unRegulated		StringTie-AD
ENST00000531263.1	0.000161412	0.0271253	0.0462131	hydrogen_peroxide	0.0591891	0.477915	unRegulated		StringTie-AD
ENST00000662652.1	0.000270142	0.0583377	0.00320682	hydrogen_peroxide	0.0179766	0.829485	unRegulated		StringTie-AD
ENST00000659275.1	-3.85747e-05	0.0474549	0.0080361	hydrogen_peroxide	-0.242875	0.0031388	NEG	ENST00000588969.5_STAT3_trans || ENST00000585517.5_STAT3_trans || ENST00000497302.1_MFN2_trans || ENST00000673669.1_CTNS_trans || ENST00000337404.8_SOD2_trans || ENST00000452684.2_SOD2_trans || ENST00000368667.6_FYN_trans || ENST00000523322.5_FYN_trans || ENST00000471959.2_FYN_trans || ENST00000589301.1_ACOX1_trans || ENST00000409409.5_CYCS_trans || ENST00000538183.7_SOD2_trans || ENST00000588176…	StringTie-AD
ENST00000428647.1	-4.44797e-05	0.0545396	0.00441624	hydrogen_peroxide	-0.314842	0.000108633	NEG	ENST00000401980.3_SOD2_trans || ENST00000588969.5_STAT3_trans || ENST00000585517.5_STAT3_trans || ENST00000673669.1_CTNS_trans || ENST00000337404.8_SOD2_trans || ENST00000368667.6_FYN_trans || ENST00000523322.5_FYN_trans || ENST00000564148.1_MPV17L_trans || ENST00000528341.5_NOX4_trans || ENST00000484067.6_FYN_trans || ENST00000409409.5_CYCS_trans || ENST00000462269.1_STAT3_trans || ENST000003686…	StringTie-AD
ENST00000623647.1	-0.000183062	0.0564715	0.00375265	hydrogen_peroxide	-0.345761	1.9154e-05	NEG	ENST00000368682.7_FYN_trans || ENST00000401980.3_SOD2_trans || ENST00000588969.5_STAT3_trans || ENST00000585517.5_STAT3_trans || ENST00000673669.1_CTNS_trans || ENST00000467663.5_CTNS_trans || ENST00000337404.8_SOD2_trans || ENST00000452684.2_SOD2_trans || ENST00000368667.6_FYN_trans || ENST00000523322.5_FYN_trans || ENST00000471959.2_FYN_trans || ENST00000589301.1_ACOX1_trans || ENST00000484067.…	StringTie-AD
ENST00000599353.1	0.00119218	0.175298	1.30978e-07	hydrogen_peroxide	0.823832	2.52562e-37	POS	ENST00000572047.5_ACOX1_trans || ENST00000564596.5_CYP1A1_trans || ENST00000321429.8_DUOX1_trans || ENST00000354650.7_FYN_trans || ENST00000305786.7_CYCS_trans || ENST00000452684.2_SOD2_trans || ENST00000588969.5_STAT3_trans || ENST00000573078.5_ACOX1_trans || ENST00000559014.5_DUOXA1_trans || ENST00000270142.11_SOD1_trans || ENST00000396385.4_MPV17L_trans || ENST00000409764.5_CYCS_trans || ENST0…	StringTie-AD
ENST00000492242.5	0.00682522	0.138153	3.56604e-06	hydrogen_peroxide	0.748508	1.80009e-27	POS	ENST00000491885.6_FYN_trans || ENST00000572047.5_ACOX1_trans || ENST00000564596.5_CYP1A1_trans || ENST00000321429.8_DUOX1_trans || ENST00000354650.7_FYN_trans || ENST00000305786.7_CYCS_trans || ENST00000452684.2_SOD2_trans || ENST00000588969.5_STAT3_trans || ENST00000573078.5_ACOX1_trans || ENST00000559014.5_DUOXA1_trans || ENST00000270142.11_SOD1_trans || ENST00000396385.4_MPV17L_trans || ENST00…	StringTie-AD
ENST00000594075.5	0.0026705	0.149395	1.32782e-06	hydrogen_peroxide	0.737152	2.74809e-26	POS	ENST00000389272.7_STAT3_trans || ENST00000491885.6_FYN_trans || ENST00000572047.5_ACOX1_trans || ENST00000564596.5_CYP1A1_trans || ENST00000321429.8_DUOX1_trans || ENST00000354650.7_FYN_trans || ENST00000305786.7_CYCS_trans || ENST00000613425.4_DUOXA1_trans || ENST00000452684.2_SOD2_trans || ENST00000588969.5_STAT3_trans || ENST00000367054.6_SOD2_trans || ENST00000573078.5_ACOX1_trans || ENST0000…	StringTie-AD
ENST00000455193.1	0.00464006	0.152342	1.02319e-06	hydrogen_peroxide	0.722355	7.81046e-25	POS	ENST00000572047.5_ACOX1_trans || ENST00000321429.8_DUOX1_trans || ENST00000305786.7_CYCS_trans || ENST00000452684.2_SOD2_trans || ENST00000588969.5_STAT3_trans || ENST00000270142.11_SOD1_trans || ENST00000396385.4_MPV17L_trans || ENST00000409764.5_CYCS_trans || ENST00000444946.6_SOD2_trans || ENST00000673965.1_CTNS_trans || ENST00000389995.4_SOD1_trans || ENST00000444836.5_MFN2_trans || ENST00000…	StringTie-AD
ENST00000635215.1	0.0018659	0.105208	6.12433e-05	hydrogen_peroxide	0.714635	4.11462e-24	POS	ENST00000572047.5_ACOX1_trans || ENST00000321429.8_DUOX1_trans || ENST00000354650.7_FYN_trans || ENST00000305786.7_CYCS_trans || ENST00000452684.2_SOD2_trans || ENST00000588969.5_STAT3_trans || ENST00000559014.5_DUOXA1_trans || ENST00000270142.11_SOD1_trans || ENST00000396385.4_MPV17L_trans || ENST00000559013.5_DUOXA1_trans || ENST00000409764.5_CYCS_trans || ENST00000444946.6_SOD2_trans || ENST00…	StringTie-AD
ENST00000563378.5	0.00322807	0.152786	9.8376e-07	hydrogen_peroxide	0.713167	5.60916e-24	POS	ENST00000572047.5_ACOX1_trans || ENST00000564596.5_CYP1A1_trans || ENST00000321429.8_DUOX1_trans || ENST00000354650.7_FYN_trans || ENST00000305786.7_CYCS_trans || ENST00000452684.2_SOD2_trans || ENST00000588969.5_STAT3_trans || ENST00000573078.5_ACOX1_trans || ENST00000270142.11_SOD1_trans || ENST00000396385.4_MPV17L_trans || ENST00000591857.5_ACOX1_trans || ENST00000409764.5_CYCS_trans || ENST00…	StringTie-AD
ENST00000567690.5	0.00102903	0.148583	1.42651e-06	hydrogen_peroxide	0.712829	6.02189e-24	POS	ENST00000491885.6_FYN_trans || ENST00000572047.5_ACOX1_trans || ENST00000564596.5_CYP1A1_trans || ENST00000321429.8_DUOX1_trans || ENST00000305786.7_CYCS_trans || ENST00000452684.2_SOD2_trans || ENST00000569359.5_CYBA_trans || ENST00000588969.5_STAT3_trans || ENST00000573078.5_ACOX1_trans || ENST00000559014.5_DUOXA1_trans || ENST00000270142.11_SOD1_trans || ENST00000396385.4_MPV17L_trans || ENST0…	StringTie-AD
ENST00000553290.1	0.000337625	0.0796162	0.000535231	hydrogen_peroxide	0.711803	7.46566e-24	POS	ENST00000572047.5_ACOX1_trans || ENST00000321429.8_DUOX1_trans || ENST00000305786.7_CYCS_trans || ENST00000452684.2_SOD2_trans || ENST00000588969.5_STAT3_trans || ENST00000573078.5_ACOX1_trans || ENST00000270142.11_SOD1_trans || ENST00000396385.4_MPV17L_trans || ENST00000409764.5_CYCS_trans || ENST00000444946.6_SOD2_trans || ENST00000673965.1_CTNS_trans || ENST00000389995.4_SOD1_trans || ENST0000…	StringTie-AD
ENST00000571360.5	0.00426213	0.172254	1.72493e-07	hydrogen_peroxide	0.708703	1.42168e-23	POS	ENST00000389272.7_STAT3_trans || ENST00000572047.5_ACOX1_trans || ENST00000564596.5_CYP1A1_trans || ENST00000321429.8_DUOX1_trans || ENST00000354650.7_FYN_trans || ENST00000305786.7_CYCS_trans || ENST00000452684.2_SOD2_trans || ENST00000588969.5_STAT3_trans || ENST00000573078.5_ACOX1_trans || ENST00000270142.11_SOD1_trans || ENST00000396385.4_MPV17L_trans || ENST00000409764.5_CYCS_trans || ENST00…	StringTie-AD
ENST00000591204.5	0.000441076	0.0834093	0.000388749	hydrogen_peroxide	0.688533	7.71226e-22	POS	ENST00000389272.7_STAT3_trans || ENST00000491885.6_FYN_trans || ENST00000572047.5_ACOX1_trans || ENST00000564596.5_CYP1A1_trans || ENST00000321429.8_DUOX1_trans || ENST00000305786.7_CYCS_trans || ENST00000452684.2_SOD2_trans || ENST00000569359.5_CYBA_trans || ENST00000588969.5_STAT3_trans || ENST00000367054.6_SOD2_trans || ENST00000573078.5_ACOX1_trans || ENST00000270142.11_SOD1_trans || ENST0000…	StringTie-AD
ENST00000445564.5	0.00106083	0.0939951	0.000158861	hydrogen_peroxide	0.687724	8.9913e-22	unRegulated		StringTie-AD
MSTRG.52282.1	0.331819	0.11164	3.53438e-05	hydrogen_peroxide	0.683723	1.90626e-21	unRegulated		StringTie-AD
ENST00000447973.5	0.000218653	0.131626	6.30062e-06	hydrogen_peroxide	0.682726	2.2943e-21	unRegulated		StringTie-AD
MSTRG.28587.26	0.00552674	0.0699478	0.00120763	hydrogen_peroxide	0.680403	3.52411e-21	POS	ENST00000572047.5_ACOX1_trans || ENST00000321429.8_DUOX1_trans || ENST00000305786.7_CYCS_trans || ENST00000452684.2_SOD2_trans || ENST00000588969.5_STAT3_trans || ENST00000559014.5_DUOXA1_trans || ENST00000270142.11_SOD1_trans || ENST00000396385.4_MPV17L_trans || ENST00000409764.5_CYCS_trans || ENST00000444946.6_SOD2_trans || ENST00000389995.4_SOD1_trans || ENST00000444836.5_MFN2_trans || ENST000…	StringTie-AD
ENST00000457316.5	0.000528443	0.0527799	0.00512296	hydrogen_peroxide	0.676026	7.82573e-21	POS	ENST00000389272.7_STAT3_trans || ENST00000491885.6_FYN_trans || ENST00000572047.5_ACOX1_trans || ENST00000564596.5_CYP1A1_trans || ENST00000321429.8_DUOX1_trans || ENST00000305786.7_CYCS_trans || ENST00000534731.5_NOX4_trans || ENST00000452684.2_SOD2_trans || ENST00000588969.5_STAT3_trans || ENST00000270142.11_SOD1_trans || ENST00000396385.4_MPV17L_trans || ENST00000591857.5_ACOX1_trans || ENST00…	StringTie-AD
ENST00000479893.5	0.000637903	0.0724737	0.000976486	hydrogen_peroxide	0.668106	3.20356e-20	POS	ENST00000389272.7_STAT3_trans || ENST00000572047.5_ACOX1_trans || ENST00000321429.8_DUOX1_trans || ENST00000354650.7_FYN_trans || ENST00000305786.7_CYCS_trans || ENST00000613425.4_DUOXA1_trans || ENST00000350243.10_DUOXA2_trans || ENST00000452684.2_SOD2_trans || ENST00000588969.5_STAT3_trans || ENST00000559014.5_DUOXA1_trans || ENST00000270142.11_SOD1_trans || ENST00000396385.4_MPV17L_trans || EN…	StringTie-AD
ENST00000597686.5	0.00091039	0.136927	3.96944e-06	hydrogen_peroxide	0.667079	3.83329e-20	POS	ENST00000389272.7_STAT3_trans || ENST00000491885.6_FYN_trans || ENST00000572047.5_ACOX1_trans || ENST00000321429.8_DUOX1_trans || ENST00000354650.7_FYN_trans || ENST00000305786.7_CYCS_trans || ENST00000452684.2_SOD2_trans || ENST00000588969.5_STAT3_trans || ENST00000367054.6_SOD2_trans || ENST00000573078.5_ACOX1_trans || ENST00000559014.5_DUOXA1_trans || ENST00000270142.11_SOD1_trans || ENST00000…	StringTie-AD
ENST00000564551.1	0.005097	0.118941	1.88815e-05	hydrogen_peroxide	0.666723	4.07939e-20	POS	ENST00000389272.7_STAT3_trans || ENST00000572047.5_ACOX1_trans || ENST00000564596.5_CYP1A1_trans || ENST00000321429.8_DUOX1_trans || ENST00000354650.7_FYN_trans || ENST00000305786.7_CYCS_trans || ENST00000452684.2_SOD2_trans || ENST00000588969.5_STAT3_trans || ENST00000573078.5_ACOX1_trans || ENST00000559014.5_DUOXA1_trans || ENST00000270142.11_SOD1_trans || ENST00000396385.4_MPV17L_trans || ENST…	StringTie-AD
ENST00000392032.6	0.000383413	0.134497	4.90722e-06	hydrogen_peroxide	0.661568	9.92948e-20	POS	ENST00000389272.7_STAT3_trans || ENST00000491885.6_FYN_trans || ENST00000572047.5_ACOX1_trans || ENST00000564596.5_CYP1A1_trans || ENST00000321429.8_DUOX1_trans || ENST00000354650.7_FYN_trans || ENST00000305786.7_CYCS_trans || ENST00000452684.2_SOD2_trans || ENST00000588969.5_STAT3_trans || ENST00000573078.5_ACOX1_trans || ENST00000559014.5_DUOXA1_trans || ENST00000270142.11_SOD1_trans || ENST000…	StringTie-AD
ENST00000530541.1	0.00060224	0.125009	1.11847e-05	hydrogen_peroxide	0.655813	2.62633e-19	POS	ENST00000389272.7_STAT3_trans || ENST00000491885.6_FYN_trans || ENST00000572047.5_ACOX1_trans || ENST00000321429.8_DUOX1_trans || ENST00000354650.7_FYN_trans || ENST00000305786.7_CYCS_trans || ENST00000613425.4_DUOXA1_trans || ENST00000452684.2_SOD2_trans || ENST00000569359.5_CYBA_trans || ENST00000588969.5_STAT3_trans || ENST00000367054.6_SOD2_trans || ENST00000573078.5_ACOX1_trans || ENST000005…	StringTie-AD
ENST00000598635.1	0.00315751	0.139109	3.27998e-06	hydrogen_peroxide	0.654037	3.53127e-19	POS	ENST00000389272.7_STAT3_trans || ENST00000491885.6_FYN_trans || ENST00000572047.5_ACOX1_trans || ENST00000564596.5_CYP1A1_trans || ENST00000321429.8_DUOX1_trans || ENST00000305786.7_CYCS_trans || ENST00000452684.2_SOD2_trans || ENST00000588969.5_STAT3_trans || ENST00000367054.6_SOD2_trans || ENST00000573078.5_ACOX1_trans || ENST00000270142.11_SOD1_trans || ENST00000396385.4_MPV17L_trans || ENST00…	StringTie-AD
ENST00000504247.1	0.000106163	0.123108	1.31816e-05	hydrogen_peroxide	0.650901	5.92568e-19	unRegulated		StringTie-AD
ENST00000413665.5	0.000258932	0.0425943	0.0121427	hydrogen_peroxide	0.65077	6.05496e-19	unRegulated		StringTie-AD
ENST00000479704.5	8.5656e-05	0.0836299	0.000381581	hydrogen_peroxide	0.635299	7.13177e-18	unRegulated		StringTie-AD
ENST00000571358.1	0.000279926	0.156377	7.15275e-07	hydrogen_peroxide	0.633056	1.00808e-17	POS	ENST00000389272.7_STAT3_trans || ENST00000572047.5_ACOX1_trans || ENST00000564596.5_CYP1A1_trans || ENST00000321429.8_DUOX1_trans || ENST00000305786.7_CYCS_trans || ENST00000452684.2_SOD2_trans || ENST00000588969.5_STAT3_trans || ENST00000270142.11_SOD1_trans || ENST00000396385.4_MPV17L_trans || ENST00000409764.5_CYCS_trans || ENST00000444946.6_SOD2_trans || ENST00000673965.1_CTNS_trans || ENST00…	StringTie-AD
ENST00000627170.2	0.000263122	0.0262609	0.0498805	hydrogen_peroxide	0.627679	2.28453e-17	unRegulated		StringTie-AD
ENST00000654542.1	0.00104936	0.158003	6.18966e-07	hydrogen_peroxide	0.627092	2.49582e-17	unRegulated		StringTie-AD
ENST00000555456.1	4.80614e-05	0.0660259	0.00167945	hydrogen_peroxide	0.627042	2.51445e-17	POS	ENST00000572047.5_ACOX1_trans || ENST00000564596.5_CYP1A1_trans || ENST00000321429.8_DUOX1_trans || ENST00000305786.7_CYCS_trans || ENST00000534731.5_NOX4_trans || ENST00000452684.2_SOD2_trans || ENST00000588969.5_STAT3_trans || ENST00000573078.5_ACOX1_trans || ENST00000270142.11_SOD1_trans || ENST00000396385.4_MPV17L_trans || ENST00000449343.6_NCF1_trans || ENST00000409764.5_CYCS_trans || ENST00…	StringTie-AD
ENST00000629634.2	0.000358782	0.110456	3.91142e-05	hydrogen_peroxide	0.626759	2.62367e-17	POS	ENST00000389272.7_STAT3_trans || ENST00000491885.6_FYN_trans || ENST00000572047.5_ACOX1_trans || ENST00000321429.8_DUOX1_trans || ENST00000354650.7_FYN_trans || ENST00000305786.7_CYCS_trans || ENST00000452684.2_SOD2_trans || ENST00000588969.5_STAT3_trans || ENST00000559014.5_DUOXA1_trans || ENST00000270142.11_SOD1_trans || ENST00000396385.4_MPV17L_trans || ENST00000409764.5_CYCS_trans || ENST0000…	StringTie-AD
ENST00000594085.5	0.00176596	0.126748	9.62184e-06	hydrogen_peroxide	0.626085	2.90296e-17	POS	ENST00000491885.6_FYN_trans || ENST00000572047.5_ACOX1_trans || ENST00000564596.5_CYP1A1_trans || ENST00000321429.8_DUOX1_trans || ENST00000354650.7_FYN_trans || ENST00000305786.7_CYCS_trans || ENST00000452684.2_SOD2_trans || ENST00000588969.5_STAT3_trans || ENST00000367054.6_SOD2_trans || ENST00000573078.5_ACOX1_trans || ENST00000559014.5_DUOXA1_trans || ENST00000270142.11_SOD1_trans || ENST0000…	StringTie-AD
ENST00000485808.5	0.000519724	0.0975403	0.000117603	hydrogen_peroxide	0.624895	3.46795e-17	unRegulated		StringTie-AD
ENST00000461050.5	0.000963435	0.121714	1.48673e-05	hydrogen_peroxide	0.616007	1.27895e-16	POS	ENST00000572047.5_ACOX1_trans || ENST00000564596.5_CYP1A1_trans || ENST00000321429.8_DUOX1_trans || ENST00000305786.7_CYCS_trans || ENST00000452684.2_SOD2_trans || ENST00000569359.5_CYBA_trans || ENST00000588969.5_STAT3_trans || ENST00000573078.5_ACOX1_trans || ENST00000559014.5_DUOXA1_trans || ENST00000567032.5_CYP1A1_trans || ENST00000270142.11_SOD1_trans || ENST00000396385.4_MPV17L_trans || EN…	StringTie-AD
MSTRG.44295.1	0.000968334	0.0413979	0.0134461	hydrogen_peroxide	0.614191	1.66148e-16	unRegulated		StringTie-AD
ENST00000480558.1	0.000378541	0.12897	7.93539e-06	hydrogen_peroxide	0.613555	1.82008e-16	POS	ENST00000572047.5_ACOX1_trans || ENST00000321429.8_DUOX1_trans || ENST00000305786.7_CYCS_trans || ENST00000588969.5_STAT3_trans || ENST00000573078.5_ACOX1_trans || ENST00000270142.11_SOD1_trans || ENST00000396385.4_MPV17L_trans || ENST00000409764.5_CYCS_trans || ENST00000444946.6_SOD2_trans || ENST00000673965.1_CTNS_trans || ENST00000389995.4_SOD1_trans || ENST00000444836.5_MFN2_trans || ENST0000…	StringTie-AD
ENST00000442614.5	0.000859621	0.173521	1.5383e-07	hydrogen_peroxide	0.610984	2.62643e-16	unRegulated		StringTie-AD
ENST00000561949.1	0.00265452	0.0503604	0.00628449	hydrogen_peroxide	0.609073	3.44153e-16	POS	ENST00000389272.7_STAT3_trans || ENST00000491885.6_FYN_trans || ENST00000572047.5_ACOX1_trans || ENST00000321429.8_DUOX1_trans || ENST00000305786.7_CYCS_trans || ENST00000452684.2_SOD2_trans || ENST00000569359.5_CYBA_trans || ENST00000588969.5_STAT3_trans || ENST00000573078.5_ACOX1_trans || ENST00000270142.11_SOD1_trans || ENST00000396385.4_MPV17L_trans || ENST00000591857.5_ACOX1_trans || ENST000…	StringTie-AD
ENST00000651442.1	0.000877696	0.0267737	0.0476699	hydrogen_peroxide	0.608788	3.58277e-16	unRegulated		StringTie-AD
MSTRG.56983.13	0.00107976	0.0468129	0.00848539	hydrogen_peroxide	0.599421	1.31216e-15	unRegulated		StringTie-AD
ENST00000494037.1	0.000115746	0.111101	3.70149e-05	hydrogen_peroxide	0.596753	1.88458e-15	unRegulated		StringTie-AD
ENST00000444391.5	0.00111666	0.0581844	0.00324849	hydrogen_peroxide	0.596637	1.91447e-15	unRegulated		StringTie-AD
ENST00000496053.1	0.00106	0.119874	1.7423e-05	hydrogen_peroxide	0.593273	3.00703e-15	POS	ENST00000491885.6_FYN_trans || ENST00000572047.5_ACOX1_trans || ENST00000564596.5_CYP1A1_trans || ENST00000321429.8_DUOX1_trans || ENST00000305786.7_CYCS_trans || ENST00000452684.2_SOD2_trans || ENST00000588969.5_STAT3_trans || ENST00000573078.5_ACOX1_trans || ENST00000559014.5_DUOXA1_trans || ENST00000270142.11_SOD1_trans || ENST00000396385.4_MPV17L_trans || ENST00000409764.5_CYCS_trans || ENST0…	StringTie-AD
ENST00000641839.1	0.000539849	0.161046	4.71856e-07	hydrogen_peroxide	0.592304	3.42142e-15	unRegulated		StringTie-AD
ENST00000490111.1	0.000585266	0.0475212	0.00799105	hydrogen_peroxide	0.592161	3.48732e-15	POS	ENST00000491885.6_FYN_trans || ENST00000572047.5_ACOX1_trans || ENST00000321429.8_DUOX1_trans || ENST00000305786.7_CYCS_trans || ENST00000452684.2_SOD2_trans || ENST00000569359.5_CYBA_trans || ENST00000588969.5_STAT3_trans || ENST00000573078.5_ACOX1_trans || ENST00000559014.5_DUOXA1_trans || ENST00000270142.11_SOD1_trans || ENST00000396385.4_MPV17L_trans || ENST00000409764.5_CYCS_trans || ENST000…	StringTie-AD
ENST00000541081.1	0.000899545	0.0378695	0.0181819	hydrogen_peroxide	0.591345	3.88605e-15	POS	ENST00000389272.7_STAT3_trans || ENST00000491885.6_FYN_trans || ENST00000572047.5_ACOX1_trans || ENST00000321429.8_DUOX1_trans || ENST00000305786.7_CYCS_trans || ENST00000452684.2_SOD2_trans || ENST00000569359.5_CYBA_trans || ENST00000588969.5_STAT3_trans || ENST00000573078.5_ACOX1_trans || ENST00000270142.11_SOD1_trans || ENST00000396385.4_MPV17L_trans || ENST00000409764.5_CYCS_trans || ENST0000…	StringTie-AD
ENST00000569723.5	0.000126472	0.148469	1.44094e-06	hydrogen_peroxide	0.590426	4.38886e-15	POS	ENST00000572047.5_ACOX1_trans || ENST00000321429.8_DUOX1_trans || ENST00000305786.7_CYCS_trans || ENST00000452684.2_SOD2_trans || ENST00000588969.5_STAT3_trans || ENST00000573078.5_ACOX1_trans || ENST00000559014.5_DUOXA1_trans || ENST00000270142.11_SOD1_trans || ENST00000396385.4_MPV17L_trans || ENST00000409764.5_CYCS_trans || ENST00000444946.6_SOD2_trans || ENST00000673965.1_CTNS_trans || ENST00…	StringTie-AD
MSTRG.14818.1	0.00289753	0.101977	8.06535e-05	hydrogen_peroxide	0.582584	1.22009e-14	POS	ENST00000572047.5_ACOX1_trans || ENST00000321429.8_DUOX1_trans || ENST00000305786.7_CYCS_trans || ENST00000613425.4_DUOXA1_trans || ENST00000588969.5_STAT3_trans || ENST00000573078.5_ACOX1_trans || ENST00000270142.11_SOD1_trans || ENST00000396385.4_MPV17L_trans || ENST00000409764.5_CYCS_trans || ENST00000389995.4_SOD1_trans || ENST00000444836.5_MFN2_trans || ENST00000558422.5_DUOXA1_trans || ENST…	StringTie-AD
ENST00000542347.5	0.00497096	0.0968812	0.00012437	hydrogen_peroxide	0.578722	1.99874e-14	POS	ENST00000321429.8_DUOX1_trans || ENST00000305786.7_CYCS_trans || ENST00000452684.2_SOD2_trans || ENST00000588969.5_STAT3_trans || ENST00000270142.11_SOD1_trans || ENST00000396385.4_MPV17L_trans || ENST00000449343.6_NCF1_trans || ENST00000409764.5_CYCS_trans || ENST00000444946.6_SOD2_trans || ENST00000389995.4_SOD1_trans || ENST00000444836.5_MFN2_trans || ENST00000267803.8_DUOXA1_trans || ENST0000…	StringTie-AD
ENST00000445655.5	0.00942065	0.101419	8.45777e-05	hydrogen_peroxide	0.578204	2.13451e-14	POS	ENST00000389272.7_STAT3_trans || ENST00000491885.6_FYN_trans || ENST00000572047.5_ACOX1_trans || ENST00000564596.5_CYP1A1_trans || ENST00000321429.8_DUOX1_trans || ENST00000305786.7_CYCS_trans || ENST00000452684.2_SOD2_trans || ENST00000569359.5_CYBA_trans || ENST00000588969.5_STAT3_trans || ENST00000367054.6_SOD2_trans || ENST00000573078.5_ACOX1_trans || ENST00000559014.5_DUOXA1_trans || ENST000…	StringTie-AD
ENST00000519985.1	0.000438618	0.0696634	0.00123686	hydrogen_peroxide	0.577857	2.23049e-14	unRegulated		StringTie-AD
ENST00000519316.5	0.000197069	0.128582	8.20702e-06	hydrogen_peroxide	0.576081	2.79081e-14	unRegulated		StringTie-AD
ENST00000650077.1	3.29301e-05	0.0769618	0.000669318	hydrogen_peroxide	0.574535	3.38854e-14	POS	ENST00000491885.6_FYN_trans || ENST00000321429.8_DUOX1_trans || ENST00000354650.7_FYN_trans || ENST00000305786.7_CYCS_trans || ENST00000452684.2_SOD2_trans || ENST00000569359.5_CYBA_trans || ENST00000588969.5_STAT3_trans || ENST00000573078.5_ACOX1_trans || ENST00000270142.11_SOD1_trans || ENST00000396385.4_MPV17L_trans || ENST00000409764.5_CYCS_trans || ENST00000444946.6_SOD2_trans || ENST0000038…	StringTie-AD
ENST00000534578.5	0.000196533	0.0686646	0.00134524	hydrogen_peroxide	0.570024	5.93464e-14	unRegulated		StringTie-AD
ENST00000491660.1	0.000963882	0.0559259	0.0039292	hydrogen_peroxide	0.569468	6.35511e-14	unRegulated		StringTie-AD
ENST00000487565.5	0.000320313	0.0394847	0.0158329	hydrogen_peroxide	0.568782	6.91429e-14	unRegulated		StringTie-AD
ENST00000449053.1	0.000261574	0.0804859	0.000497412	hydrogen_peroxide	0.567463	8.12584e-14	POS	ENST00000321429.8_DUOX1_trans || ENST00000305786.7_CYCS_trans || ENST00000452684.2_SOD2_trans || ENST00000559014.5_DUOXA1_trans || ENST00000270142.11_SOD1_trans || ENST00000396385.4_MPV17L_trans || ENST00000409764.5_CYCS_trans || ENST00000444946.6_SOD2_trans || ENST00000389995.4_SOD1_trans || ENST00000444836.5_MFN2_trans || ENST00000527626.5_NOX4_trans || ENST00000558422.5_DUOXA1_trans || ENST000…	StringTie-AD
ENST00000545859.5	0.00184581	0.109223	4.34661e-05	hydrogen_peroxide	0.566233	9.44146e-14	POS	ENST00000572047.5_ACOX1_trans || ENST00000564596.5_CYP1A1_trans || ENST00000321429.8_DUOX1_trans || ENST00000305786.7_CYCS_trans || ENST00000452684.2_SOD2_trans || ENST00000588969.5_STAT3_trans || ENST00000573078.5_ACOX1_trans || ENST00000559014.5_DUOXA1_trans || ENST00000270142.11_SOD1_trans || ENST00000396385.4_MPV17L_trans || ENST00000464878.5_NCF1_trans || ENST00000409764.5_CYCS_trans || ENST…	StringTie-AD
ENST00000548279.5	0.000493026	0.0820836	0.000434735	hydrogen_peroxide	0.566213	9.46503e-14	POS	ENST00000572047.5_ACOX1_trans || ENST00000321429.8_DUOX1_trans || ENST00000305786.7_CYCS_trans || ENST00000588969.5_STAT3_trans || ENST00000573078.5_ACOX1_trans || ENST00000559014.5_DUOXA1_trans || ENST00000270142.11_SOD1_trans || ENST00000396385.4_MPV17L_trans || ENST00000409764.5_CYCS_trans || ENST00000444946.6_SOD2_trans || ENST00000673965.1_CTNS_trans || ENST00000389995.4_SOD1_trans || ENST00…	StringTie-AD
ENST00000531007.1	0.000433634	0.0679895	0.00142382	hydrogen_peroxide	0.56575	1.00125e-13	POS	ENST00000572047.5_ACOX1_trans || ENST00000321429.8_DUOX1_trans || ENST00000305786.7_CYCS_trans || ENST00000452684.2_SOD2_trans || ENST00000588969.5_STAT3_trans || ENST00000573078.5_ACOX1_trans || ENST00000270142.11_SOD1_trans || ENST00000591857.5_ACOX1_trans || ENST00000409764.5_CYCS_trans || ENST00000444946.6_SOD2_trans || ENST00000389995.4_SOD1_trans || ENST00000444836.5_MFN2_trans || ENST00000…	StringTie-AD
ENST00000589370.1	0.000407481	0.102373	7.79756e-05	hydrogen_peroxide	0.565383	1.04698e-13	POS	ENST00000572047.5_ACOX1_trans || ENST00000321429.8_DUOX1_trans || ENST00000305786.7_CYCS_trans || ENST00000588969.5_STAT3_trans || ENST00000573078.5_ACOX1_trans || ENST00000270142.11_SOD1_trans || ENST00000396385.4_MPV17L_trans || ENST00000591857.5_ACOX1_trans || ENST00000409764.5_CYCS_trans || ENST00000444946.6_SOD2_trans || ENST00000673965.1_CTNS_trans || ENST00000389995.4_SOD1_trans || ENST000…	StringTie-AD
ENST00000564126.5	0.000136424	0.0657362	0.00172086	hydrogen_peroxide	0.564767	1.12805e-13	POS	ENST00000491885.6_FYN_trans || ENST00000572047.5_ACOX1_trans || ENST00000564596.5_CYP1A1_trans || ENST00000321429.8_DUOX1_trans || ENST00000354650.7_FYN_trans || ENST00000305786.7_CYCS_trans || ENST00000452684.2_SOD2_trans || ENST00000588969.5_STAT3_trans || ENST00000573078.5_ACOX1_trans || ENST00000270142.11_SOD1_trans || ENST00000396385.4_MPV17L_trans || ENST00000409764.5_CYCS_trans || ENST0000…	StringTie-AD
ENST00000533813.5	0.00861694	0.104651	6.42211e-05	hydrogen_peroxide	0.561073	1.75972e-13	POS	ENST00000368667.6_FYN_trans || ENST00000389272.7_STAT3_trans || ENST00000491885.6_FYN_trans || ENST00000572047.5_ACOX1_trans || ENST00000321429.8_DUOX1_trans || ENST00000305786.7_CYCS_trans || ENST00000452684.2_SOD2_trans || ENST00000588969.5_STAT3_trans || ENST00000367054.6_SOD2_trans || ENST00000573078.5_ACOX1_trans || ENST00000559014.5_DUOXA1_trans || ENST00000270142.11_SOD1_trans || ENST00000…	StringTie-AD
ENST00000667223.1	0.000231393	0.156876	6.84244e-07	hydrogen_peroxide	0.561062	1.76212e-13	POS	ENST00000572047.5_ACOX1_trans || ENST00000321429.8_DUOX1_trans || ENST00000305786.7_CYCS_trans || ENST00000270142.11_SOD1_trans || ENST00000396385.4_MPV17L_trans || ENST00000409764.5_CYCS_trans || ENST00000389995.4_SOD1_trans || ENST00000444836.5_MFN2_trans || ENST00000558422.5_DUOXA1_trans || ENST00000293217.10_ACOX1_trans || ENST00000379727.8_CYP1A1_trans || ENST00000546260.5_SOD2_trans || ENST…	StringTie-AD
ENST00000553398.1	0.00107272	0.100271	9.32472e-05	hydrogen_peroxide	0.560724	1.83463e-13	POS	ENST00000572047.5_ACOX1_trans || ENST00000321429.8_DUOX1_trans || ENST00000354650.7_FYN_trans || ENST00000305786.7_CYCS_trans || ENST00000534731.5_NOX4_trans || ENST00000452684.2_SOD2_trans || ENST00000569359.5_CYBA_trans || ENST00000588969.5_STAT3_trans || ENST00000573078.5_ACOX1_trans || ENST00000270142.11_SOD1_trans || ENST00000567174.5_CYBA_trans || ENST00000396385.4_MPV17L_trans || ENST00000…	StringTie-AD
ENST00000577411.5	0.000607798	0.0757315	0.000742354	hydrogen_peroxide	0.558583	2.36742e-13	POS	ENST00000389272.7_STAT3_trans || ENST00000491885.6_FYN_trans || ENST00000572047.5_ACOX1_trans || ENST00000321429.8_DUOX1_trans || ENST00000354650.7_FYN_trans || ENST00000305786.7_CYCS_trans || ENST00000452684.2_SOD2_trans || ENST00000588969.5_STAT3_trans || ENST00000270142.11_SOD1_trans || ENST00000396385.4_MPV17L_trans || ENST00000409764.5_CYCS_trans || ENST00000444946.6_SOD2_trans || ENST000006…	StringTie-AD
ENST00000532873.5	0.000215283	0.10926	4.33281e-05	hydrogen_peroxide	0.558019	2.53116e-13	POS	ENST00000389272.7_STAT3_trans || ENST00000491885.6_FYN_trans || ENST00000572047.5_ACOX1_trans || ENST00000321429.8_DUOX1_trans || ENST00000354650.7_FYN_trans || ENST00000305786.7_CYCS_trans || ENST00000452684.2_SOD2_trans || ENST00000569359.5_CYBA_trans || ENST00000588969.5_STAT3_trans || ENST00000367054.6_SOD2_trans || ENST00000573078.5_ACOX1_trans || ENST00000270142.11_SOD1_trans || ENST0000039…	StringTie-AD
ENST00000556058.5	0.00267413	0.0870047	0.000286987	hydrogen_peroxide	0.557991	2.53937e-13	POS	ENST00000491885.6_FYN_trans || ENST00000572047.5_ACOX1_trans || ENST00000321429.8_DUOX1_trans || ENST00000354650.7_FYN_trans || ENST00000305786.7_CYCS_trans || ENST00000534731.5_NOX4_trans || ENST00000613425.4_DUOXA1_trans || ENST00000452684.2_SOD2_trans || ENST00000569359.5_CYBA_trans || ENST00000588969.5_STAT3_trans || ENST00000573078.5_ACOX1_trans || ENST00000559014.5_DUOXA1_trans || ENST00000…	StringTie-AD
ENST00000449288.5	9.92286e-05	0.0862772	0.000305174	hydrogen_peroxide	0.556871	2.89883e-13	unRegulated		StringTie-AD
ENST00000510127.1	0.000429568	0.0770112	0.000666541	hydrogen_peroxide	0.552927	4.60224e-13	unRegulated		StringTie-AD
ENST00000513417.5	0.000206622	0.0923145	0.000183166	hydrogen_peroxide	0.552409	4.88772e-13	unRegulated		StringTie-AD
ENST00000586458.5	0.00252758	0.134036	5.10828e-06	hydrogen_peroxide	0.552097	5.06828e-13	POS	ENST00000491885.6_FYN_trans || ENST00000321429.8_DUOX1_trans || ENST00000305786.7_CYCS_trans || ENST00000588969.5_STAT3_trans || ENST00000573078.5_ACOX1_trans || ENST00000270142.11_SOD1_trans || ENST00000396385.4_MPV17L_trans || ENST00000409764.5_CYCS_trans || ENST00000444946.6_SOD2_trans || ENST00000389995.4_SOD1_trans || ENST00000444836.5_MFN2_trans || ENST00000558422.5_DUOXA1_trans || ENST0000…	StringTie-AD
ENST00000393841.6	0.000259609	0.0644333	0.00192014	hydrogen_peroxide	0.551289	5.56608e-13	unRegulated		StringTie-AD
ENST00000428461.1	0.000571172	0.0892684	0.000237017	hydrogen_peroxide	0.551059	5.71596e-13	POS	ENST00000572047.5_ACOX1_trans || ENST00000321429.8_DUOX1_trans || ENST00000354650.7_FYN_trans || ENST00000305786.7_CYCS_trans || ENST00000452684.2_SOD2_trans || ENST00000588969.5_STAT3_trans || ENST00000573078.5_ACOX1_trans || ENST00000270142.11_SOD1_trans || ENST00000396385.4_MPV17L_trans || ENST00000409764.5_CYCS_trans || ENST00000444946.6_SOD2_trans || ENST00000389995.4_SOD1_trans || ENST00000…	StringTie-AD
ENST00000479913.1	0.000413005	0.0837995	0.00037616	hydrogen_peroxide	0.550276	6.25739e-13	POS	ENST00000572047.5_ACOX1_trans || ENST00000564596.5_CYP1A1_trans || ENST00000321429.8_DUOX1_trans || ENST00000305786.7_CYCS_trans || ENST00000452684.2_SOD2_trans || ENST00000588969.5_STAT3_trans || ENST00000367054.6_SOD2_trans || ENST00000573078.5_ACOX1_trans || ENST00000270142.11_SOD1_trans || ENST00000396385.4_MPV17L_trans || ENST00000409764.5_CYCS_trans || ENST00000444946.6_SOD2_trans || ENST00…	StringTie-AD
ENST00000662362.1	5.80464e-06	0.0951637	0.000143878	hydrogen_peroxide	0.547662	8.4497e-13	POS	ENST00000491885.6_FYN_trans || ENST00000572047.5_ACOX1_trans || ENST00000321429.8_DUOX1_trans || ENST00000354650.7_FYN_trans || ENST00000305786.7_CYCS_trans || ENST00000452684.2_SOD2_trans || ENST00000573078.5_ACOX1_trans || ENST00000270142.11_SOD1_trans || ENST00000396385.4_MPV17L_trans || ENST00000409764.5_CYCS_trans || ENST00000444946.6_SOD2_trans || ENST00000389995.4_SOD1_trans || ENST0000044…	StringTie-AD
ENST00000564066.1	3.77881e-05	0.0323767	0.0291978	hydrogen_peroxide	0.545082	1.13357e-12	POS	ENST00000572047.5_ACOX1_trans || ENST00000564596.5_CYP1A1_trans || ENST00000321429.8_DUOX1_trans || ENST00000354650.7_FYN_trans || ENST00000305786.7_CYCS_trans || ENST00000534731.5_NOX4_trans || ENST00000452684.2_SOD2_trans || ENST00000569359.5_CYBA_trans || ENST00000588969.5_STAT3_trans || ENST00000573078.5_ACOX1_trans || ENST00000559014.5_DUOXA1_trans || ENST00000270142.11_SOD1_trans || ENST000…	StringTie-AD
ENST00000589724.1	0.000154502	0.084425	0.000356823	hydrogen_peroxide	0.544875	1.16046e-12	POS	ENST00000572047.5_ACOX1_trans || ENST00000321429.8_DUOX1_trans || ENST00000305786.7_CYCS_trans || ENST00000452684.2_SOD2_trans || ENST00000588969.5_STAT3_trans || ENST00000573078.5_ACOX1_trans || ENST00000270142.11_SOD1_trans || ENST00000396385.4_MPV17L_trans || ENST00000409764.5_CYCS_trans || ENST00000444946.6_SOD2_trans || ENST00000389995.4_SOD1_trans || ENST00000444836.5_MFN2_trans || ENST0000…	StringTie-AD
MSTRG.53290.3	0.000715568	0.100174	9.4021e-05	hydrogen_peroxide	0.543972	1.28544e-12	unRegulated		StringTie-AD
ENST00000424224.5	0.000342865	0.0841571	0.00036498	hydrogen_peroxide	0.542011	1.60319e-12	unRegulated		StringTie-AD
ENST00000622583.4	0.000144976	0.0762897	0.000708283	hydrogen_peroxide	0.540141	1.97647e-12	POS	ENST00000491885.6_FYN_trans || ENST00000572047.5_ACOX1_trans || ENST00000321429.8_DUOX1_trans || ENST00000354650.7_FYN_trans || ENST00000305786.7_CYCS_trans || ENST00000452684.2_SOD2_trans || ENST00000588969.5_STAT3_trans || ENST00000567032.5_CYP1A1_trans || ENST00000270142.11_SOD1_trans || ENST00000396385.4_MPV17L_trans || ENST00000591857.5_ACOX1_trans || ENST00000409764.5_CYCS_trans || ENST0000…	StringTie-AD
ENST00000658191.1	0.000485173	0.102577	7.66378e-05	hydrogen_peroxide	0.539704	2.07505e-12	unRegulated		StringTie-AD
ENST00000515399.5	0.000415333	0.0900358	0.000222122	hydrogen_peroxide	0.539106	2.21796e-12	unRegulated		StringTie-AD
ENST00000514115.6	0.000309429	0.027609	0.0442849	hydrogen_peroxide	0.537977	2.51421e-12	unRegulated		StringTie-AD
ENST00000576346.5	7.02914e-05	0.0734937	0.000896186	hydrogen_peroxide	0.537397	2.68085e-12	POS	ENST00000368667.6_FYN_trans || ENST00000572047.5_ACOX1_trans || ENST00000564596.5_CYP1A1_trans || ENST00000321429.8_DUOX1_trans || ENST00000305786.7_CYCS_trans || ENST00000452684.2_SOD2_trans || ENST00000588969.5_STAT3_trans || ENST00000573078.5_ACOX1_trans || ENST00000270142.11_SOD1_trans || ENST00000396385.4_MPV17L_trans || ENST00000409764.5_CYCS_trans || ENST00000444946.6_SOD2_trans || ENST000…	StringTie-AD
ENST00000655797.1	0.00210655	0.12338	1.28758e-05	hydrogen_peroxide	0.53623	3.04923e-12	unRegulated		StringTie-AD
ENST00000541299.1	0.000142592	0.119592	1.78519e-05	hydrogen_peroxide	0.535527	3.29473e-12	POS	ENST00000564596.5_CYP1A1_trans || ENST00000321429.8_DUOX1_trans || ENST00000305786.7_CYCS_trans || ENST00000588969.5_STAT3_trans || ENST00000270142.11_SOD1_trans || ENST00000396385.4_MPV17L_trans || ENST00000409764.5_CYCS_trans || ENST00000444946.6_SOD2_trans || ENST00000389995.4_SOD1_trans || ENST00000444836.5_MFN2_trans || ENST00000558422.5_DUOXA1_trans || ENST00000379727.8_CYP1A1_trans || ENST…	StringTie-AD
ENST00000592043.5	0.00479988	0.0541261	0.00457295	hydrogen_peroxide	0.534318	3.76165e-12	POS	ENST00000389272.7_STAT3_trans || ENST00000491885.6_FYN_trans || ENST00000572047.5_ACOX1_trans || ENST00000564596.5_CYP1A1_trans || ENST00000321429.8_DUOX1_trans || ENST00000305786.7_CYCS_trans || ENST00000452684.2_SOD2_trans || ENST00000569359.5_CYBA_trans || ENST00000588969.5_STAT3_trans || ENST00000367054.6_SOD2_trans || ENST00000573078.5_ACOX1_trans || ENST00000270142.11_SOD1_trans || ENST0000…	StringTie-AD
ENST00000541431.1	0.000220447	0.0581911	0.00324666	hydrogen_peroxide	0.53256	4.55786e-12	POS	ENST00000389272.7_STAT3_trans || ENST00000491885.6_FYN_trans || ENST00000572047.5_ACOX1_trans || ENST00000321429.8_DUOX1_trans || ENST00000354650.7_FYN_trans || ENST00000305786.7_CYCS_trans || ENST00000452684.2_SOD2_trans || ENST00000588969.5_STAT3_trans || ENST00000567032.5_CYP1A1_trans || ENST00000270142.11_SOD1_trans || ENST00000396385.4_MPV17L_trans || ENST00000409764.5_CYCS_trans || ENST0000…	StringTie-AD
ENST00000494797.1	5.06519e-05	0.0301255	0.0355176	hydrogen_peroxide	0.531963	4.86333e-12	POS	ENST00000389272.7_STAT3_trans || ENST00000572047.5_ACOX1_trans || ENST00000321429.8_DUOX1_trans || ENST00000354650.7_FYN_trans || ENST00000305786.7_CYCS_trans || ENST00000452684.2_SOD2_trans || ENST00000588969.5_STAT3_trans || ENST00000367054.6_SOD2_trans || ENST00000573078.5_ACOX1_trans || ENST00000270142.11_SOD1_trans || ENST00000396385.4_MPV17L_trans || ENST00000409764.5_CYCS_trans || ENST0000…	StringTie-AD
ENST00000534511.5	0.00257758	0.0704275	0.00115988	hydrogen_peroxide	0.528591	7.00076e-12	POS	ENST00000389272.7_STAT3_trans || ENST00000491885.6_FYN_trans || ENST00000572047.5_ACOX1_trans || ENST00000564596.5_CYP1A1_trans || ENST00000321429.8_DUOX1_trans || ENST00000354650.7_FYN_trans || ENST00000305786.7_CYCS_trans || ENST00000613425.4_DUOXA1_trans || ENST00000452684.2_SOD2_trans || ENST00000569359.5_CYBA_trans || ENST00000588969.5_STAT3_trans || ENST00000367054.6_SOD2_trans || ENST00000…	StringTie-AD
ENST00000587918.1	0.000274378	0.0697521	0.00122767	hydrogen_peroxide	0.528151	7.33973e-12	POS	ENST00000368667.6_FYN_trans || ENST00000389272.7_STAT3_trans || ENST00000572047.5_ACOX1_trans || ENST00000321429.8_DUOX1_trans || ENST00000354650.7_FYN_trans || ENST00000305786.7_CYCS_trans || ENST00000452684.2_SOD2_trans || ENST00000588969.5_STAT3_trans || ENST00000367054.6_SOD2_trans || ENST00000559014.5_DUOXA1_trans || ENST00000270142.11_SOD1_trans || ENST00000396385.4_MPV17L_trans || ENST0000…	StringTie-AD
ENST00000425172.1	0.000250409	0.0277353	0.0437953	hydrogen_peroxide	0.528148	7.34184e-12	unRegulated		StringTie-AD
ENST00000583562.1	0.0007112	0.0265608	0.048575	hydrogen_peroxide	0.527232	8.09827e-12	POS	ENST00000389272.7_STAT3_trans || ENST00000491885.6_FYN_trans || ENST00000572047.5_ACOX1_trans || ENST00000321429.8_DUOX1_trans || ENST00000305786.7_CYCS_trans || ENST00000613425.4_DUOXA1_trans || ENST00000452684.2_SOD2_trans || ENST00000569359.5_CYBA_trans || ENST00000588969.5_STAT3_trans || ENST00000573078.5_ACOX1_trans || ENST00000270142.11_SOD1_trans || ENST00000396385.4_MPV17L_trans || ENST00…	StringTie-AD
ENST00000517698.5	0.000546918	0.0698756	0.00121498	hydrogen_peroxide	0.524835	1.04549e-11	unRegulated		StringTie-AD
ENST00000555060.1	6.05854e-05	0.0392038	0.016218	hydrogen_peroxide	0.524315	1.10476e-11	POS	ENST00000389272.7_STAT3_trans || ENST00000572047.5_ACOX1_trans || ENST00000564596.5_CYP1A1_trans || ENST00000321429.8_DUOX1_trans || ENST00000305786.7_CYCS_trans || ENST00000588969.5_STAT3_trans || ENST00000573078.5_ACOX1_trans || ENST00000270142.11_SOD1_trans || ENST00000396385.4_MPV17L_trans || ENST00000409764.5_CYCS_trans || ENST00000444946.6_SOD2_trans || ENST00000673965.1_CTNS_trans || ENST0…	StringTie-AD
ENST00000526833.2	0.000166319	0.101931	8.09714e-05	hydrogen_peroxide	0.524067	1.13419e-11	unRegulated		StringTie-AD
ENST00000652353.1	0.000351421	0.0565748	0.00372012	hydrogen_peroxide	0.523267	1.23432e-11	POS	ENST00000572047.5_ACOX1_trans || ENST00000564596.5_CYP1A1_trans || ENST00000321429.8_DUOX1_trans || ENST00000354650.7_FYN_trans || ENST00000305786.7_CYCS_trans || ENST00000452684.2_SOD2_trans || ENST00000588969.5_STAT3_trans || ENST00000367054.6_SOD2_trans || ENST00000573078.5_ACOX1_trans || ENST00000270142.11_SOD1_trans || ENST00000396385.4_MPV17L_trans || ENST00000449343.6_NCF1_trans || ENST000…	StringTie-AD
ENST00000469241.2	0.00027227	0.124353	1.18375e-05	hydrogen_peroxide	0.52253	1.33406e-11	POS	ENST00000572047.5_ACOX1_trans || ENST00000321429.8_DUOX1_trans || ENST00000305786.7_CYCS_trans || ENST00000452684.2_SOD2_trans || ENST00000588969.5_STAT3_trans || ENST00000270142.11_SOD1_trans || ENST00000396385.4_MPV17L_trans || ENST00000409764.5_CYCS_trans || ENST00000444946.6_SOD2_trans || ENST00000389995.4_SOD1_trans || ENST00000444836.5_MFN2_trans || ENST00000558422.5_DUOXA1_trans || ENST000…	StringTie-AD
ENST00000531437.5	4.8857e-05	0.0643265	0.00193746	hydrogen_peroxide	0.522459	1.34409e-11	POS	ENST00000491885.6_FYN_trans || ENST00000572047.5_ACOX1_trans || ENST00000321429.8_DUOX1_trans || ENST00000305786.7_CYCS_trans || ENST00000452684.2_SOD2_trans || ENST00000588969.5_STAT3_trans || ENST00000573078.5_ACOX1_trans || ENST00000270142.11_SOD1_trans || ENST00000396385.4_MPV17L_trans || ENST00000409764.5_CYCS_trans || ENST00000444946.6_SOD2_trans || ENST00000389995.4_SOD1_trans || ENST00000…	StringTie-AD
ENST00000670133.1	0.000124338	0.0521079	0.00542199	hydrogen_peroxide	0.521272	1.52262e-11	POS	ENST00000572047.5_ACOX1_trans || ENST00000321429.8_DUOX1_trans || ENST00000305786.7_CYCS_trans || ENST00000573078.5_ACOX1_trans || ENST00000270142.11_SOD1_trans || ENST00000396385.4_MPV17L_trans || ENST00000409764.5_CYCS_trans || ENST00000444946.6_SOD2_trans || ENST00000673965.1_CTNS_trans || ENST00000389995.4_SOD1_trans || ENST00000444836.5_MFN2_trans || ENST00000267803.8_DUOXA1_trans || ENST000…	StringTie-AD
ENST00000415109.5	0.000147822	0.0304202	0.0346157	hydrogen_peroxide	0.519807	1.77486e-11	unRegulated		StringTie-AD
ENST00000478829.1	0.000378248	0.0446095	0.01023	hydrogen_peroxide	0.518473	2.03949e-11	POS	ENST00000572047.5_ACOX1_trans || ENST00000321429.8_DUOX1_trans || ENST00000305786.7_CYCS_trans || ENST00000452684.2_SOD2_trans || ENST00000588969.5_STAT3_trans || ENST00000270142.11_SOD1_trans || ENST00000396385.4_MPV17L_trans || ENST00000409764.5_CYCS_trans || ENST00000444946.6_SOD2_trans || ENST00000389995.4_SOD1_trans || ENST00000444836.5_MFN2_trans || ENST00000558422.5_DUOXA1_trans || ENST000…	StringTie-AD
ENST00000495347.5	0.000302452	0.0804557	0.000498679	hydrogen_peroxide	0.518226	2.09261e-11	POS	ENST00000572047.5_ACOX1_trans || ENST00000321429.8_DUOX1_trans || ENST00000305786.7_CYCS_trans || ENST00000613425.4_DUOXA1_trans || ENST00000588969.5_STAT3_trans || ENST00000573078.5_ACOX1_trans || ENST00000270142.11_SOD1_trans || ENST00000396385.4_MPV17L_trans || ENST00000409764.5_CYCS_trans || ENST00000444946.6_SOD2_trans || ENST00000389995.4_SOD1_trans || ENST00000444836.5_MFN2_trans || ENST00…	StringTie-AD
ENST00000648547.1	4.6105e-05	0.112265	3.3501e-05	hydrogen_peroxide	0.517817	2.18337e-11	POS	ENST00000389272.7_STAT3_trans || ENST00000572047.5_ACOX1_trans || ENST00000321429.8_DUOX1_trans || ENST00000354650.7_FYN_trans || ENST00000305786.7_CYCS_trans || ENST00000588969.5_STAT3_trans || ENST00000559014.5_DUOXA1_trans || ENST00000270142.11_SOD1_trans || ENST00000396385.4_MPV17L_trans || ENST00000409764.5_CYCS_trans || ENST00000444946.6_SOD2_trans || ENST00000389995.4_SOD1_trans || ENST000…	StringTie-AD
MSTRG.46862.2	0.000861673	0.078249	0.000600565	hydrogen_peroxide	0.515075	2.89787e-11	unRegulated		StringTie-AD
ENST00000541353.2	0.00019242	0.0660559	0.00167522	hydrogen_peroxide	0.513294	3.47837e-11	POS	ENST00000491885.6_FYN_trans || ENST00000572047.5_ACOX1_trans || ENST00000321429.8_DUOX1_trans || ENST00000354650.7_FYN_trans || ENST00000305786.7_CYCS_trans || ENST00000588969.5_STAT3_trans || ENST00000270142.11_SOD1_trans || ENST00000409764.5_CYCS_trans || ENST00000444946.6_SOD2_trans || ENST00000673965.1_CTNS_trans || ENST00000389995.4_SOD1_trans || ENST00000444836.5_MFN2_trans || ENST000002678…	StringTie-AD
ENST00000550139.1	0.000824238	0.0563528	0.00379035	hydrogen_peroxide	0.5132	3.51176e-11	POS	ENST00000572047.5_ACOX1_trans || ENST00000564596.5_CYP1A1_trans || ENST00000321429.8_DUOX1_trans || ENST00000305786.7_CYCS_trans || ENST00000452684.2_SOD2_trans || ENST00000588969.5_STAT3_trans || ENST00000573078.5_ACOX1_trans || ENST00000270142.11_SOD1_trans || ENST00000396385.4_MPV17L_trans || ENST00000591857.5_ACOX1_trans || ENST00000409764.5_CYCS_trans || ENST00000444946.6_SOD2_trans || ENST0…	StringTie-AD
ENST00000571518.5	0.000179595	0.0684531	0.00136937	hydrogen_peroxide	0.513153	3.52884e-11	POS	ENST00000572047.5_ACOX1_trans || ENST00000321429.8_DUOX1_trans || ENST00000305786.7_CYCS_trans || ENST00000588969.5_STAT3_trans || ENST00000573078.5_ACOX1_trans || ENST00000559014.5_DUOXA1_trans || ENST00000270142.11_SOD1_trans || ENST00000396385.4_MPV17L_trans || ENST00000409764.5_CYCS_trans || ENST00000444946.6_SOD2_trans || ENST00000389995.4_SOD1_trans || ENST00000444836.5_MFN2_trans || ENST00…	StringTie-AD
ENST00000452989.5	0.000531197	0.0760409	0.00072327	hydrogen_peroxide	0.512016	3.96247e-11	unRegulated		StringTie-AD
MSTRG.24864.65	0.000470383	0.0438182	0.0109416	hydrogen_peroxide	0.511986	3.9745e-11	POS	ENST00000572047.5_ACOX1_trans || ENST00000321429.8_DUOX1_trans || ENST00000305786.7_CYCS_trans || ENST00000452684.2_SOD2_trans || ENST00000588969.5_STAT3_trans || ENST00000270142.11_SOD1_trans || ENST00000396385.4_MPV17L_trans || ENST00000409764.5_CYCS_trans || ENST00000444946.6_SOD2_trans || ENST00000389995.4_SOD1_trans || ENST00000444836.5_MFN2_trans || ENST00000381870.8_CTNS_trans || ENST00000…	StringTie-AD
ENST00000462983.5	0.000197448	0.0453332	0.00962019	hydrogen_peroxide	0.51192	4.00159e-11	POS	ENST00000491885.6_FYN_trans || ENST00000572047.5_ACOX1_trans || ENST00000564596.5_CYP1A1_trans || ENST00000321429.8_DUOX1_trans || ENST00000354650.7_FYN_trans || ENST00000305786.7_CYCS_trans || ENST00000588969.5_STAT3_trans || ENST00000270142.11_SOD1_trans || ENST00000396385.4_MPV17L_trans || ENST00000409764.5_CYCS_trans || ENST00000444946.6_SOD2_trans || ENST00000673965.1_CTNS_trans || ENST00000…	StringTie-AD
ENST00000579390.1	0.00028341	0.0967613	0.000125643	hydrogen_peroxide	0.511498	4.17691e-11	unRegulated		StringTie-AD
ENST00000471287.5	0.000130899	0.0662413	0.0016493	hydrogen_peroxide	0.51092	4.42944e-11	POS	ENST00000491885.6_FYN_trans || ENST00000572047.5_ACOX1_trans || ENST00000321429.8_DUOX1_trans || ENST00000305786.7_CYCS_trans || ENST00000588969.5_STAT3_trans || ENST00000367054.6_SOD2_trans || ENST00000573078.5_ACOX1_trans || ENST00000559014.5_DUOXA1_trans || ENST00000270142.11_SOD1_trans || ENST00000396385.4_MPV17L_trans || ENST00000409764.5_CYCS_trans || ENST00000444946.6_SOD2_trans || ENST000…	StringTie-AD
ENST00000449741.1	0.000103446	0.0464564	0.00874579	hydrogen_peroxide	0.510494	4.62464e-11	unRegulated		StringTie-AD
ENST00000584627.5	0.000311159	0.0368613	0.0198254	hydrogen_peroxide	0.507557	6.21795e-11	POS	ENST00000572047.5_ACOX1_trans || ENST00000321429.8_DUOX1_trans || ENST00000305786.7_CYCS_trans || ENST00000452684.2_SOD2_trans || ENST00000588969.5_STAT3_trans || ENST00000573078.5_ACOX1_trans || ENST00000270142.11_SOD1_trans || ENST00000396385.4_MPV17L_trans || ENST00000409764.5_CYCS_trans || ENST00000444946.6_SOD2_trans || ENST00000389995.4_SOD1_trans || ENST00000444836.5_MFN2_trans || ENST0000…	StringTie-AD
ENST00000440934.1	6.56524e-05	0.0314221	0.0317226	hydrogen_peroxide	0.507111	6.50265e-11	POS	ENST00000368667.6_FYN_trans || ENST00000491885.6_FYN_trans || ENST00000572047.5_ACOX1_trans || ENST00000321429.8_DUOX1_trans || ENST00000354650.7_FYN_trans || ENST00000305786.7_CYCS_trans || ENST00000452684.2_SOD2_trans || ENST00000588969.5_STAT3_trans || ENST00000573078.5_ACOX1_trans || ENST00000270142.11_SOD1_trans || ENST00000396385.4_MPV17L_trans || ENST00000409764.5_CYCS_trans || ENST0000044…	StringTie-AD
MSTRG.64178.31	0.00067184	0.0493311	0.00685596	hydrogen_peroxide	0.50421	8.68394e-11	unRegulated		StringTie-AD
ENST00000669310.1	0.000530753	0.0448186	0.0100499	hydrogen_peroxide	0.503373	9.43487e-11	unRegulated		StringTie-AD
ENST00000472503.5	0.000122816	0.0740229	0.000857153	hydrogen_peroxide	0.502154	1.06419e-10	POS	ENST00000491885.6_FYN_trans || ENST00000572047.5_ACOX1_trans || ENST00000321429.8_DUOX1_trans || ENST00000354650.7_FYN_trans || ENST00000305786.7_CYCS_trans || ENST00000452684.2_SOD2_trans || ENST00000588969.5_STAT3_trans || ENST00000270142.11_SOD1_trans || ENST00000409764.5_CYCS_trans || ENST00000444946.6_SOD2_trans || ENST00000673965.1_CTNS_trans || ENST00000389995.4_SOD1_trans || ENST000004448…	StringTie-AD
ENST00000436958.5	0.00157877	0.0938935	0.000160234	hydrogen_peroxide	0.502126	1.06717e-10	unRegulated		StringTie-AD
ENST00000441271.1	0.000670066	0.0474104	0.00806645	hydrogen_peroxide	0.501972	1.08349e-10	POS	ENST00000572047.5_ACOX1_trans || ENST00000321429.8_DUOX1_trans || ENST00000305786.7_CYCS_trans || ENST00000588969.5_STAT3_trans || ENST00000573078.5_ACOX1_trans || ENST00000559014.5_DUOXA1_trans || ENST00000270142.11_SOD1_trans || ENST00000396385.4_MPV17L_trans || ENST00000409764.5_CYCS_trans || ENST00000444946.6_SOD2_trans || ENST00000673965.1_CTNS_trans || ENST00000389995.4_SOD1_trans || ENST00…	StringTie-AD
ENST00000408886.4	0.000260703	0.0569376	0.00360815	hydrogen_peroxide	0.50158	1.12616e-10	POS	ENST00000389272.7_STAT3_trans || ENST00000572047.5_ACOX1_trans || ENST00000564596.5_CYP1A1_trans || ENST00000321429.8_DUOX1_trans || ENST00000305786.7_CYCS_trans || ENST00000588969.5_STAT3_trans || ENST00000573078.5_ACOX1_trans || ENST00000270142.11_SOD1_trans || ENST00000396385.4_MPV17L_trans || ENST00000409764.5_CYCS_trans || ENST00000444946.6_SOD2_trans || ENST00000389995.4_SOD1_trans || ENST0…	StringTie-AD
ENST00000441376.6	0.000476887	0.0801362	0.000512289	hydrogen_peroxide	0.500863	1.20834e-10	unRegulated		StringTie-AD
ENST00000582410.5	0.000186217	0.0501107	0.00641854	hydrogen_peroxide	0.500334	1.27267e-10	POS	ENST00000321429.8_DUOX1_trans || ENST00000354650.7_FYN_trans || ENST00000305786.7_CYCS_trans || ENST00000613425.4_DUOXA1_trans || ENST00000452684.2_SOD2_trans || ENST00000588969.5_STAT3_trans || ENST00000270142.11_SOD1_trans || ENST00000396385.4_MPV17L_trans || ENST00000409764.5_CYCS_trans || ENST00000444946.6_SOD2_trans || ENST00000673965.1_CTNS_trans || ENST00000389995.4_SOD1_trans || ENST00000…	StringTie-AD
ENST00000573392.5	0.000610203	0.0637947	0.00202609	hydrogen_peroxide	0.500301	1.27679e-10	POS	ENST00000572047.5_ACOX1_trans || ENST00000321429.8_DUOX1_trans || ENST00000354650.7_FYN_trans || ENST00000305786.7_CYCS_trans || ENST00000573078.5_ACOX1_trans || ENST00000270142.11_SOD1_trans || ENST00000396385.4_MPV17L_trans || ENST00000409764.5_CYCS_trans || ENST00000444946.6_SOD2_trans || ENST00000673965.1_CTNS_trans || ENST00000389995.4_SOD1_trans || ENST00000381870.8_CTNS_trans || ENST000003…	StringTie-AD
ENST00000554189.5	3.29651e-05	0.0277919	0.0435776	hydrogen_peroxide	0.50012	1.29967e-10	POS	ENST00000389272.7_STAT3_trans || ENST00000572047.5_ACOX1_trans || ENST00000321429.8_DUOX1_trans || ENST00000305786.7_CYCS_trans || ENST00000452684.2_SOD2_trans || ENST00000588969.5_STAT3_trans || ENST00000573078.5_ACOX1_trans || ENST00000270142.11_SOD1_trans || ENST00000409764.5_CYCS_trans || ENST00000444946.6_SOD2_trans || ENST00000389995.4_SOD1_trans || ENST00000444836.5_MFN2_trans || ENST00000…	StringTie-AD
ENST00000545790.5	0.000559533	0.0431626	0.0115692	hydrogen_peroxide	0.500061	1.30723e-10	POS	ENST00000491885.6_FYN_trans || ENST00000572047.5_ACOX1_trans || ENST00000564596.5_CYP1A1_trans || ENST00000321429.8_DUOX1_trans || ENST00000305786.7_CYCS_trans || ENST00000452684.2_SOD2_trans || ENST00000588969.5_STAT3_trans || ENST00000573078.5_ACOX1_trans || ENST00000270142.11_SOD1_trans || ENST00000396385.4_MPV17L_trans || ENST00000464878.5_NCF1_trans || ENST00000409764.5_CYCS_trans || ENST000…	StringTie-AD
ENST00000476902.1	0.000249045	0.0600277	0.0027816	hydrogen_peroxide	0.498327	1.54831e-10	POS	ENST00000572047.5_ACOX1_trans || ENST00000321429.8_DUOX1_trans || ENST00000305786.7_CYCS_trans || ENST00000588969.5_STAT3_trans || ENST00000573078.5_ACOX1_trans || ENST00000270142.11_SOD1_trans || ENST00000396385.4_MPV17L_trans || ENST00000591857.5_ACOX1_trans || ENST00000409764.5_CYCS_trans || ENST00000444946.6_SOD2_trans || ENST00000389995.4_SOD1_trans || ENST00000444836.5_MFN2_trans || ENST000…	StringTie-AD
ENST00000496747.5	4.71414e-05	0.0670961	0.00153491	hydrogen_peroxide	0.497456	1.68518e-10	unRegulated		StringTie-AD
ENST00000458574.1	0.00026176	0.0620351	0.0023493	hydrogen_peroxide	0.493208	2.53855e-10	POS	ENST00000389272.7_STAT3_trans || ENST00000491885.6_FYN_trans || ENST00000572047.5_ACOX1_trans || ENST00000321429.8_DUOX1_trans || ENST00000305786.7_CYCS_trans || ENST00000350243.10_DUOXA2_trans || ENST00000452684.2_SOD2_trans || ENST00000569359.5_CYBA_trans || ENST00000588969.5_STAT3_trans || ENST00000367054.6_SOD2_trans || ENST00000573078.5_ACOX1_trans || ENST00000559014.5_DUOXA1_trans || ENST00…	StringTie-AD
MSTRG.61003.7	0.0109083	0.137384	3.81406e-06	hydrogen_peroxide	0.491735	2.92215e-10	unRegulated		StringTie-AD
ENST00000451952.1	0.000739245	0.0683594	0.00138022	hydrogen_peroxide	0.49135	3.03126e-10	POS	ENST00000572047.5_ACOX1_trans || ENST00000321429.8_DUOX1_trans || ENST00000354650.7_FYN_trans || ENST00000305786.7_CYCS_trans || ENST00000588969.5_STAT3_trans || ENST00000573078.5_ACOX1_trans || ENST00000559014.5_DUOXA1_trans || ENST00000270142.11_SOD1_trans || ENST00000396385.4_MPV17L_trans || ENST00000409764.5_CYCS_trans || ENST00000444946.6_SOD2_trans || ENST00000389995.4_SOD1_trans || ENST000…	StringTie-AD
ENST00000615702.1	0.00183557	0.0951236	0.000144368	hydrogen_peroxide	0.490874	3.17174e-10	POS	ENST00000354650.7_FYN_trans || ENST00000305786.7_CYCS_trans || ENST00000270142.11_SOD1_trans || ENST00000396385.4_MPV17L_trans || ENST00000409764.5_CYCS_trans || ENST00000389995.4_SOD1_trans || ENST00000532825.5_NOX4_trans || ENST00000444836.5_MFN2_trans || ENST00000293217.10_ACOX1_trans || ENST00000564148.1_MPV17L_trans	StringTie-AD
ENST00000446619.1	0.000692694	0.0701365	0.00118861	hydrogen_peroxide	0.487616	4.31611e-10	POS	ENST00000491885.6_FYN_trans || ENST00000572047.5_ACOX1_trans || ENST00000321429.8_DUOX1_trans || ENST00000354650.7_FYN_trans || ENST00000305786.7_CYCS_trans || ENST00000452684.2_SOD2_trans || ENST00000588969.5_STAT3_trans || ENST00000367054.6_SOD2_trans || ENST00000573078.5_ACOX1_trans || ENST00000559014.5_DUOXA1_trans || ENST00000270142.11_SOD1_trans || ENST00000396385.4_MPV17L_trans || ENST0000…	StringTie-AD
ENST00000562731.5	0.0020053	0.0599342	0.00280357	hydrogen_peroxide	0.486349	4.86123e-10	POS	ENST00000572047.5_ACOX1_trans || ENST00000321429.8_DUOX1_trans || ENST00000305786.7_CYCS_trans || ENST00000452684.2_SOD2_trans || ENST00000569359.5_CYBA_trans || ENST00000588969.5_STAT3_trans || ENST00000573078.5_ACOX1_trans || ENST00000270142.11_SOD1_trans || ENST00000396385.4_MPV17L_trans || ENST00000449343.6_NCF1_trans || ENST00000409764.5_CYCS_trans || ENST00000444946.6_SOD2_trans || ENST0000…	StringTie-AD
ENST00000502865.5	0.000121839	0.0795488	0.000538281	hydrogen_peroxide	0.48479	5.62334e-10	unRegulated		StringTie-AD
ENST00000548084.1	0.000931564	0.0340734	0.0252082	hydrogen_peroxide	0.484714	5.66355e-10	POS	ENST00000368667.6_FYN_trans || ENST00000572047.5_ACOX1_trans || ENST00000321429.8_DUOX1_trans || ENST00000305786.7_CYCS_trans || ENST00000452684.2_SOD2_trans || ENST00000588969.5_STAT3_trans || ENST00000270142.11_SOD1_trans || ENST00000396385.4_MPV17L_trans || ENST00000409764.5_CYCS_trans || ENST00000444946.6_SOD2_trans || ENST00000389995.4_SOD1_trans || ENST00000444836.5_MFN2_trans || ENST000005…	StringTie-AD
ENST00000558488.1	0.000719528	0.0318609	0.030535	hydrogen_peroxide	0.483457	6.36549e-10	POS	ENST00000491885.6_FYN_trans || ENST00000572047.5_ACOX1_trans || ENST00000564596.5_CYP1A1_trans || ENST00000321429.8_DUOX1_trans || ENST00000354650.7_FYN_trans || ENST00000305786.7_CYCS_trans || ENST00000452684.2_SOD2_trans || ENST00000569359.5_CYBA_trans || ENST00000588969.5_STAT3_trans || ENST00000573078.5_ACOX1_trans || ENST00000270142.11_SOD1_trans || ENST00000396385.4_MPV17L_trans || ENST0000…	StringTie-AD
ENST00000512766.5	0.000221059	0.0757205	0.000743043	hydrogen_peroxide	0.480211	8.5906e-10	unRegulated		StringTie-AD
ENST00000509897.1	0.00100809	0.0515246	0.00569572	hydrogen_peroxide	0.479881	8.85424e-10	unRegulated		StringTie-AD
ENST00000334209.9	0.000100123	0.0436173	0.0111303	hydrogen_peroxide	0.477848	1.06632e-09	unRegulated		StringTie-AD
ENST00000522709.5	-0.000339477	0.0431938	0.0115386	hydrogen_peroxide	0.476249	1.23322e-09	unRegulated		StringTie-AD
ENST00000580991.1	0.000367612	0.0485222	0.00734166	hydrogen_peroxide	0.475524	1.31686e-09	POS	ENST00000491885.6_FYN_trans || ENST00000572047.5_ACOX1_trans || ENST00000321429.8_DUOX1_trans || ENST00000305786.7_CYCS_trans || ENST00000452684.2_SOD2_trans || ENST00000561220.6_DUOX1_trans || ENST00000569359.5_CYBA_trans || ENST00000588969.5_STAT3_trans || ENST00000573078.5_ACOX1_trans || ENST00000270142.11_SOD1_trans || ENST00000396385.4_MPV17L_trans || ENST00000409764.5_CYCS_trans || ENST0000…	StringTie-AD
ENST00000450347.5	0.000510774	0.0684393	0.00137098	hydrogen_peroxide	0.474702	1.4184e-09	unRegulated		StringTie-AD
ENST00000504202.1	6.53687e-05	0.0527732	0.00512588	hydrogen_peroxide	0.470791	2.0143e-09	unRegulated		StringTie-AD
MSTRG.64695.1	0.000983888	0.0661845	0.0016572	hydrogen_peroxide	0.467886	2.6062e-09	unRegulated		StringTie-AD
ENST00000620006.4	0.000140211	0.0605094	0.00267109	hydrogen_peroxide	0.467635	2.66448e-09	unRegulated		StringTie-AD
ENST00000479629.5	0.00348413	0.0714655	0.00106291	hydrogen_peroxide	0.467135	2.78472e-09	POS	ENST00000305786.7_CYCS_trans || ENST00000270142.11_SOD1_trans || ENST00000396385.4_MPV17L_trans || ENST00000409764.5_CYCS_trans || ENST00000444946.6_SOD2_trans || ENST00000389995.4_SOD1_trans || ENST00000444836.5_MFN2_trans || ENST00000558422.5_DUOXA1_trans || ENST00000546260.5_SOD2_trans || ENST00000564148.1_MPV17L_trans	StringTie-AD
ENST00000489796.5	0.000539965	0.142406	2.45692e-06	hydrogen_peroxide	0.465849	3.11769e-09	POS	ENST00000491885.6_FYN_trans || ENST00000572047.5_ACOX1_trans || ENST00000321429.8_DUOX1_trans || ENST00000354650.7_FYN_trans || ENST00000305786.7_CYCS_trans || ENST00000613425.4_DUOXA1_trans || ENST00000452684.2_SOD2_trans || ENST00000588969.5_STAT3_trans || ENST00000567032.5_CYP1A1_trans || ENST00000270142.11_SOD1_trans || ENST00000396385.4_MPV17L_trans || ENST00000409764.5_CYCS_trans || ENST000…	StringTie-AD
ENST00000517370.1	3.55248e-05	0.0588926	0.00306045	hydrogen_peroxide	0.46484	3.40584e-09	unRegulated		StringTie-AD
ENST00000559441.1	0.000364365	0.0505874	0.00616509	hydrogen_peroxide	0.464572	3.48663e-09	POS	ENST00000389272.7_STAT3_trans || ENST00000491885.6_FYN_trans || ENST00000572047.5_ACOX1_trans || ENST00000321429.8_DUOX1_trans || ENST00000354650.7_FYN_trans || ENST00000305786.7_CYCS_trans || ENST00000613425.4_DUOXA1_trans || ENST00000452684.2_SOD2_trans || ENST00000569359.5_CYBA_trans || ENST00000588969.5_STAT3_trans || ENST00000367054.6_SOD2_trans || ENST00000573078.5_ACOX1_trans || ENST000002…	StringTie-AD
ENST00000471299.1	0.000163253	0.076153	0.000716479	hydrogen_peroxide	0.463231	3.91866e-09	unRegulated		StringTie-AD
MSTRG.24537.8	0.000103296	0.0506617	0.00612645	hydrogen_peroxide	0.462234	4.27325e-09	POS	ENST00000572047.5_ACOX1_trans || ENST00000321429.8_DUOX1_trans || ENST00000305786.7_CYCS_trans || ENST00000270142.11_SOD1_trans || ENST00000396385.4_MPV17L_trans || ENST00000409764.5_CYCS_trans || ENST00000389995.4_SOD1_trans || ENST00000444836.5_MFN2_trans || ENST00000558422.5_DUOXA1_trans || ENST00000404395.3_STAT3_trans || ENST00000585517.5_STAT3_trans || ENST00000564148.1_MPV17L_trans	StringTie-AD
MSTRG.58703.1	0.000399881	0.0646114	0.0018916	hydrogen_peroxide	0.461036	4.73956e-09	unRegulated		StringTie-AD
ENST00000532357.1	0.000613891	0.0955475	0.00013927	hydrogen_peroxide	0.460745	4.86043e-09	POS	ENST00000572047.5_ACOX1_trans || ENST00000321429.8_DUOX1_trans || ENST00000354650.7_FYN_trans || ENST00000305786.7_CYCS_trans || ENST00000350243.10_DUOXA2_trans || ENST00000452684.2_SOD2_trans || ENST00000588969.5_STAT3_trans || ENST00000559014.5_DUOXA1_trans || ENST00000270142.11_SOD1_trans || ENST00000396385.4_MPV17L_trans || ENST00000409764.5_CYCS_trans || ENST00000673965.1_CTNS_trans || ENST0…	StringTie-AD
ENST00000518195.1	3.75754e-05	0.0441859	0.0106049	hydrogen_peroxide	0.460349	5.02891e-09	unRegulated		StringTie-AD
ENST00000378111.6	0.00029218	0.0439489	0.0108207	hydrogen_peroxide	0.459865	5.24289e-09	POS	ENST00000491885.6_FYN_trans || ENST00000572047.5_ACOX1_trans || ENST00000564596.5_CYP1A1_trans || ENST00000321429.8_DUOX1_trans || ENST00000305786.7_CYCS_trans || ENST00000613425.4_DUOXA1_trans || ENST00000452684.2_SOD2_trans || ENST00000569359.5_CYBA_trans || ENST00000588969.5_STAT3_trans || ENST00000573078.5_ACOX1_trans || ENST00000270142.11_SOD1_trans || ENST00000396385.4_MPV17L_trans || ENST0…	StringTie-AD
MSTRG.39984.9	0.000154418	0.100895	8.843e-05	hydrogen_peroxide	0.459616	5.35669e-09	POS	ENST00000321429.8_DUOX1_trans || ENST00000305786.7_CYCS_trans || ENST00000452684.2_SOD2_trans || ENST00000561220.6_DUOX1_trans || ENST00000270142.11_SOD1_trans || ENST00000396385.4_MPV17L_trans || ENST00000389995.4_SOD1_trans || ENST00000444836.5_MFN2_trans || ENST00000558422.5_DUOXA1_trans || ENST00000558996.5_DUOXA1_trans || ENST00000404395.3_STAT3_trans || ENST00000559219.1_DUOX1_trans || ENST…	StringTie-AD
ENST00000562933.5	4.39584e-05	0.0371917	0.0192708	hydrogen_peroxide	0.459459	5.42954e-09	POS	ENST00000572047.5_ACOX1_trans || ENST00000564596.5_CYP1A1_trans || ENST00000321429.8_DUOX1_trans || ENST00000305786.7_CYCS_trans || ENST00000588969.5_STAT3_trans || ENST00000573078.5_ACOX1_trans || ENST00000270142.11_SOD1_trans || ENST00000396385.4_MPV17L_trans || ENST00000409764.5_CYCS_trans || ENST00000444946.6_SOD2_trans || ENST00000389995.4_SOD1_trans || ENST00000444836.5_MFN2_trans || ENST00…	StringTie-AD
ENST00000650582.1	0.000728865	0.0782994	0.000598021	hydrogen_peroxide	0.458751	5.76942e-09	POS	ENST00000572047.5_ACOX1_trans || ENST00000321429.8_DUOX1_trans || ENST00000354650.7_FYN_trans || ENST00000305786.7_CYCS_trans || ENST00000452684.2_SOD2_trans || ENST00000588969.5_STAT3_trans || ENST00000367054.6_SOD2_trans || ENST00000270142.11_SOD1_trans || ENST00000396385.4_MPV17L_trans || ENST00000409764.5_CYCS_trans || ENST00000444946.6_SOD2_trans || ENST00000389995.4_SOD1_trans || ENST000004…	StringTie-AD
ENST00000463548.1	0.000424892	0.0860324	0.000311548	hydrogen_peroxide	0.457095	6.64672e-09	unRegulated		StringTie-AD
ENST00000425151.5	0.0002079	0.0432819	0.0114524	hydrogen_peroxide	0.457067	6.6626e-09	POS	ENST00000572047.5_ACOX1_trans || ENST00000321429.8_DUOX1_trans || ENST00000305786.7_CYCS_trans || ENST00000588969.5_STAT3_trans || ENST00000270142.11_SOD1_trans || ENST00000396385.4_MPV17L_trans || ENST00000409764.5_CYCS_trans || ENST00000444946.6_SOD2_trans || ENST00000389995.4_SOD1_trans || ENST00000444836.5_MFN2_trans || ENST00000558422.5_DUOXA1_trans || ENST00000379727.8_CYP1A1_trans || ENST0…	StringTie-AD
ENST00000425277.1	0.000356307	0.0924585	0.000180945	hydrogen_peroxide	0.455976	7.31097e-09	POS	ENST00000572047.5_ACOX1_trans || ENST00000564596.5_CYP1A1_trans || ENST00000305786.7_CYCS_trans || ENST00000534731.5_NOX4_trans || ENST00000559014.5_DUOXA1_trans || ENST00000270142.11_SOD1_trans || ENST00000559013.5_DUOXA1_trans || ENST00000409764.5_CYCS_trans || ENST00000444946.6_SOD2_trans || ENST00000389995.4_SOD1_trans || ENST00000404395.3_STAT3_trans || ENST00000343727.9_NOX4_trans || ENST00…	StringTie-AD
ENST00000411968.5	7.85504e-05	0.0600506	0.00277624	hydrogen_peroxide	0.455103	7.87295e-09	unRegulated		StringTie-AD
ENST00000489062.2	0.000180871	0.048569	0.00731263	hydrogen_peroxide	0.454686	8.15612e-09	unRegulated		StringTie-AD
ENST00000497870.1	0.000133808	0.0809271	0.000479257	hydrogen_peroxide	0.45467	8.16707e-09	unRegulated		StringTie-AD
ENST00000587326.1	0.00343619	0.0329685	0.0277373	hydrogen_peroxide	0.452965	9.43056e-09	POS	ENST00000572047.5_ACOX1_trans || ENST00000321429.8_DUOX1_trans || ENST00000305786.7_CYCS_trans || ENST00000270142.11_SOD1_trans || ENST00000529343.5_NOX4_trans || ENST00000574776.6_CTNS_trans || ENST00000464878.5_NCF1_trans || ENST00000389995.4_SOD1_trans || ENST00000558422.5_DUOXA1_trans || ENST00000293217.10_ACOX1_trans || ENST00000673669.1_CTNS_trans || ENST00000263317.9_NOX4_trans || ENST0000…	StringTie-AD
ENST00000612781.1	-0.000245475	0.0471358	0.00825635	hydrogen_peroxide	0.452905	9.47836e-09	POS	ENST00000389272.7_STAT3_trans || ENST00000491885.6_FYN_trans || ENST00000572047.5_ACOX1_trans || ENST00000321429.8_DUOX1_trans || ENST00000305786.7_CYCS_trans || ENST00000452684.2_SOD2_trans || ENST00000569359.5_CYBA_trans || ENST00000588969.5_STAT3_trans || ENST00000270142.11_SOD1_trans || ENST00000567174.5_CYBA_trans || ENST00000396385.4_MPV17L_trans || ENST00000449343.6_NCF1_trans || ENST00000…	StringTie-AD
ENST00000423952.2	0.000373225	0.108786	4.51194e-05	hydrogen_peroxide	0.451949	1.02707e-08	POS	ENST00000368667.6_FYN_trans || ENST00000389272.7_STAT3_trans || ENST00000572047.5_ACOX1_trans || ENST00000321429.8_DUOX1_trans || ENST00000305786.7_CYCS_trans || ENST00000613425.4_DUOXA1_trans || ENST00000452684.2_SOD2_trans || ENST00000588969.5_STAT3_trans || ENST00000573078.5_ACOX1_trans || ENST00000270142.11_SOD1_trans || ENST00000591857.5_ACOX1_trans || ENST00000409764.5_CYCS_trans || ENST000…	StringTie-AD
ENST00000554060.1	0.000188435	0.0682655	0.00139115	hydrogen_peroxide	0.451606	1.05708e-08	POS	ENST00000389272.7_STAT3_trans || ENST00000558383.1_DUOX2_trans || ENST00000491885.6_FYN_trans || ENST00000572047.5_ACOX1_trans || ENST00000564596.5_CYP1A1_trans || ENST00000321429.8_DUOX1_trans || ENST00000354650.7_FYN_trans || ENST00000305786.7_CYCS_trans || ENST00000452684.2_SOD2_trans || ENST00000588969.5_STAT3_trans || ENST00000367054.6_SOD2_trans || ENST00000573078.5_ACOX1_trans || ENST00000…	StringTie-AD
ENST00000564867.5	0.000137181	0.0590703	0.00301503	hydrogen_peroxide	0.451543	1.06264e-08	POS	ENST00000389272.7_STAT3_trans || ENST00000572047.5_ACOX1_trans || ENST00000305786.7_CYCS_trans || ENST00000452684.2_SOD2_trans || ENST00000588969.5_STAT3_trans || ENST00000559014.5_DUOXA1_trans || ENST00000270142.11_SOD1_trans || ENST00000396385.4_MPV17L_trans || ENST00000409764.5_CYCS_trans || ENST00000444946.6_SOD2_trans || ENST00000389995.4_SOD1_trans || ENST00000444836.5_MFN2_trans || ENST000…	StringTie-AD
ENST00000532157.5	1.3158e-05	0.0520583	0.00544474	hydrogen_peroxide	0.45129	1.08544e-08	unRegulated		StringTie-AD
ENST00000417524.5	0.000150071	0.0332054	0.0271738	hydrogen_peroxide	0.451179	1.09554e-08	POS	ENST00000572047.5_ACOX1_trans || ENST00000321429.8_DUOX1_trans || ENST00000354650.7_FYN_trans || ENST00000305786.7_CYCS_trans || ENST00000613425.4_DUOXA1_trans || ENST00000452684.2_SOD2_trans || ENST00000588969.5_STAT3_trans || ENST00000270142.11_SOD1_trans || ENST00000396385.4_MPV17L_trans || ENST00000409764.5_CYCS_trans || ENST00000444946.6_SOD2_trans || ENST00000673965.1_CTNS_trans || ENST0000…	StringTie-AD
ENST00000522907.5	6.0525e-05	0.0799499	0.000520393	hydrogen_peroxide	0.450309	1.17812e-08	unRegulated		StringTie-AD
ENST00000466987.1	0.00052784	0.0613327	0.00249231	hydrogen_peroxide	0.448087	1.41711e-08	unRegulated		StringTie-AD
ENST00000552544.5	0.000597049	0.0383767	0.0174082	hydrogen_peroxide	0.447601	1.47528e-08	POS	ENST00000389272.7_STAT3_trans || ENST00000491885.6_FYN_trans || ENST00000572047.5_ACOX1_trans || ENST00000321429.8_DUOX1_trans || ENST00000305786.7_CYCS_trans || ENST00000613425.4_DUOXA1_trans || ENST00000452684.2_SOD2_trans || ENST00000588969.5_STAT3_trans || ENST00000573078.5_ACOX1_trans || ENST00000270142.11_SOD1_trans || ENST00000396385.4_MPV17L_trans || ENST00000409764.5_CYCS_trans || ENST00…	StringTie-AD
ENST00000514515.5	0.000236088	0.117596	2.11981e-05	hydrogen_peroxide	0.44741	1.49881e-08	unRegulated		StringTie-AD
ENST00000561852.5	0.000868354	0.0620218	0.00235192	hydrogen_peroxide	0.446647	1.59621e-08	POS	ENST00000491885.6_FYN_trans || ENST00000572047.5_ACOX1_trans || ENST00000305786.7_CYCS_trans || ENST00000452684.2_SOD2_trans || ENST00000588969.5_STAT3_trans || ENST00000573078.5_ACOX1_trans || ENST00000270142.11_SOD1_trans || ENST00000409764.5_CYCS_trans || ENST00000444946.6_SOD2_trans || ENST00000389995.4_SOD1_trans || ENST00000444836.5_MFN2_trans || ENST00000379727.8_CYP1A1_trans || ENST000004…	StringTie-AD
ENST00000522497.1	0.000270796	0.0823598	0.000424729	hydrogen_peroxide	0.446575	1.60565e-08	POS	ENST00000389272.7_STAT3_trans || ENST00000572047.5_ACOX1_trans || ENST00000564596.5_CYP1A1_trans || ENST00000321429.8_DUOX1_trans || ENST00000354650.7_FYN_trans || ENST00000305786.7_CYCS_trans || ENST00000534731.5_NOX4_trans || ENST00000452684.2_SOD2_trans || ENST00000588969.5_STAT3_trans || ENST00000573078.5_ACOX1_trans || ENST00000270142.11_SOD1_trans || ENST00000396385.4_MPV17L_trans || ENST00…	StringTie-AD
ENST00000524205.3	0.000367289	0.070889	0.00111572	hydrogen_peroxide	0.446403	1.62867e-08	POS	ENST00000389272.7_STAT3_trans || ENST00000321429.8_DUOX1_trans || ENST00000305786.7_CYCS_trans || ENST00000588969.5_STAT3_trans || ENST00000270142.11_SOD1_trans || ENST00000409764.5_CYCS_trans || ENST00000444946.6_SOD2_trans || ENST00000389995.4_SOD1_trans || ENST00000444836.5_MFN2_trans || ENST00000558422.5_DUOXA1_trans || ENST00000404395.3_STAT3_trans || ENST00000337404.8_SOD2_trans || ENST0000…	StringTie-AD
ENST00000565016.5	0.000269743	0.0613106	0.00249696	hydrogen_peroxide	0.44524	1.79207e-08	POS	ENST00000368667.6_FYN_trans || ENST00000572047.5_ACOX1_trans || ENST00000321429.8_DUOX1_trans || ENST00000305786.7_CYCS_trans || ENST00000452684.2_SOD2_trans || ENST00000588969.5_STAT3_trans || ENST00000367054.6_SOD2_trans || ENST00000573078.5_ACOX1_trans || ENST00000559014.5_DUOXA1_trans || ENST00000270142.11_SOD1_trans || ENST00000396385.4_MPV17L_trans || ENST00000409764.5_CYCS_trans || ENST000…	StringTie-AD
ENST00000532261.1	1.01947e-05	0.0313883	0.031816	hydrogen_peroxide	0.445035	1.82246e-08	POS	ENST00000558383.1_DUOX2_trans || ENST00000572047.5_ACOX1_trans || ENST00000564596.5_CYP1A1_trans || ENST00000321429.8_DUOX1_trans || ENST00000354650.7_FYN_trans || ENST00000305786.7_CYCS_trans || ENST00000452684.2_SOD2_trans || ENST00000588969.5_STAT3_trans || ENST00000270142.11_SOD1_trans || ENST00000396385.4_MPV17L_trans || ENST00000409764.5_CYCS_trans || ENST00000444946.6_SOD2_trans || ENST000…	StringTie-AD
ENST00000431881.6	0.000275479	0.0863878	0.000302336	hydrogen_peroxide	0.444891	1.84407e-08	POS	ENST00000389272.7_STAT3_trans || ENST00000572047.5_ACOX1_trans || ENST00000321429.8_DUOX1_trans || ENST00000305786.7_CYCS_trans || ENST00000452684.2_SOD2_trans || ENST00000588969.5_STAT3_trans || ENST00000367054.6_SOD2_trans || ENST00000559014.5_DUOXA1_trans || ENST00000270142.11_SOD1_trans || ENST00000396385.4_MPV17L_trans || ENST00000409764.5_CYCS_trans || ENST00000444946.6_SOD2_trans || ENST00…	StringTie-AD
ENST00000580515.5	0.000882207	0.0771916	0.000656495	hydrogen_peroxide	0.444156	1.95853e-08	POS	ENST00000572047.5_ACOX1_trans || ENST00000321429.8_DUOX1_trans || ENST00000305786.7_CYCS_trans || ENST00000534731.5_NOX4_trans || ENST00000588969.5_STAT3_trans || ENST00000270142.11_SOD1_trans || ENST00000396385.4_MPV17L_trans || ENST00000409764.5_CYCS_trans || ENST00000444946.6_SOD2_trans || ENST00000389995.4_SOD1_trans || ENST00000532825.5_NOX4_trans || ENST00000444836.5_MFN2_trans || ENST00000…	StringTie-AD
ENST00000484812.1	0.00036931	0.0555487	0.00405609	hydrogen_peroxide	0.443839	2.00989e-08	unRegulated		StringTie-AD
ENST00000490361.5	0.000131218	0.0479908	0.0076795	hydrogen_peroxide	0.443352	2.09149e-08	POS	ENST00000572047.5_ACOX1_trans || ENST00000321429.8_DUOX1_trans || ENST00000305786.7_CYCS_trans || ENST00000588969.5_STAT3_trans || ENST00000573078.5_ACOX1_trans || ENST00000270142.11_SOD1_trans || ENST00000409764.5_CYCS_trans || ENST00000444946.6_SOD2_trans || ENST00000673965.1_CTNS_trans || ENST00000389995.4_SOD1_trans || ENST00000267803.8_DUOXA1_trans || ENST00000381870.8_CTNS_trans || ENST0000…	StringTie-AD
ENST00000524831.5	0.001233	0.0533274	0.00489168	hydrogen_peroxide	0.443172	2.12231e-08	POS	ENST00000368667.6_FYN_trans || ENST00000389272.7_STAT3_trans || ENST00000491885.6_FYN_trans || ENST00000572047.5_ACOX1_trans || ENST00000321429.8_DUOX1_trans || ENST00000305786.7_CYCS_trans || ENST00000452684.2_SOD2_trans || ENST00000569359.5_CYBA_trans || ENST00000588969.5_STAT3_trans || ENST00000270142.11_SOD1_trans || ENST00000396385.4_MPV17L_trans || ENST00000409764.5_CYCS_trans || ENST000004…	StringTie-AD
ENST00000645544.1	7.63067e-05	0.0686589	0.00134589	hydrogen_peroxide	0.442949	2.1613e-08	unRegulated		StringTie-AD
ENST00000554317.5	2.93511e-05	0.0278566	0.0433303	hydrogen_peroxide	0.442932	2.16429e-08	POS	ENST00000389272.7_STAT3_trans || ENST00000491885.6_FYN_trans || ENST00000572047.5_ACOX1_trans || ENST00000321429.8_DUOX1_trans || ENST00000305786.7_CYCS_trans || ENST00000452684.2_SOD2_trans || ENST00000588969.5_STAT3_trans || ENST00000270142.11_SOD1_trans || ENST00000409764.5_CYCS_trans || ENST00000444946.6_SOD2_trans || ENST00000389995.4_SOD1_trans || ENST00000444836.5_MFN2_trans || ENST0000026…	StringTie-AD
ENST00000473517.1	0.000242363	0.0632837	0.00211508	hydrogen_peroxide	0.442684	2.20843e-08	POS	ENST00000572047.5_ACOX1_trans || ENST00000321429.8_DUOX1_trans || ENST00000305786.7_CYCS_trans || ENST00000452684.2_SOD2_trans || ENST00000588969.5_STAT3_trans || ENST00000573078.5_ACOX1_trans || ENST00000559014.5_DUOXA1_trans || ENST00000270142.11_SOD1_trans || ENST00000396385.4_MPV17L_trans || ENST00000409764.5_CYCS_trans || ENST00000444946.6_SOD2_trans || ENST00000389995.4_SOD1_trans || ENST00…	StringTie-AD
ENST00000535408.5	0.00282163	0.0710595	0.00109984	hydrogen_peroxide	0.442668	2.21128e-08	POS	ENST00000389272.7_STAT3_trans || ENST00000572047.5_ACOX1_trans || ENST00000321429.8_DUOX1_trans || ENST00000354650.7_FYN_trans || ENST00000305786.7_CYCS_trans || ENST00000452684.2_SOD2_trans || ENST00000588969.5_STAT3_trans || ENST00000573078.5_ACOX1_trans || ENST00000559014.5_DUOXA1_trans || ENST00000270142.11_SOD1_trans || ENST00000396385.4_MPV17L_trans || ENST00000464878.5_NCF1_trans || ENST00…	StringTie-AD
ENST00000518345.1	0.000157129	0.13808	3.58909e-06	hydrogen_peroxide	0.442612	2.22141e-08	unRegulated		StringTie-AD
ENST00000647414.1	0.000131845	0.0326661	0.028474	hydrogen_peroxide	0.441407	2.44993e-08	POS	ENST00000491885.6_FYN_trans || ENST00000572047.5_ACOX1_trans || ENST00000321429.8_DUOX1_trans || ENST00000305786.7_CYCS_trans || ENST00000452684.2_SOD2_trans || ENST00000588969.5_STAT3_trans || ENST00000367054.6_SOD2_trans || ENST00000270142.11_SOD1_trans || ENST00000396385.4_MPV17L_trans || ENST00000409764.5_CYCS_trans || ENST00000444946.6_SOD2_trans || ENST00000389995.4_SOD1_trans || ENST000004…	StringTie-AD
ENST00000554044.5	0.000596685	0.070715	0.00113217	hydrogen_peroxide	0.441394	2.45251e-08	POS	ENST00000389272.7_STAT3_trans || ENST00000491885.6_FYN_trans || ENST00000572047.5_ACOX1_trans || ENST00000321429.8_DUOX1_trans || ENST00000354650.7_FYN_trans || ENST00000305786.7_CYCS_trans || ENST00000534731.5_NOX4_trans || ENST00000452684.2_SOD2_trans || ENST00000588969.5_STAT3_trans || ENST00000367054.6_SOD2_trans || ENST00000270142.11_SOD1_trans || ENST00000396385.4_MPV17L_trans || ENST000004…	StringTie-AD
ENST00000496411.5	8.29917e-05	0.0531988	0.00494504	hydrogen_peroxide	0.441254	2.4804e-08	POS	ENST00000491885.6_FYN_trans || ENST00000321429.8_DUOX1_trans || ENST00000354650.7_FYN_trans || ENST00000305786.7_CYCS_trans || ENST00000452684.2_SOD2_trans || ENST00000588969.5_STAT3_trans || ENST00000270142.11_SOD1_trans || ENST00000396385.4_MPV17L_trans || ENST00000409764.5_CYCS_trans || ENST00000444946.6_SOD2_trans || ENST00000389995.4_SOD1_trans || ENST00000444836.5_MFN2_trans || ENST00000558…	StringTie-AD
ENST00000572392.1	0.000233328	0.0820403	0.000436326	hydrogen_peroxide	0.44099	2.53404e-08	POS	ENST00000572047.5_ACOX1_trans || ENST00000321429.8_DUOX1_trans || ENST00000305786.7_CYCS_trans || ENST00000452684.2_SOD2_trans || ENST00000588969.5_STAT3_trans || ENST00000270142.11_SOD1_trans || ENST00000396385.4_MPV17L_trans || ENST00000409764.5_CYCS_trans || ENST00000444946.6_SOD2_trans || ENST00000389995.4_SOD1_trans || ENST00000444836.5_MFN2_trans || ENST00000558422.5_DUOXA1_trans || ENST000…	StringTie-AD
ENST00000530143.1	3.39376e-05	0.0534304	0.00484933	hydrogen_peroxide	0.440527	2.63067e-08	unRegulated		StringTie-AD
ENST00000636786.1	0.000417667	0.0610422	0.00255398	hydrogen_peroxide	0.439924	2.76201e-08	unRegulated		StringTie-AD
ENST00000415336.1	0.000249053	0.0274915	0.0447454	hydrogen_peroxide	0.439518	2.85404e-08	POS	ENST00000572047.5_ACOX1_trans || ENST00000321429.8_DUOX1_trans || ENST00000354650.7_FYN_trans || ENST00000305786.7_CYCS_trans || ENST00000452684.2_SOD2_trans || ENST00000588969.5_STAT3_trans || ENST00000573078.5_ACOX1_trans || ENST00000270142.11_SOD1_trans || ENST00000396385.4_MPV17L_trans || ENST00000591857.5_ACOX1_trans || ENST00000409764.5_CYCS_trans || ENST00000444946.6_SOD2_trans || ENST0000…	StringTie-AD
ENST00000418140.5	0.000737756	0.0434267	0.0113121	hydrogen_peroxide	0.438616	3.06884e-08	unRegulated		StringTie-AD
ENST00000417345.2	0.000881366	0.0670187	0.00154493	hydrogen_peroxide	0.438088	3.20162e-08	unRegulated		StringTie-AD
MSTRG.57648.17	0.000141636	0.05406	0.00459852	hydrogen_peroxide	0.437954	3.2362e-08	unRegulated		StringTie-AD
ENST00000434484.5	0.000305171	0.116592	2.31095e-05	hydrogen_peroxide	0.437504	3.35516e-08	POS	ENST00000389272.7_STAT3_trans || ENST00000572047.5_ACOX1_trans || ENST00000305786.7_CYCS_trans || ENST00000452684.2_SOD2_trans || ENST00000569359.5_CYBA_trans || ENST00000588969.5_STAT3_trans || ENST00000367054.6_SOD2_trans || ENST00000559014.5_DUOXA1_trans || ENST00000270142.11_SOD1_trans || ENST00000396385.4_MPV17L_trans || ENST00000449343.6_NCF1_trans || ENST00000409764.5_CYCS_trans || ENST000…	StringTie-AD
ENST00000462587.1	2.61556e-05	0.0335632	0.0263451	hydrogen_peroxide	0.434716	4.18968e-08	POS	ENST00000572047.5_ACOX1_trans || ENST00000564596.5_CYP1A1_trans || ENST00000321429.8_DUOX1_trans || ENST00000305786.7_CYCS_trans || ENST00000588969.5_STAT3_trans || ENST00000573078.5_ACOX1_trans || ENST00000270142.11_SOD1_trans || ENST00000396385.4_MPV17L_trans || ENST00000591857.5_ACOX1_trans || ENST00000409764.5_CYCS_trans || ENST00000444946.6_SOD2_trans || ENST00000389995.4_SOD1_trans || ENST0…	StringTie-AD
ENST00000524409.1	6.91596e-05	0.0763837	0.000702702	hydrogen_peroxide	0.43448	4.26887e-08	unRegulated		StringTie-AD
ENST00000650558.1	0.00140943	0.0588166	0.0030801	hydrogen_peroxide	0.430128	6.01356e-08	POS	ENST00000389272.7_STAT3_trans || ENST00000491885.6_FYN_trans || ENST00000572047.5_ACOX1_trans || ENST00000564596.5_CYP1A1_trans || ENST00000321429.8_DUOX1_trans || ENST00000354650.7_FYN_trans || ENST00000305786.7_CYCS_trans || ENST00000452684.2_SOD2_trans || ENST00000569359.5_CYBA_trans || ENST00000588969.5_STAT3_trans || ENST00000367054.6_SOD2_trans || ENST00000573078.5_ACOX1_trans || ENST000002…	StringTie-AD
ENST00000466691.1	0.000216236	0.0329166	0.0278622	hydrogen_peroxide	0.430014	6.06743e-08	POS	ENST00000368667.6_FYN_trans || ENST00000491885.6_FYN_trans || ENST00000572047.5_ACOX1_trans || ENST00000321429.8_DUOX1_trans || ENST00000305786.7_CYCS_trans || ENST00000452684.2_SOD2_trans || ENST00000264657.9_STAT3_trans || ENST00000569359.5_CYBA_trans || ENST00000588969.5_STAT3_trans || ENST00000367054.6_SOD2_trans || ENST00000573078.5_ACOX1_trans || ENST00000270142.11_SOD1_trans || ENST0000056…	StringTie-AD
ENST00000403276.7	7.26433e-05	0.0483226	0.00746672	hydrogen_peroxide	0.42946	6.33539e-08	POS	ENST00000389272.7_STAT3_trans || ENST00000491885.6_FYN_trans || ENST00000572047.5_ACOX1_trans || ENST00000321429.8_DUOX1_trans || ENST00000305786.7_CYCS_trans || ENST00000452684.2_SOD2_trans || ENST00000569359.5_CYBA_trans || ENST00000588969.5_STAT3_trans || ENST00000367054.6_SOD2_trans || ENST00000567032.5_CYP1A1_trans || ENST00000270142.11_SOD1_trans || ENST00000396385.4_MPV17L_trans || ENST000…	StringTie-AD
MSTRG.28027.10	0.000204507	0.102281	7.85938e-05	hydrogen_peroxide	0.42915	6.49042e-08	POS	ENST00000572047.5_ACOX1_trans || ENST00000321429.8_DUOX1_trans || ENST00000305786.7_CYCS_trans || ENST00000452684.2_SOD2_trans || ENST00000270142.11_SOD1_trans || ENST00000396385.4_MPV17L_trans || ENST00000409764.5_CYCS_trans || ENST00000444946.6_SOD2_trans || ENST00000389995.4_SOD1_trans || ENST00000444836.5_MFN2_trans || ENST00000558422.5_DUOXA1_trans || ENST00000381870.8_CTNS_trans || ENST0000…	StringTie-AD
ENST00000496179.5	0.0036507	0.0848008	0.000345684	hydrogen_peroxide	0.428996	6.56892e-08	unRegulated		StringTie-AD
ENST00000649041.1	0.00063751	0.0678951	0.00143517	hydrogen_peroxide	0.428725	6.70853e-08	POS	ENST00000321429.8_DUOX1_trans || ENST00000354650.7_FYN_trans || ENST00000305786.7_CYCS_trans || ENST00000270142.11_SOD1_trans || ENST00000396385.4_MPV17L_trans || ENST00000389995.4_SOD1_trans || ENST00000444836.5_MFN2_trans || ENST00000301608.8_ACOX1_trans || ENST00000404395.3_STAT3_trans || ENST00000585517.5_STAT3_trans || ENST00000546260.5_SOD2_trans || ENST00000564148.1_MPV17L_trans	StringTie-AD
ENST00000519678.5	7.72669e-05	0.0370346	0.0195325	hydrogen_peroxide	0.427948	7.12663e-08	unRegulated		StringTie-AD
ENST00000437065.1	0.000442529	0.066632	0.001596	hydrogen_peroxide	0.426072	8.24004e-08	POS	ENST00000491885.6_FYN_trans || ENST00000572047.5_ACOX1_trans || ENST00000321429.8_DUOX1_trans || ENST00000354650.7_FYN_trans || ENST00000305786.7_CYCS_trans || ENST00000613425.4_DUOXA1_trans || ENST00000452684.2_SOD2_trans || ENST00000588969.5_STAT3_trans || ENST00000573078.5_ACOX1_trans || ENST00000270142.11_SOD1_trans || ENST00000574776.6_CTNS_trans || ENST00000396385.4_MPV17L_trans || ENST0000…	StringTie-AD
ENST00000467303.5	4.04158e-05	0.0556805	0.00401128	hydrogen_peroxide	0.425494	8.61501e-08	unRegulated		StringTie-AD
ENST00000482805.5	6.70552e-05	0.0413537	0.0134968	hydrogen_peroxide	0.424566	9.25238e-08	unRegulated		StringTie-AD
ENST00000486120.5	0.00226537	0.0740175	0.000857545	hydrogen_peroxide	0.424253	9.47777e-08	unRegulated		StringTie-AD
ENST00000559249.5	0.000461629	0.0291538	0.0386677	hydrogen_peroxide	0.423821	9.79676e-08	POS	ENST00000491885.6_FYN_trans || ENST00000572047.5_ACOX1_trans || ENST00000321429.8_DUOX1_trans || ENST00000305786.7_CYCS_trans || ENST00000563526.5_CYBA_trans || ENST00000350243.10_DUOXA2_trans || ENST00000452684.2_SOD2_trans || ENST00000588969.5_STAT3_trans || ENST00000270142.11_SOD1_trans || ENST00000396385.4_MPV17L_trans || ENST00000409764.5_CYCS_trans || ENST00000444946.6_SOD2_trans || ENST000…	StringTie-AD
ENST00000506039.1	0.000175241	0.0982722	0.000110516	hydrogen_peroxide	0.423481	1.00548e-07	unRegulated		StringTie-AD
ENST00000534001.1	4.82535e-05	0.0339927	0.0253846	hydrogen_peroxide	0.421943	1.13072e-07	POS	ENST00000389272.7_STAT3_trans || ENST00000491885.6_FYN_trans || ENST00000572047.5_ACOX1_trans || ENST00000321429.8_DUOX1_trans || ENST00000305786.7_CYCS_trans || ENST00000452684.2_SOD2_trans || ENST00000264657.9_STAT3_trans || ENST00000569359.5_CYBA_trans || ENST00000588969.5_STAT3_trans || ENST00000367054.6_SOD2_trans || ENST00000573078.5_ACOX1_trans || ENST00000559014.5_DUOXA1_trans || ENST0000…	StringTie-AD
ENST00000515747.1	0.000459942	0.0411602	0.0137215	hydrogen_peroxide	0.421029	1.2121e-07	unRegulated		StringTie-AD
ENST00000586757.5	0.000301729	0.0268284	0.0474403	hydrogen_peroxide	0.419945	1.31587e-07	POS	ENST00000491885.6_FYN_trans || ENST00000572047.5_ACOX1_trans || ENST00000321429.8_DUOX1_trans || ENST00000354650.7_FYN_trans || ENST00000305786.7_CYCS_trans || ENST00000452684.2_SOD2_trans || ENST00000569359.5_CYBA_trans || ENST00000588969.5_STAT3_trans || ENST00000367054.6_SOD2_trans || ENST00000270142.11_SOD1_trans || ENST00000567174.5_CYBA_trans || ENST00000396385.4_MPV17L_trans || ENST0000040…	StringTie-AD
ENST00000567920.5	0.000649306	0.0585107	0.00316046	hydrogen_peroxide	0.41957	1.3537e-07	POS	ENST00000491885.6_FYN_trans || ENST00000572047.5_ACOX1_trans || ENST00000564596.5_CYP1A1_trans || ENST00000321429.8_DUOX1_trans || ENST00000305786.7_CYCS_trans || ENST00000452684.2_SOD2_trans || ENST00000588969.5_STAT3_trans || ENST00000367054.6_SOD2_trans || ENST00000573078.5_ACOX1_trans || ENST00000559014.5_DUOXA1_trans || ENST00000270142.11_SOD1_trans || ENST00000396385.4_MPV17L_trans || ENST0…	StringTie-AD
ENST00000463055.1	0.000197792	0.045518	0.00947046	hydrogen_peroxide	0.419356	1.37575e-07	POS	ENST00000491885.6_FYN_trans || ENST00000572047.5_ACOX1_trans || ENST00000321429.8_DUOX1_trans || ENST00000305786.7_CYCS_trans || ENST00000452684.2_SOD2_trans || ENST00000569359.5_CYBA_trans || ENST00000588969.5_STAT3_trans || ENST00000270142.11_SOD1_trans || ENST00000396385.4_MPV17L_trans || ENST00000591857.5_ACOX1_trans || ENST00000409764.5_CYCS_trans || ENST00000444946.6_SOD2_trans || ENST00000…	StringTie-AD
ENST00000495241.5	6.85123e-05	0.0616377	0.00242918	hydrogen_peroxide	0.419203	1.39175e-07	POS	ENST00000572047.5_ACOX1_trans || ENST00000321429.8_DUOX1_trans || ENST00000305786.7_CYCS_trans || ENST00000588969.5_STAT3_trans || ENST00000573078.5_ACOX1_trans || ENST00000559014.5_DUOXA1_trans || ENST00000270142.11_SOD1_trans || ENST00000396385.4_MPV17L_trans || ENST00000409764.5_CYCS_trans || ENST00000444946.6_SOD2_trans || ENST00000673965.1_CTNS_trans || ENST00000389995.4_SOD1_trans || ENST00…	StringTie-AD
ENST00000465510.1	0.000475049	0.0687244	0.00133849	hydrogen_peroxide	0.419001	1.41307e-07	unRegulated		StringTie-AD
ENST00000445039.2	9.47538e-05	0.0340316	0.0252995	hydrogen_peroxide	0.418969	1.41651e-07	POS	ENST00000572047.5_ACOX1_trans || ENST00000564596.5_CYP1A1_trans || ENST00000354650.7_FYN_trans || ENST00000305786.7_CYCS_trans || ENST00000588969.5_STAT3_trans || ENST00000559014.5_DUOXA1_trans || ENST00000270142.11_SOD1_trans || ENST00000529343.5_NOX4_trans || ENST00000396385.4_MPV17L_trans || ENST00000409764.5_CYCS_trans || ENST00000444946.6_SOD2_trans || ENST00000389995.4_SOD1_trans || ENST000…	StringTie-AD
ENST00000440641.5	0.000564167	0.0326446	0.028527	hydrogen_peroxide	0.418602	1.45622e-07	POS	ENST00000572047.5_ACOX1_trans || ENST00000321429.8_DUOX1_trans || ENST00000305786.7_CYCS_trans || ENST00000452684.2_SOD2_trans || ENST00000561220.6_DUOX1_trans || ENST00000588969.5_STAT3_trans || ENST00000270142.11_SOD1_trans || ENST00000409764.5_CYCS_trans || ENST00000444946.6_SOD2_trans || ENST00000389995.4_SOD1_trans || ENST00000267803.8_DUOXA1_trans || ENST00000558422.5_DUOXA1_trans || ENST00…	StringTie-AD
ENST00000592144.5	0.000223559	0.0393347	0.0160374	hydrogen_peroxide	0.417839	1.54227e-07	POS	ENST00000389272.7_STAT3_trans || ENST00000491885.6_FYN_trans || ENST00000572047.5_ACOX1_trans || ENST00000321429.8_DUOX1_trans || ENST00000305786.7_CYCS_trans || ENST00000452684.2_SOD2_trans || ENST00000569359.5_CYBA_trans || ENST00000588969.5_STAT3_trans || ENST00000367054.6_SOD2_trans || ENST00000573078.5_ACOX1_trans || ENST00000270142.11_SOD1_trans || ENST00000396385.4_MPV17L_trans || ENST0000…	StringTie-AD
ENST00000539127.5	0.000127934	0.0370834	0.0194509	hydrogen_peroxide	0.417484	1.58387e-07	POS	ENST00000389272.7_STAT3_trans || ENST00000572047.5_ACOX1_trans || ENST00000321429.8_DUOX1_trans || ENST00000305786.7_CYCS_trans || ENST00000534731.5_NOX4_trans || ENST00000588969.5_STAT3_trans || ENST00000573078.5_ACOX1_trans || ENST00000559014.5_DUOXA1_trans || ENST00000270142.11_SOD1_trans || ENST00000409764.5_CYCS_trans || ENST00000444946.6_SOD2_trans || ENST00000389995.4_SOD1_trans || ENST000…	StringTie-AD
ENST00000486168.1	0.000547331	0.0581999	0.00324424	hydrogen_peroxide	0.416908	1.65383e-07	unRegulated		StringTie-AD
ENST00000543258.1	0.000432939	0.0489779	0.0070639	hydrogen_peroxide	0.416147	1.75066e-07	POS	ENST00000572047.5_ACOX1_trans || ENST00000321429.8_DUOX1_trans || ENST00000354650.7_FYN_trans || ENST00000305786.7_CYCS_trans || ENST00000613425.4_DUOXA1_trans || ENST00000452684.2_SOD2_trans || ENST00000588969.5_STAT3_trans || ENST00000573078.5_ACOX1_trans || ENST00000559014.5_DUOXA1_trans || ENST00000270142.11_SOD1_trans || ENST00000396385.4_MPV17L_trans || ENST00000409764.5_CYCS_trans || ENST0…	StringTie-AD
ENST00000562846.1	0.000230216	0.0289167	0.0394793	hydrogen_peroxide	0.415188	1.88048e-07	POS	ENST00000389272.7_STAT3_trans || ENST00000572047.5_ACOX1_trans || ENST00000321429.8_DUOX1_trans || ENST00000305786.7_CYCS_trans || ENST00000452684.2_SOD2_trans || ENST00000588969.5_STAT3_trans || ENST00000559014.5_DUOXA1_trans || ENST00000270142.11_SOD1_trans || ENST00000396385.4_MPV17L_trans || ENST00000409764.5_CYCS_trans || ENST00000444946.6_SOD2_trans || ENST00000389995.4_SOD1_trans || ENST00…	StringTie-AD
ENST00000438136.5	0.000329726	0.0814702	0.000457809	hydrogen_peroxide	0.414895	1.92198e-07	unRegulated		StringTie-AD
ENST00000510478.1	0.000314929	0.0660971	0.00166943	hydrogen_peroxide	0.414882	1.92381e-07	unRegulated		StringTie-AD
ENST00000415849.1	9.96074e-05	0.0312181	0.0322906	hydrogen_peroxide	0.414369	1.99868e-07	POS	ENST00000572047.5_ACOX1_trans || ENST00000321429.8_DUOX1_trans || ENST00000305786.7_CYCS_trans || ENST00000588969.5_STAT3_trans || ENST00000270142.11_SOD1_trans || ENST00000396385.4_MPV17L_trans || ENST00000449343.6_NCF1_trans || ENST00000444946.6_SOD2_trans || ENST00000389995.4_SOD1_trans || ENST00000444836.5_MFN2_trans || ENST00000267803.8_DUOXA1_trans || ENST00000673669.1_CTNS_trans || ENST000…	StringTie-AD
ENST00000522032.1	0.000136037	0.0471228	0.00826539	hydrogen_peroxide	0.414271	2.01315e-07	unRegulated		StringTie-AD
MSTRG.64097.1	0.00133742	0.147312	1.59587e-06	hydrogen_peroxide	0.413008	2.21068e-07	unRegulated		StringTie-AD
ENST00000381106.4	0.000237376	0.0634234	0.00209036	hydrogen_peroxide	0.412708	2.26042e-07	unRegulated		StringTie-AD
ENST00000549309.5	5.91718e-05	0.0539278	0.00465011	hydrogen_peroxide	0.412462	2.30175e-07	POS	ENST00000572047.5_ACOX1_trans || ENST00000564596.5_CYP1A1_trans || ENST00000321429.8_DUOX1_trans || ENST00000305786.7_CYCS_trans || ENST00000613425.4_DUOXA1_trans || ENST00000452684.2_SOD2_trans || ENST00000588969.5_STAT3_trans || ENST00000573078.5_ACOX1_trans || ENST00000559014.5_DUOXA1_trans || ENST00000270142.11_SOD1_trans || ENST00000396385.4_MPV17L_trans || ENST00000444946.6_SOD2_trans || EN…	StringTie-AD
ENST00000429217.5	0.000281029	0.0602495	0.00273015	hydrogen_peroxide	0.412414	2.30988e-07	POS	ENST00000491885.6_FYN_trans || ENST00000564596.5_CYP1A1_trans || ENST00000321429.8_DUOX1_trans || ENST00000305786.7_CYCS_trans || ENST00000350243.10_DUOXA2_trans || ENST00000452684.2_SOD2_trans || ENST00000569359.5_CYBA_trans || ENST00000588969.5_STAT3_trans || ENST00000573078.5_ACOX1_trans || ENST00000270142.11_SOD1_trans || ENST00000396385.4_MPV17L_trans || ENST00000591857.5_ACOX1_trans || ENST…	StringTie-AD
ENST00000504568.5	0.00019701	0.135741	4.40266e-06	hydrogen_peroxide	0.412186	2.34915e-07	unRegulated		StringTie-AD
ENST00000671293.1	0.00234653	0.041687	0.0131186	hydrogen_peroxide	0.410866	2.58885e-07	unRegulated		StringTie-AD
ENST00000536869.5	0.000135154	0.0741083	0.000851018	hydrogen_peroxide	0.410518	2.65582e-07	POS	ENST00000572047.5_ACOX1_trans || ENST00000321429.8_DUOX1_trans || ENST00000305786.7_CYCS_trans || ENST00000588969.5_STAT3_trans || ENST00000367054.6_SOD2_trans || ENST00000270142.11_SOD1_trans || ENST00000449343.6_NCF1_trans || ENST00000409764.5_CYCS_trans || ENST00000444946.6_SOD2_trans || ENST00000368682.7_FYN_trans || ENST00000673965.1_CTNS_trans || ENST00000389995.4_SOD1_trans || ENST00000444…	StringTie-AD
MSTRG.62343.71	0.000124828	0.039822	0.0153828	hydrogen_peroxide	0.409745	2.81063e-07	unRegulated		StringTie-AD
ENST00000434997.1	3.63255e-05	0.0413874	0.0134582	hydrogen_peroxide	0.409457	2.87038e-07	POS	ENST00000305786.7_CYCS_trans || ENST00000367054.6_SOD2_trans || ENST00000270142.11_SOD1_trans || ENST00000396385.4_MPV17L_trans || ENST00000444946.6_SOD2_trans || ENST00000389995.4_SOD1_trans || ENST00000558422.5_DUOXA1_trans || ENST00000557893.5_DUOX1_trans || ENST00000564148.1_MPV17L_trans	StringTie-AD
ENST00000524535.5	0.000425986	0.122163	1.4303e-05	hydrogen_peroxide	0.408977	2.9728e-07	POS	ENST00000305786.7_CYCS_trans || ENST00000350243.10_DUOXA2_trans || ENST00000561220.6_DUOX1_trans || ENST00000588969.5_STAT3_trans || ENST00000270142.11_SOD1_trans || ENST00000574776.6_CTNS_trans || ENST00000409764.5_CYCS_trans || ENST00000673965.1_CTNS_trans || ENST00000389995.4_SOD1_trans || ENST00000612821.4_CYP1A1_trans || ENST00000263317.9_NOX4_trans || ENST00000561166.1_DUOX1_trans || ENST00…	StringTie-AD
ENST00000507133.2	0.000392943	0.0434406	0.0112987	hydrogen_peroxide	0.408885	2.99276e-07	unRegulated		StringTie-AD
ENST00000632676.1	0.000244531	0.0271897	0.0459515	hydrogen_peroxide	0.407855	3.22598e-07	unRegulated		StringTie-AD
ENST00000555335.1	0.000561477	0.0395546	0.0157385	hydrogen_peroxide	0.406978	3.43834e-07	POS	ENST00000572047.5_ACOX1_trans || ENST00000321429.8_DUOX1_trans || ENST00000305786.7_CYCS_trans || ENST00000534731.5_NOX4_trans || ENST00000588969.5_STAT3_trans || ENST00000559014.5_DUOXA1_trans || ENST00000270142.11_SOD1_trans || ENST00000409764.5_CYCS_trans || ENST00000444946.6_SOD2_trans || ENST00000389995.4_SOD1_trans || ENST00000444836.5_MFN2_trans || ENST00000558422.5_DUOXA1_trans || ENST000…	StringTie-AD
ENST00000465848.1	0.00030175	0.0847886	0.000346041	hydrogen_peroxide	0.406514	3.55583e-07	POS	ENST00000305786.7_CYCS_trans || ENST00000588969.5_STAT3_trans || ENST00000559014.5_DUOXA1_trans || ENST00000270142.11_SOD1_trans || ENST00000396385.4_MPV17L_trans || ENST00000409764.5_CYCS_trans || ENST00000444946.6_SOD2_trans || ENST00000673965.1_CTNS_trans || ENST00000389995.4_SOD1_trans || ENST00000444836.5_MFN2_trans || ENST00000293217.10_ACOX1_trans || ENST00000381870.8_CTNS_trans || ENST000…	StringTie-AD
ENST00000654416.1	2.47497e-05	0.036568	0.0203316	hydrogen_peroxide	0.40647	3.56706e-07	POS	ENST00000321429.8_DUOX1_trans || ENST00000305786.7_CYCS_trans || ENST00000534731.5_NOX4_trans || ENST00000559014.5_DUOXA1_trans || ENST00000270142.11_SOD1_trans || ENST00000396385.4_MPV17L_trans || ENST00000409764.5_CYCS_trans || ENST00000444946.6_SOD2_trans || ENST00000389995.4_SOD1_trans || ENST00000444836.5_MFN2_trans || ENST00000404395.3_STAT3_trans || ENST00000546260.5_SOD2_trans	StringTie-AD
ENST00000419838.6	0.00244827	0.0746009	0.000816466	hydrogen_peroxide	0.405701	3.77105e-07	POS	ENST00000389272.7_STAT3_trans || ENST00000491885.6_FYN_trans || ENST00000572047.5_ACOX1_trans || ENST00000321429.8_DUOX1_trans || ENST00000305786.7_CYCS_trans || ENST00000452684.2_SOD2_trans || ENST00000588969.5_STAT3_trans || ENST00000573078.5_ACOX1_trans || ENST00000270142.11_SOD1_trans || ENST00000396385.4_MPV17L_trans || ENST00000444946.6_SOD2_trans || ENST00000389995.4_SOD1_trans || ENST0000…	StringTie-AD
ENST00000538296.5	0.000107151	0.0486745	0.00724764	hydrogen_peroxide	0.405471	3.83412e-07	POS	ENST00000572047.5_ACOX1_trans || ENST00000321429.8_DUOX1_trans || ENST00000305786.7_CYCS_trans || ENST00000569359.5_CYBA_trans || ENST00000588969.5_STAT3_trans || ENST00000367054.6_SOD2_trans || ENST00000573078.5_ACOX1_trans || ENST00000270142.11_SOD1_trans || ENST00000396385.4_MPV17L_trans || ENST00000444946.6_SOD2_trans || ENST00000673965.1_CTNS_trans || ENST00000389995.4_SOD1_trans || ENST0000…	StringTie-AD
ENST00000590146.1	9.33386e-05	0.0458933	0.00917361	hydrogen_peroxide	0.405227	3.90232e-07	unRegulated		StringTie-AD
ENST00000481616.1	0.000261163	0.0434596	0.0112805	hydrogen_peroxide	0.404226	4.19386e-07	POS	ENST00000491885.6_FYN_trans || ENST00000572047.5_ACOX1_trans || ENST00000321429.8_DUOX1_trans || ENST00000305786.7_CYCS_trans || ENST00000452684.2_SOD2_trans || ENST00000588969.5_STAT3_trans || ENST00000367054.6_SOD2_trans || ENST00000573078.5_ACOX1_trans || ENST00000270142.11_SOD1_trans || ENST00000396385.4_MPV17L_trans || ENST00000409764.5_CYCS_trans || ENST00000444946.6_SOD2_trans || ENST00000…	StringTie-AD
ENST00000530955.2	0.00019399	0.0476014	0.00793694	hydrogen_peroxide	0.40417	4.2107e-07	POS	ENST00000321429.8_DUOX1_trans || ENST00000305786.7_CYCS_trans || ENST00000270142.11_SOD1_trans || ENST00000409764.5_CYCS_trans || ENST00000389995.4_SOD1_trans || ENST00000381870.8_CTNS_trans || ENST00000235329.10_MFN2_trans || ENST00000559219.1_DUOX1_trans	StringTie-AD
MSTRG.26529.27	0.000294563	0.035395	0.0224913	hydrogen_peroxide	0.403788	4.3279e-07	POS	ENST00000321429.8_DUOX1_trans || ENST00000305786.7_CYCS_trans || ENST00000573078.5_ACOX1_trans || ENST00000270142.11_SOD1_trans || ENST00000389995.4_SOD1_trans || ENST00000444836.5_MFN2_trans	StringTie-AD
ENST00000624372.1	0.000175273	0.0614655	0.00246462	hydrogen_peroxide	0.402598	4.71322e-07	POS	ENST00000491885.6_FYN_trans || ENST00000321429.8_DUOX1_trans || ENST00000305786.7_CYCS_trans || ENST00000452684.2_SOD2_trans || ENST00000569359.5_CYBA_trans || ENST00000588969.5_STAT3_trans || ENST00000573078.5_ACOX1_trans || ENST00000270142.11_SOD1_trans || ENST00000396385.4_MPV17L_trans || ENST00000464878.5_NCF1_trans || ENST00000409764.5_CYCS_trans || ENST00000444946.6_SOD2_trans || ENST000006…	StringTie-AD
ENST00000471264.5	0.000145503	0.0651809	0.00180314	hydrogen_peroxide	0.402035	4.90647e-07	POS	ENST00000389272.7_STAT3_trans || ENST00000491885.6_FYN_trans || ENST00000572047.5_ACOX1_trans || ENST00000321429.8_DUOX1_trans || ENST00000305786.7_CYCS_trans || ENST00000452684.2_SOD2_trans || ENST00000588969.5_STAT3_trans || ENST00000559014.5_DUOXA1_trans || ENST00000270142.11_SOD1_trans || ENST00000396385.4_MPV17L_trans || ENST00000409764.5_CYCS_trans || ENST00000444946.6_SOD2_trans || ENST000…	StringTie-AD
ENST00000548447.1	2.03756e-06	0.0624598	0.00226685	hydrogen_peroxide	0.401672	5.03528e-07	POS	ENST00000572047.5_ACOX1_trans || ENST00000321429.8_DUOX1_trans || ENST00000354650.7_FYN_trans || ENST00000305786.7_CYCS_trans || ENST00000613425.4_DUOXA1_trans || ENST00000452684.2_SOD2_trans || ENST00000588969.5_STAT3_trans || ENST00000367054.6_SOD2_trans || ENST00000573078.5_ACOX1_trans || ENST00000270142.11_SOD1_trans || ENST00000396385.4_MPV17L_trans || ENST00000409764.5_CYCS_trans || ENST000…	StringTie-AD
ENST00000496819.1	0.00033382	0.0510699	0.00591879	hydrogen_peroxide	0.401554	5.07757e-07	unRegulated		StringTie-AD
ENST00000618132.1	-0.00107288	0.0361912	0.0210011	hydrogen_peroxide	0.401526	5.08788e-07	POS	ENST00000558383.1_DUOX2_trans || ENST00000572047.5_ACOX1_trans || ENST00000321429.8_DUOX1_trans || ENST00000354650.7_FYN_trans || ENST00000305786.7_CYCS_trans || ENST00000452684.2_SOD2_trans || ENST00000270142.11_SOD1_trans || ENST00000396385.4_MPV17L_trans || ENST00000444946.6_SOD2_trans || ENST00000673965.1_CTNS_trans || ENST00000389995.4_SOD1_trans || ENST00000558422.5_DUOXA1_trans || ENST0000…	StringTie-AD
ENST00000592562.1	9.91757e-05	0.0396864	0.0155622	hydrogen_peroxide	0.401013	5.277e-07	POS	ENST00000389272.7_STAT3_trans || ENST00000572047.5_ACOX1_trans || ENST00000321429.8_DUOX1_trans || ENST00000305786.7_CYCS_trans || ENST00000613425.4_DUOXA1_trans || ENST00000350243.10_DUOXA2_trans || ENST00000452684.2_SOD2_trans || ENST00000569359.5_CYBA_trans || ENST00000588969.5_STAT3_trans || ENST00000367054.6_SOD2_trans || ENST00000573078.5_ACOX1_trans || ENST00000270142.11_SOD1_trans || ENST…	StringTie-AD
ENST00000475202.5	0.000144018	0.0741879	0.000845335	hydrogen_peroxide	0.400399	5.5125e-07	POS	ENST00000321429.8_DUOX1_trans || ENST00000305786.7_CYCS_trans || ENST00000569359.5_CYBA_trans || ENST00000588969.5_STAT3_trans || ENST00000270142.11_SOD1_trans || ENST00000396385.4_MPV17L_trans || ENST00000449343.6_NCF1_trans || ENST00000409764.5_CYCS_trans || ENST00000444946.6_SOD2_trans || ENST00000389995.4_SOD1_trans || ENST00000267803.8_DUOXA1_trans || ENST00000558422.5_DUOXA1_trans || ENST00…	StringTie-AD
ENST00000540351.1	0.000176158	0.0654641	0.0017607	hydrogen_peroxide	0.399542	5.85757e-07	POS	ENST00000491885.6_FYN_trans || ENST00000572047.5_ACOX1_trans || ENST00000321429.8_DUOX1_trans || ENST00000305786.7_CYCS_trans || ENST00000452684.2_SOD2_trans || ENST00000264657.9_STAT3_trans || ENST00000569359.5_CYBA_trans || ENST00000588969.5_STAT3_trans || ENST00000367054.6_SOD2_trans || ENST00000270142.11_SOD1_trans || ENST00000396385.4_MPV17L_trans || ENST00000409764.5_CYCS_trans || ENST00000…	StringTie-AD
ENST00000489379.1	7.96304e-05	0.0477494	0.00783811	hydrogen_peroxide	0.398672	6.22892e-07	POS	ENST00000368667.6_FYN_trans || ENST00000389272.7_STAT3_trans || ENST00000491885.6_FYN_trans || ENST00000572047.5_ACOX1_trans || ENST00000564596.5_CYP1A1_trans || ENST00000321429.8_DUOX1_trans || ENST00000305786.7_CYCS_trans || ENST00000588969.5_STAT3_trans || ENST00000573078.5_ACOX1_trans || ENST00000559014.5_DUOXA1_trans || ENST00000270142.11_SOD1_trans || ENST00000396385.4_MPV17L_trans || ENST0…	StringTie-AD
ENST00000658747.1	0.000208575	0.0449497	0.00993864	hydrogen_peroxide	0.398549	6.28318e-07	POS	ENST00000354650.7_FYN_trans || ENST00000305786.7_CYCS_trans || ENST00000270142.11_SOD1_trans || ENST00000389995.4_SOD1_trans || ENST00000558422.5_DUOXA1_trans || ENST00000235329.10_MFN2_trans || ENST00000379727.8_CYP1A1_trans || ENST00000263317.9_NOX4_trans || ENST00000337404.8_SOD2_trans	StringTie-AD
ENST00000658335.1	0.00190937	0.0729512	0.000938037	hydrogen_peroxide	0.398103	6.48408e-07	unRegulated		StringTie-AD
ENST00000454523.5	6.39648e-05	0.0281565	0.0422029	hydrogen_peroxide	0.397723	6.66001e-07	POS	ENST00000491885.6_FYN_trans || ENST00000572047.5_ACOX1_trans || ENST00000321429.8_DUOX1_trans || ENST00000305786.7_CYCS_trans || ENST00000452684.2_SOD2_trans || ENST00000569359.5_CYBA_trans || ENST00000588969.5_STAT3_trans || ENST00000573078.5_ACOX1_trans || ENST00000270142.11_SOD1_trans || ENST00000396385.4_MPV17L_trans || ENST00000409764.5_CYCS_trans || ENST00000444946.6_SOD2_trans || ENST00000…	StringTie-AD
ENST00000497404.1	9.35261e-05	0.0700799	0.00119428	hydrogen_peroxide	0.396776	7.11779e-07	POS	ENST00000572047.5_ACOX1_trans || ENST00000321429.8_DUOX1_trans || ENST00000354650.7_FYN_trans || ENST00000305786.7_CYCS_trans || ENST00000452684.2_SOD2_trans || ENST00000569359.5_CYBA_trans || ENST00000588969.5_STAT3_trans || ENST00000573078.5_ACOX1_trans || ENST00000270142.11_SOD1_trans || ENST00000396385.4_MPV17L_trans || ENST00000409764.5_CYCS_trans || ENST00000444946.6_SOD2_trans || ENST00000…	StringTie-AD
ENST00000647480.1	0.000145141	0.0640372	0.00198519	hydrogen_peroxide	0.396757	7.12767e-07	unRegulated		StringTie-AD
ENST00000445521.5	0.000105938	0.0395414	0.0157563	hydrogen_peroxide	0.396562	7.22563e-07	POS	ENST00000389272.7_STAT3_trans || ENST00000572047.5_ACOX1_trans || ENST00000321429.8_DUOX1_trans || ENST00000305786.7_CYCS_trans || ENST00000588969.5_STAT3_trans || ENST00000559014.5_DUOXA1_trans || ENST00000270142.11_SOD1_trans || ENST00000396385.4_MPV17L_trans || ENST00000409764.5_CYCS_trans || ENST00000444946.6_SOD2_trans || ENST00000673965.1_CTNS_trans || ENST00000389995.4_SOD1_trans || ENST00…	StringTie-AD
ENST00000654536.1	0.000169758	0.0409011	0.0140282	hydrogen_peroxide	0.396201	7.41066e-07	POS	ENST00000368667.6_FYN_trans || ENST00000572047.5_ACOX1_trans || ENST00000321429.8_DUOX1_trans || ENST00000305786.7_CYCS_trans || ENST00000452684.2_SOD2_trans || ENST00000588969.5_STAT3_trans || ENST00000573078.5_ACOX1_trans || ENST00000559014.5_DUOXA1_trans || ENST00000270142.11_SOD1_trans || ENST00000396385.4_MPV17L_trans || ENST00000409764.5_CYCS_trans || ENST00000444946.6_SOD2_trans || ENST000…	StringTie-AD
MSTRG.66406.8	0.000228613	0.0625546	0.00224885	hydrogen_peroxide	0.395875	7.5816e-07	unRegulated		StringTie-AD
ENST00000443297.5	0.000823743	0.0352426	0.0227887	hydrogen_peroxide	0.395285	7.90076e-07	POS	ENST00000389272.7_STAT3_trans || ENST00000491885.6_FYN_trans || ENST00000572047.5_ACOX1_trans || ENST00000321429.8_DUOX1_trans || ENST00000305786.7_CYCS_trans || ENST00000452684.2_SOD2_trans || ENST00000588969.5_STAT3_trans || ENST00000270142.11_SOD1_trans || ENST00000396385.4_MPV17L_trans || ENST00000409764.5_CYCS_trans || ENST00000444946.6_SOD2_trans || ENST00000389995.4_SOD1_trans || ENST00000…	StringTie-AD
ENST00000442307.5	0.00130511	0.034596	0.0240957	hydrogen_peroxide	0.395012	8.05262e-07	POS	ENST00000321429.8_DUOX1_trans || ENST00000305786.7_CYCS_trans || ENST00000452684.2_SOD2_trans || ENST00000588969.5_STAT3_trans || ENST00000270142.11_SOD1_trans || ENST00000396385.4_MPV17L_trans || ENST00000409764.5_CYCS_trans || ENST00000444946.6_SOD2_trans || ENST00000673965.1_CTNS_trans || ENST00000389995.4_SOD1_trans || ENST00000558422.5_DUOXA1_trans || ENST00000381870.8_CTNS_trans || ENST0000…	StringTie-AD
MSTRG.73315.112	0.000179953	0.0447651	0.0100957	hydrogen_peroxide	0.394066	8.60094e-07	unRegulated		StringTie-AD
ENST00000490757.2	0.000274441	0.0582536	0.00322961	hydrogen_peroxide	0.393919	8.68905e-07	unRegulated		StringTie-AD
ENST00000658853.1	0.000156888	0.0573571	0.00348288	hydrogen_peroxide	0.393251	9.10172e-07	POS	ENST00000305786.7_CYCS_trans || ENST00000270142.11_SOD1_trans || ENST00000396385.4_MPV17L_trans || ENST00000409764.5_CYCS_trans || ENST00000444946.6_SOD2_trans || ENST00000389995.4_SOD1_trans	StringTie-AD
MSTRG.29171.2	0.0101035	0.0268957	0.047159	hydrogen_peroxide	0.39314	9.17212e-07	POS	ENST00000491885.6_FYN_trans || ENST00000572047.5_ACOX1_trans || ENST00000321429.8_DUOX1_trans || ENST00000305786.7_CYCS_trans || ENST00000452684.2_SOD2_trans || ENST00000588969.5_STAT3_trans || ENST00000270142.11_SOD1_trans || ENST00000396385.4_MPV17L_trans || ENST00000409764.5_CYCS_trans || ENST00000444946.6_SOD2_trans || ENST00000673965.1_CTNS_trans || ENST00000389995.4_SOD1_trans || ENST000004…	StringTie-AD
ENST00000672036.1	0.000232568	0.0663008	0.00164107	hydrogen_peroxide	0.39112	1.05457e-06	unRegulated		StringTie-AD
ENST00000579396.1	8.96252e-05	0.0381797	0.0177047	hydrogen_peroxide	0.390971	1.06543e-06	POS	ENST00000491885.6_FYN_trans || ENST00000321429.8_DUOX1_trans || ENST00000354650.7_FYN_trans || ENST00000305786.7_CYCS_trans || ENST00000452684.2_SOD2_trans || ENST00000588969.5_STAT3_trans || ENST00000270142.11_SOD1_trans || ENST00000396385.4_MPV17L_trans || ENST00000409764.5_CYCS_trans || ENST00000444946.6_SOD2_trans || ENST00000673965.1_CTNS_trans || ENST00000389995.4_SOD1_trans || ENST00000444…	StringTie-AD
ENST00000618066.2	0.000341035	0.0339651	0.0254453	hydrogen_peroxide	0.390815	1.0769e-06	POS	ENST00000305786.7_CYCS_trans || ENST00000270142.11_SOD1_trans || ENST00000409764.5_CYCS_trans || ENST00000389995.4_SOD1_trans || ENST00000558422.5_DUOXA1_trans || ENST00000379727.8_CYP1A1_trans || ENST00000263317.9_NOX4_trans	StringTie-AD
ENST00000533176.1	0.000112878	0.0402202	0.0148681	hydrogen_peroxide	0.389069	1.21393e-06	POS	ENST00000389272.7_STAT3_trans || ENST00000321429.8_DUOX1_trans || ENST00000305786.7_CYCS_trans || ENST00000534731.5_NOX4_trans || ENST00000452684.2_SOD2_trans || ENST00000559014.5_DUOXA1_trans || ENST00000270142.11_SOD1_trans || ENST00000396385.4_MPV17L_trans || ENST00000409764.5_CYCS_trans || ENST00000444946.6_SOD2_trans || ENST00000389995.4_SOD1_trans || ENST00000444836.5_MFN2_trans	StringTie-AD
ENST00000469588.5	0.000416352	0.0305894	0.0341086	hydrogen_peroxide	0.388993	1.22027e-06	POS	ENST00000491885.6_FYN_trans || ENST00000572047.5_ACOX1_trans || ENST00000321429.8_DUOX1_trans || ENST00000305786.7_CYCS_trans || ENST00000452684.2_SOD2_trans || ENST00000588969.5_STAT3_trans || ENST00000367054.6_SOD2_trans || ENST00000573078.5_ACOX1_trans || ENST00000270142.11_SOD1_trans || ENST00000396385.4_MPV17L_trans || ENST00000409764.5_CYCS_trans || ENST00000444946.6_SOD2_trans || ENST00000…	StringTie-AD
ENST00000644804.1	0.000256183	0.0360375	0.0212808	hydrogen_peroxide	0.388904	1.22774e-06	unRegulated		StringTie-AD
ENST00000565163.5	0.000314243	0.0380742	0.0178654	hydrogen_peroxide	0.388326	1.27716e-06	POS	ENST00000321429.8_DUOX1_trans || ENST00000305786.7_CYCS_trans || ENST00000270142.11_SOD1_trans || ENST00000396385.4_MPV17L_trans || ENST00000409764.5_CYCS_trans || ENST00000444946.6_SOD2_trans || ENST00000389995.4_SOD1_trans || ENST00000558422.5_DUOXA1_trans || ENST00000337404.8_SOD2_trans || ENST00000546260.5_SOD2_trans	StringTie-AD
ENST00000559056.5	0.00181246	0.0617231	0.00241177	hydrogen_peroxide	0.387531	1.34818e-06	POS	ENST00000321429.8_DUOX1_trans || ENST00000305786.7_CYCS_trans || ENST00000452684.2_SOD2_trans || ENST00000561220.6_DUOX1_trans || ENST00000588969.5_STAT3_trans || ENST00000270142.11_SOD1_trans || ENST00000449343.6_NCF1_trans || ENST00000409764.5_CYCS_trans || ENST00000444946.6_SOD2_trans || ENST00000368682.7_FYN_trans || ENST00000389995.4_SOD1_trans || ENST00000585517.5_STAT3_trans || ENST0000054…	StringTie-AD
MSTRG.65190.8	0.000100933	0.0287535	0.0400482	hydrogen_peroxide	0.386113	1.48449e-06	unRegulated		StringTie-AD
ENST00000542337.5	9.13161e-05	0.0397291	0.0155054	hydrogen_peroxide	0.385229	1.57592e-06	POS	ENST00000572047.5_ACOX1_trans || ENST00000321429.8_DUOX1_trans || ENST00000305786.7_CYCS_trans || ENST00000452684.2_SOD2_trans || ENST00000569359.5_CYBA_trans || ENST00000588969.5_STAT3_trans || ENST00000573078.5_ACOX1_trans || ENST00000270142.11_SOD1_trans || ENST00000396385.4_MPV17L_trans || ENST00000409764.5_CYCS_trans || ENST00000444946.6_SOD2_trans || ENST00000389995.4_SOD1_trans || ENST0000…	StringTie-AD
ENST00000507511.5	0.000150571	0.0781621	0.000604977	hydrogen_peroxide	0.381679	2.00013e-06	unRegulated		StringTie-AD
ENST00000426447.3	0.0539376	0.0906201	0.000211411	hydrogen_peroxide	0.381516	2.02194e-06	unRegulated		StringTie-AD
ENST00000667998.1	0.000188081	0.101099	8.69126e-05	hydrogen_peroxide	0.380327	2.18853e-06	unRegulated		StringTie-AD
ENST00000590653.5	0.000171714	0.0328053	0.0281324	hydrogen_peroxide	0.379628	2.29238e-06	POS	ENST00000389272.7_STAT3_trans || ENST00000321429.8_DUOX1_trans || ENST00000305786.7_CYCS_trans || ENST00000613425.4_DUOXA1_trans || ENST00000588969.5_STAT3_trans || ENST00000270142.11_SOD1_trans || ENST00000529343.5_NOX4_trans || ENST00000591857.5_ACOX1_trans || ENST00000444946.6_SOD2_trans || ENST00000389995.4_SOD1_trans || ENST00000444836.5_MFN2_trans || ENST00000404395.3_STAT3_trans || ENST000…	StringTie-AD
ENST00000640183.1	0.00018343	0.0316337	0.0311442	hydrogen_peroxide	0.379515	2.30963e-06	POS	ENST00000321429.8_DUOX1_trans || ENST00000354650.7_FYN_trans || ENST00000305786.7_CYCS_trans || ENST00000452684.2_SOD2_trans || ENST00000588969.5_STAT3_trans || ENST00000270142.11_SOD1_trans || ENST00000591857.5_ACOX1_trans || ENST00000409764.5_CYCS_trans || ENST00000444946.6_SOD2_trans || ENST00000673965.1_CTNS_trans || ENST00000389995.4_SOD1_trans || ENST00000444836.5_MFN2_trans || ENST00000558…	StringTie-AD
ENST00000473232.1	6.00389e-05	0.0289941	0.0392123	hydrogen_peroxide	0.379377	2.33091e-06	POS	ENST00000572047.5_ACOX1_trans || ENST00000305786.7_CYCS_trans || ENST00000534731.5_NOX4_trans || ENST00000452684.2_SOD2_trans || ENST00000588969.5_STAT3_trans || ENST00000559014.5_DUOXA1_trans || ENST00000270142.11_SOD1_trans || ENST00000396385.4_MPV17L_trans || ENST00000591857.5_ACOX1_trans || ENST00000409764.5_CYCS_trans || ENST00000444946.6_SOD2_trans || ENST00000389995.4_SOD1_trans || ENST000…	StringTie-AD
ENST00000495601.1	0.0001983	0.0443497	0.0104584	hydrogen_peroxide	0.378951	2.39753e-06	POS	ENST00000491885.6_FYN_trans || ENST00000572047.5_ACOX1_trans || ENST00000564596.5_CYP1A1_trans || ENST00000321429.8_DUOX1_trans || ENST00000305786.7_CYCS_trans || ENST00000613425.4_DUOXA1_trans || ENST00000452684.2_SOD2_trans || ENST00000569359.5_CYBA_trans || ENST00000588969.5_STAT3_trans || ENST00000270142.11_SOD1_trans || ENST00000574776.6_CTNS_trans || ENST00000591857.5_ACOX1_trans || ENST000…	StringTie-AD
ENST00000549063.1	8.15241e-05	0.0490025	0.00704922	hydrogen_peroxide	0.378523	2.4664e-06	POS	ENST00000321429.8_DUOX1_trans || ENST00000305786.7_CYCS_trans || ENST00000573078.5_ACOX1_trans || ENST00000270142.11_SOD1_trans || ENST00000396385.4_MPV17L_trans || ENST00000409764.5_CYCS_trans || ENST00000389995.4_SOD1_trans || ENST00000381870.8_CTNS_trans || ENST00000379727.8_CYP1A1_trans || ENST00000564148.1_MPV17L_trans || ENST00000378588.5_CYBB_trans	StringTie-AD
MSTRG.71575.14	0.000170281	0.0548183	0.00431369	hydrogen_peroxide	0.376939	2.73754e-06	unRegulated		StringTie-AD
ENST00000526193.5	4.78524e-05	0.0617917	0.00239789	hydrogen_peroxide	0.37686	2.75195e-06	POS	ENST00000389272.7_STAT3_trans || ENST00000572047.5_ACOX1_trans || ENST00000354650.7_FYN_trans || ENST00000305786.7_CYCS_trans || ENST00000588969.5_STAT3_trans || ENST00000270142.11_SOD1_trans || ENST00000396385.4_MPV17L_trans || ENST00000409764.5_CYCS_trans || ENST00000444946.6_SOD2_trans || ENST00000673965.1_CTNS_trans || ENST00000389995.4_SOD1_trans || ENST00000444836.5_MFN2_trans || ENST000002…	StringTie-AD
ENST00000654934.1	0.000178113	0.0558115	0.00396727	hydrogen_peroxide	0.374042	3.30865e-06	POS	ENST00000572047.5_ACOX1_trans || ENST00000321429.8_DUOX1_trans || ENST00000354650.7_FYN_trans || ENST00000305786.7_CYCS_trans || ENST00000452684.2_SOD2_trans || ENST00000573078.5_ACOX1_trans || ENST00000270142.11_SOD1_trans || ENST00000409764.5_CYCS_trans || ENST00000673965.1_CTNS_trans || ENST00000389995.4_SOD1_trans || ENST00000235329.10_MFN2_trans || ENST00000404395.3_STAT3_trans || ENST000004…	StringTie-AD
ENST00000540083.1	6.19386e-05	0.0286471	0.0404235	hydrogen_peroxide	0.37338	3.45412e-06	POS	ENST00000572047.5_ACOX1_trans || ENST00000321429.8_DUOX1_trans || ENST00000305786.7_CYCS_trans || ENST00000534731.5_NOX4_trans || ENST00000561220.6_DUOX1_trans || ENST00000270142.11_SOD1_trans || ENST00000396385.4_MPV17L_trans || ENST00000591857.5_ACOX1_trans || ENST00000409764.5_CYCS_trans || ENST00000444946.6_SOD2_trans || ENST00000389995.4_SOD1_trans || ENST00000444836.5_MFN2_trans || ENST0000…	StringTie-AD
ENST00000522855.5	0.000506795	0.0367587	0.0200009	hydrogen_peroxide	0.373254	3.48251e-06	unRegulated		StringTie-AD
MSTRG.44950.7	0.000671396	0.0432858	0.0114485	hydrogen_peroxide	0.373172	3.50106e-06	unRegulated		StringTie-AD
ENST00000667399.1	0.00118052	0.0366096	0.020259	hydrogen_peroxide	0.372647	3.62238e-06	POS	ENST00000321429.8_DUOX1_trans || ENST00000305786.7_CYCS_trans || ENST00000452684.2_SOD2_trans || ENST00000569359.5_CYBA_trans || ENST00000588969.5_STAT3_trans || ENST00000573078.5_ACOX1_trans || ENST00000270142.11_SOD1_trans || ENST00000396385.4_MPV17L_trans || ENST00000464878.5_NCF1_trans || ENST00000409764.5_CYCS_trans || ENST00000444946.6_SOD2_trans || ENST00000389995.4_SOD1_trans || ENST00000…	StringTie-AD
ENST00000514704.5	0.000140948	0.0788351	0.000571638	hydrogen_peroxide	0.371723	3.84534e-06	unRegulated		StringTie-AD
ENST00000497644.1	0.000110941	0.068458	0.00136881	hydrogen_peroxide	0.371533	3.89278e-06	POS	ENST00000572047.5_ACOX1_trans || ENST00000564596.5_CYP1A1_trans || ENST00000321429.8_DUOX1_trans || ENST00000305786.7_CYCS_trans || ENST00000452684.2_SOD2_trans || ENST00000569359.5_CYBA_trans || ENST00000588969.5_STAT3_trans || ENST00000573078.5_ACOX1_trans || ENST00000270142.11_SOD1_trans || ENST00000409764.5_CYCS_trans || ENST00000444946.6_SOD2_trans || ENST00000673965.1_CTNS_trans || ENST0000…	StringTie-AD
ENST00000547417.1	0.000336731	0.0318426	0.0305836	hydrogen_peroxide	0.371424	3.92029e-06	POS	ENST00000389272.7_STAT3_trans || ENST00000491885.6_FYN_trans || ENST00000572047.5_ACOX1_trans || ENST00000321429.8_DUOX1_trans || ENST00000305786.7_CYCS_trans || ENST00000350243.10_DUOXA2_trans || ENST00000452684.2_SOD2_trans || ENST00000569359.5_CYBA_trans || ENST00000588969.5_STAT3_trans || ENST00000367054.6_SOD2_trans || ENST00000573078.5_ACOX1_trans || ENST00000270142.11_SOD1_trans || ENST000…	StringTie-AD
ENST00000449786.2	0.000613	0.0470433	0.00832128	hydrogen_peroxide	0.371338	3.94203e-06	unRegulated		StringTie-AD
MSTRG.7768.51	9.90142e-05	0.0486857	0.00724074	hydrogen_peroxide	0.369923	4.31781e-06	POS	ENST00000321429.8_DUOX1_trans || ENST00000354650.7_FYN_trans || ENST00000305786.7_CYCS_trans || ENST00000452684.2_SOD2_trans || ENST00000588969.5_STAT3_trans || ENST00000573078.5_ACOX1_trans || ENST00000270142.11_SOD1_trans || ENST00000396385.4_MPV17L_trans || ENST00000449343.6_NCF1_trans || ENST00000409764.5_CYCS_trans || ENST00000444946.6_SOD2_trans || ENST00000389995.4_SOD1_trans || ENST000004…	StringTie-AD
ENST00000359614.9	0.000190004	0.0595536	0.00289484	hydrogen_peroxide	0.36815	4.83674e-06	POS	ENST00000368667.6_FYN_trans || ENST00000572047.5_ACOX1_trans || ENST00000305786.7_CYCS_trans || ENST00000588969.5_STAT3_trans || ENST00000270142.11_SOD1_trans || ENST00000409764.5_CYCS_trans || ENST00000444946.6_SOD2_trans || ENST00000673965.1_CTNS_trans || ENST00000389995.4_SOD1_trans || ENST00000444836.5_MFN2_trans || ENST00000267803.8_DUOXA1_trans || ENST00000404395.3_STAT3_trans || ENST000003…	StringTie-AD
ENST00000515063.1	0.000224673	0.0731826	0.000919955	hydrogen_peroxide	0.367892	4.91681e-06	unRegulated		StringTie-AD
ENST00000558450.5	6.30162e-05	0.0692288	0.00128291	hydrogen_peroxide	0.367868	4.92458e-06	POS	ENST00000572047.5_ACOX1_trans || ENST00000564596.5_CYP1A1_trans || ENST00000305786.7_CYCS_trans || ENST00000588969.5_STAT3_trans || ENST00000367054.6_SOD2_trans || ENST00000573078.5_ACOX1_trans || ENST00000270142.11_SOD1_trans || ENST00000409764.5_CYCS_trans || ENST00000444946.6_SOD2_trans || ENST00000673965.1_CTNS_trans || ENST00000389995.4_SOD1_trans || ENST00000444836.5_MFN2_trans || ENST00000…	StringTie-AD
ENST00000669252.1	3.73433e-05	0.0578283	0.00334737	hydrogen_peroxide	0.366006	5.54311e-06	unRegulated		StringTie-AD
ENST00000569690.5	0.00015298	0.0467204	0.00855218	hydrogen_peroxide	0.365695	5.65318e-06	POS	ENST00000491885.6_FYN_trans || ENST00000572047.5_ACOX1_trans || ENST00000321429.8_DUOX1_trans || ENST00000305786.7_CYCS_trans || ENST00000452684.2_SOD2_trans || ENST00000588969.5_STAT3_trans || ENST00000573078.5_ACOX1_trans || ENST00000559014.5_DUOXA1_trans || ENST00000270142.11_SOD1_trans || ENST00000396385.4_MPV17L_trans || ENST00000409764.5_CYCS_trans || ENST00000444946.6_SOD2_trans || ENST000…	StringTie-AD
ENST00000666837.1	6.09118e-05	0.0490167	0.00704077	hydrogen_peroxide	0.365204	5.83154e-06	POS	ENST00000305786.7_CYCS_trans || ENST00000270142.11_SOD1_trans || ENST00000409764.5_CYCS_trans || ENST00000389995.4_SOD1_trans || ENST00000557893.5_DUOX1_trans || ENST00000546260.5_SOD2_trans	StringTie-AD
ENST00000509664.5	9.66736e-05	0.062355	0.00228691	hydrogen_peroxide	0.364586	6.06365e-06	unRegulated		StringTie-AD
ENST00000523017.5	0.000194299	0.0266796	0.0480676	hydrogen_peroxide	0.3639	6.33118e-06	unRegulated		StringTie-AD
ENST00000548668.1	0.00012734	0.0358061	0.0217088	hydrogen_peroxide	0.363596	6.45339e-06	POS	ENST00000389272.7_STAT3_trans || ENST00000572047.5_ACOX1_trans || ENST00000321429.8_DUOX1_trans || ENST00000305786.7_CYCS_trans || ENST00000452684.2_SOD2_trans || ENST00000264657.9_STAT3_trans || ENST00000569359.5_CYBA_trans || ENST00000588969.5_STAT3_trans || ENST00000559014.5_DUOXA1_trans || ENST00000270142.11_SOD1_trans || ENST00000409764.5_CYCS_trans || ENST00000444946.6_SOD2_trans || ENST000…	StringTie-AD
MSTRG.35053.51	0.00031692	0.0496165	0.00669246	hydrogen_peroxide	0.362193	7.04698e-06	POS	ENST00000491885.6_FYN_trans || ENST00000321429.8_DUOX1_trans || ENST00000305786.7_CYCS_trans || ENST00000573078.5_ACOX1_trans || ENST00000270142.11_SOD1_trans || ENST00000591857.5_ACOX1_trans || ENST00000409764.5_CYCS_trans || ENST00000389995.4_SOD1_trans || ENST00000368678.8_FYN_trans || ENST00000564148.1_MPV17L_trans	StringTie-AD
MSTRG.17595.1	0.00046386	0.0402608	0.0148166	hydrogen_peroxide	0.361869	7.19116e-06	POS	ENST00000572047.5_ACOX1_trans || ENST00000321429.8_DUOX1_trans || ENST00000305786.7_CYCS_trans || ENST00000588969.5_STAT3_trans || ENST00000573078.5_ACOX1_trans || ENST00000270142.11_SOD1_trans || ENST00000396385.4_MPV17L_trans || ENST00000464878.5_NCF1_trans || ENST00000409764.5_CYCS_trans || ENST00000444946.6_SOD2_trans || ENST00000389995.4_SOD1_trans || ENST00000444836.5_MFN2_trans || ENST0000…	StringTie-AD
ENST00000554954.1	8.68838e-05	0.0684053	0.00137489	hydrogen_peroxide	0.361285	7.45809e-06	POS	ENST00000572047.5_ACOX1_trans || ENST00000321429.8_DUOX1_trans || ENST00000305786.7_CYCS_trans || ENST00000270142.11_SOD1_trans || ENST00000396385.4_MPV17L_trans || ENST00000389995.4_SOD1_trans || ENST00000444836.5_MFN2_trans || ENST00000528341.5_NOX4_trans || ENST00000564148.1_MPV17L_trans	StringTie-AD
ENST00000455565.5	0.000450404	0.0644712	0.00191404	hydrogen_peroxide	0.361221	7.4878e-06	POS	ENST00000572047.5_ACOX1_trans || ENST00000321429.8_DUOX1_trans || ENST00000354650.7_FYN_trans || ENST00000305786.7_CYCS_trans || ENST00000613425.4_DUOXA1_trans || ENST00000452684.2_SOD2_trans || ENST00000588969.5_STAT3_trans || ENST00000559014.5_DUOXA1_trans || ENST00000270142.11_SOD1_trans || ENST00000396385.4_MPV17L_trans || ENST00000464878.5_NCF1_trans || ENST00000444946.6_SOD2_trans || ENST00…	StringTie-AD
ENST00000669254.1	0.000338667	0.0475402	0.0079782	hydrogen_peroxide	0.360665	7.75175e-06	POS	ENST00000572047.5_ACOX1_trans || ENST00000354650.7_FYN_trans || ENST00000305786.7_CYCS_trans || ENST00000452684.2_SOD2_trans || ENST00000559014.5_DUOXA1_trans || ENST00000270142.11_SOD1_trans || ENST00000409764.5_CYCS_trans || ENST00000444946.6_SOD2_trans || ENST00000389995.4_SOD1_trans || ENST00000546260.5_SOD2_trans || ENST00000564148.1_MPV17L_trans	StringTie-AD
ENST00000496602.1	0.00641595	0.0654835	0.00175783	hydrogen_peroxide	0.360014	8.07209e-06	unRegulated		StringTie-AD
MSTRG.70184.1	0.000160858	0.0451635	0.00975982	hydrogen_peroxide	0.359127	8.52851e-06	unRegulated		StringTie-AD
MSTRG.15347.34	0.000445738	0.0330841	0.0274608	hydrogen_peroxide	0.359064	8.56196e-06	POS	ENST00000368667.6_FYN_trans || ENST00000564596.5_CYP1A1_trans || ENST00000321429.8_DUOX1_trans || ENST00000305786.7_CYCS_trans || ENST00000270142.11_SOD1_trans || ENST00000396385.4_MPV17L_trans || ENST00000559013.5_DUOXA1_trans || ENST00000409764.5_CYCS_trans || ENST00000389995.4_SOD1_trans || ENST00000444836.5_MFN2_trans || ENST00000558422.5_DUOXA1_trans || ENST00000379727.8_CYP1A1_trans	StringTie-AD
ENST00000513752.5	0.000118088	0.0316487	0.0311034	hydrogen_peroxide	0.358172	9.04685e-06	unRegulated		StringTie-AD
ENST00000528487.1	0.000549826	0.0419154	0.0128657	hydrogen_peroxide	0.358026	9.12903e-06	POS	ENST00000491885.6_FYN_trans || ENST00000572047.5_ACOX1_trans || ENST00000321429.8_DUOX1_trans || ENST00000305786.7_CYCS_trans || ENST00000569359.5_CYBA_trans || ENST00000588969.5_STAT3_trans || ENST00000573078.5_ACOX1_trans || ENST00000559014.5_DUOXA1_trans || ENST00000270142.11_SOD1_trans || ENST00000574776.6_CTNS_trans || ENST00000396385.4_MPV17L_trans || ENST00000409764.5_CYCS_trans || ENST000…	StringTie-AD
ENST00000573216.5	0.00287238	0.0464458	0.00875362	hydrogen_peroxide	0.355061	1.09509e-05	POS	ENST00000491885.6_FYN_trans || ENST00000572047.5_ACOX1_trans || ENST00000305786.7_CYCS_trans || ENST00000452684.2_SOD2_trans || ENST00000264657.9_STAT3_trans || ENST00000569359.5_CYBA_trans || ENST00000588969.5_STAT3_trans || ENST00000367054.6_SOD2_trans || ENST00000573078.5_ACOX1_trans || ENST00000559014.5_DUOXA1_trans || ENST00000270142.11_SOD1_trans || ENST00000409764.5_CYCS_trans || ENST00000…	StringTie-AD
ENST00000498813.1	0.000195716	0.0459549	0.00912577	hydrogen_peroxide	0.354858	1.10874e-05	POS	ENST00000321429.8_DUOX1_trans || ENST00000305786.7_CYCS_trans || ENST00000569359.5_CYBA_trans || ENST00000588969.5_STAT3_trans || ENST00000270142.11_SOD1_trans || ENST00000464878.5_NCF1_trans || ENST00000449343.6_NCF1_trans || ENST00000409764.5_CYCS_trans || ENST00000389995.4_SOD1_trans || ENST00000267803.8_DUOXA1_trans || ENST00000293217.10_ACOX1_trans || ENST00000381870.8_CTNS_trans || ENST0000…	StringTie-AD
ENST00000512150.5	5.25842e-05	0.035741	0.0218309	hydrogen_peroxide	0.354419	1.13881e-05	unRegulated		StringTie-AD
ENST00000534573.1	0.000176049	0.0274081	0.0450755	hydrogen_peroxide	0.354141	1.15827e-05	POS	ENST00000389272.7_STAT3_trans || ENST00000491885.6_FYN_trans || ENST00000572047.5_ACOX1_trans || ENST00000321429.8_DUOX1_trans || ENST00000305786.7_CYCS_trans || ENST00000563526.5_CYBA_trans || ENST00000350243.10_DUOXA2_trans || ENST00000452684.2_SOD2_trans || ENST00000264657.9_STAT3_trans || ENST00000569359.5_CYBA_trans || ENST00000588969.5_STAT3_trans || ENST00000367054.6_SOD2_trans || ENST0000…	StringTie-AD
ENST00000649885.1	0.00151178	0.101928	8.09914e-05	hydrogen_peroxide	0.354037	1.16564e-05	POS	ENST00000321429.8_DUOX1_trans || ENST00000354650.7_FYN_trans || ENST00000305786.7_CYCS_trans || ENST00000270142.11_SOD1_trans || ENST00000396385.4_MPV17L_trans || ENST00000591857.5_ACOX1_trans || ENST00000409764.5_CYCS_trans || ENST00000389995.4_SOD1_trans || ENST00000444836.5_MFN2_trans || ENST00000558422.5_DUOXA1_trans || ENST00000379727.8_CYP1A1_trans || ENST00000559219.1_DUOX1_trans	StringTie-AD
MSTRG.35133.31	0.00101177	0.0294293	0.037746	hydrogen_peroxide	0.353867	1.17773e-05	POS	ENST00000491885.6_FYN_trans || ENST00000321429.8_DUOX1_trans || ENST00000305786.7_CYCS_trans || ENST00000588969.5_STAT3_trans || ENST00000270142.11_SOD1_trans || ENST00000396385.4_MPV17L_trans || ENST00000409764.5_CYCS_trans || ENST00000444946.6_SOD2_trans || ENST00000389995.4_SOD1_trans || ENST00000444836.5_MFN2_trans || ENST00000379727.8_CYP1A1_trans || ENST00000528341.5_NOX4_trans || ENST00000…	StringTie-AD
ENST00000472585.1	0.000157742	0.0406089	0.0143826	hydrogen_peroxide	0.353676	1.19153e-05	POS	ENST00000368667.6_FYN_trans || ENST00000491885.6_FYN_trans || ENST00000572047.5_ACOX1_trans || ENST00000321429.8_DUOX1_trans || ENST00000305786.7_CYCS_trans || ENST00000563526.5_CYBA_trans || ENST00000452684.2_SOD2_trans || ENST00000264657.9_STAT3_trans || ENST00000569359.5_CYBA_trans || ENST00000588969.5_STAT3_trans || ENST00000367054.6_SOD2_trans || ENST00000270142.11_SOD1_trans || ENST00000567…	StringTie-AD
ENST00000480390.1	-0.000118846	0.0290314	0.0390845	hydrogen_peroxide	0.353477	1.20601e-05	unRegulated		StringTie-AD
ENST00000476483.1	9.70493e-05	0.0360034	0.0213433	hydrogen_peroxide	0.352549	1.27584e-05	POS	ENST00000572047.5_ACOX1_trans || ENST00000321429.8_DUOX1_trans || ENST00000305786.7_CYCS_trans || ENST00000452684.2_SOD2_trans || ENST00000270142.11_SOD1_trans || ENST00000409764.5_CYCS_trans || ENST00000444946.6_SOD2_trans || ENST00000673965.1_CTNS_trans || ENST00000389995.4_SOD1_trans || ENST00000558422.5_DUOXA1_trans || ENST00000546260.5_SOD2_trans	StringTie-AD
ENST00000561659.5	7.30292e-05	0.0664166	0.00162517	hydrogen_peroxide	0.352324	1.29334e-05	POS	ENST00000321429.8_DUOX1_trans || ENST00000305786.7_CYCS_trans || ENST00000534731.5_NOX4_trans || ENST00000452684.2_SOD2_trans || ENST00000588969.5_STAT3_trans || ENST00000270142.11_SOD1_trans || ENST00000574776.6_CTNS_trans || ENST00000409764.5_CYCS_trans || ENST00000444946.6_SOD2_trans || ENST00000389995.4_SOD1_trans || ENST00000444836.5_MFN2_trans || ENST00000527626.5_NOX4_trans || ENST00000558…	StringTie-AD
MSTRG.70470.17	0.000671371	0.0455816	0.00941948	hydrogen_peroxide	0.351335	1.37294e-05	unRegulated		StringTie-AD
ENST00000548755.1	1.87356e-05	0.0282163	0.0419817	hydrogen_peroxide	0.351274	1.378e-05	POS	ENST00000321429.8_DUOX1_trans || ENST00000305786.7_CYCS_trans || ENST00000452684.2_SOD2_trans || ENST00000588969.5_STAT3_trans || ENST00000573078.5_ACOX1_trans || ENST00000270142.11_SOD1_trans || ENST00000396385.4_MPV17L_trans || ENST00000409764.5_CYCS_trans || ENST00000444946.6_SOD2_trans || ENST00000389995.4_SOD1_trans || ENST00000444836.5_MFN2_trans || ENST00000404395.3_STAT3_trans || ENST0000…	StringTie-AD
ENST00000456041.5	0.00100221	0.0422901	0.0124614	hydrogen_peroxide	0.349996	1.48811e-05	POS	ENST00000491885.6_FYN_trans || ENST00000572047.5_ACOX1_trans || ENST00000321429.8_DUOX1_trans || ENST00000305786.7_CYCS_trans || ENST00000534731.5_NOX4_trans || ENST00000452684.2_SOD2_trans || ENST00000561220.6_DUOX1_trans || ENST00000569359.5_CYBA_trans || ENST00000588969.5_STAT3_trans || ENST00000367054.6_SOD2_trans || ENST00000559014.5_DUOXA1_trans || ENST00000270142.11_SOD1_trans || ENST00000…	StringTie-AD
MSTRG.65190.9	0.00122949	0.0301659	0.0353924	hydrogen_peroxide	0.348784	1.60014e-05	unRegulated		StringTie-AD
ENST00000524758.1	-0.000146997	0.0273849	0.0451679	hydrogen_peroxide	0.348403	1.63701e-05	POS	ENST00000321429.8_DUOX1_trans || ENST00000305786.7_CYCS_trans || ENST00000613425.4_DUOXA1_trans || ENST00000270142.11_SOD1_trans || ENST00000591857.5_ACOX1_trans || ENST00000464878.5_NCF1_trans || ENST00000409764.5_CYCS_trans || ENST00000389995.4_SOD1_trans || ENST00000444836.5_MFN2_trans || ENST00000558422.5_DUOXA1_trans || ENST00000404395.3_STAT3_trans || ENST00000546260.5_SOD2_trans	StringTie-AD
ENST00000554956.5	0.000267762	0.0289493	0.0393664	hydrogen_peroxide	0.347691	1.70807e-05	POS	ENST00000491885.6_FYN_trans || ENST00000572047.5_ACOX1_trans || ENST00000321429.8_DUOX1_trans || ENST00000305786.7_CYCS_trans || ENST00000563526.5_CYBA_trans || ENST00000452684.2_SOD2_trans || ENST00000569359.5_CYBA_trans || ENST00000588969.5_STAT3_trans || ENST00000270142.11_SOD1_trans || ENST00000396385.4_MPV17L_trans || ENST00000409764.5_CYCS_trans || ENST00000444946.6_SOD2_trans || ENST000006…	StringTie-AD
ENST00000368620.2	5.49635e-05	0.0397803	0.0154377	hydrogen_peroxide	0.346565	1.82624e-05	POS	ENST00000572047.5_ACOX1_trans || ENST00000321429.8_DUOX1_trans || ENST00000305786.7_CYCS_trans || ENST00000588969.5_STAT3_trans || ENST00000573078.5_ACOX1_trans || ENST00000270142.11_SOD1_trans || ENST00000396385.4_MPV17L_trans || ENST00000591857.5_ACOX1_trans || ENST00000409764.5_CYCS_trans || ENST00000444946.6_SOD2_trans || ENST00000673965.1_CTNS_trans || ENST00000389995.4_SOD1_trans || ENST000…	StringTie-AD
ENST00000510307.5	4.31267e-05	0.0499049	0.00653123	hydrogen_peroxide	0.346546	1.82831e-05	unRegulated		StringTie-AD
ENST00000439512.5	0.000185943	0.0364642	0.0205138	hydrogen_peroxide	0.346466	1.837e-05	unRegulated		StringTie-AD
ENST00000661999.1	7.73891e-06	0.039774	0.015446	hydrogen_peroxide	0.345681	1.92448e-05	POS	ENST00000321429.8_DUOX1_trans || ENST00000354650.7_FYN_trans || ENST00000305786.7_CYCS_trans || ENST00000588969.5_STAT3_trans || ENST00000270142.11_SOD1_trans || ENST00000396385.4_MPV17L_trans || ENST00000409764.5_CYCS_trans || ENST00000444946.6_SOD2_trans || ENST00000389995.4_SOD1_trans || ENST00000444836.5_MFN2_trans || ENST00000558422.5_DUOXA1_trans || ENST00000404395.3_STAT3_trans || ENST0000…	StringTie-AD
ENST00000592017.5	0.000201851	0.0429033	0.0118274	hydrogen_peroxide	0.344824	2.02439e-05	POS	ENST00000572047.5_ACOX1_trans || ENST00000564596.5_CYP1A1_trans || ENST00000321429.8_DUOX1_trans || ENST00000305786.7_CYCS_trans || ENST00000561220.6_DUOX1_trans || ENST00000588969.5_STAT3_trans || ENST00000567032.5_CYP1A1_trans || ENST00000270142.11_SOD1_trans || ENST00000559013.5_DUOXA1_trans || ENST00000444946.6_SOD2_trans || ENST00000389995.4_SOD1_trans || ENST00000558422.5_DUOXA1_trans || EN…	StringTie-AD
MSTRG.45458.3	9.26754e-05	0.0623263	0.00229246	hydrogen_peroxide	0.344556	2.05665e-05	unRegulated		StringTie-AD
ENST00000668067.1	0.000145263	0.0442351	0.0105607	hydrogen_peroxide	0.343752	2.15629e-05	POS	ENST00000491885.6_FYN_trans || ENST00000305786.7_CYCS_trans || ENST00000588969.5_STAT3_trans || ENST00000270142.11_SOD1_trans || ENST00000389995.4_SOD1_trans || ENST00000532825.5_NOX4_trans || ENST00000379727.8_CYP1A1_trans || ENST00000404395.3_STAT3_trans || ENST00000564148.1_MPV17L_trans	StringTie-AD
ENST00000484439.5	9.72866e-05	0.0861685	0.000307989	hydrogen_peroxide	0.343752	2.15636e-05	unRegulated		StringTie-AD
MSTRG.70008.5	0.000156835	0.0370073	0.0195783	hydrogen_peroxide	0.343719	2.16053e-05	unRegulated		StringTie-AD
ENST00000451884.6	3.20055e-05	0.0359133	0.0215095	hydrogen_peroxide	0.343513	2.18681e-05	POS	ENST00000572047.5_ACOX1_trans || ENST00000305786.7_CYCS_trans || ENST00000534731.5_NOX4_trans || ENST00000573078.5_ACOX1_trans || ENST00000559014.5_DUOXA1_trans || ENST00000270142.11_SOD1_trans || ENST00000409764.5_CYCS_trans || ENST00000444946.6_SOD2_trans || ENST00000673965.1_CTNS_trans || ENST00000389995.4_SOD1_trans || ENST00000444836.5_MFN2_trans || ENST00000381870.8_CTNS_trans || ENST000005…	StringTie-AD
ENST00000413545.5	0.000108968	0.0534414	0.00484484	hydrogen_peroxide	0.343227	2.22387e-05	POS	ENST00000572047.5_ACOX1_trans || ENST00000321429.8_DUOX1_trans || ENST00000305786.7_CYCS_trans || ENST00000613425.4_DUOXA1_trans || ENST00000588969.5_STAT3_trans || ENST00000573078.5_ACOX1_trans || ENST00000559014.5_DUOXA1_trans || ENST00000270142.11_SOD1_trans || ENST00000396385.4_MPV17L_trans || ENST00000591857.5_ACOX1_trans || ENST00000409764.5_CYCS_trans || ENST00000444946.6_SOD2_trans || ENS…	StringTie-AD
ENST00000505895.5	0.000305303	0.0653647	0.00177548	hydrogen_peroxide	0.342609	2.30583e-05	unRegulated		StringTie-AD
MSTRG.22560.7	0.00385669	0.0892636	0.000237113	hydrogen_peroxide	0.341177	2.50694e-05	POS	ENST00000572047.5_ACOX1_trans || ENST00000305786.7_CYCS_trans || ENST00000270142.11_SOD1_trans || ENST00000409764.5_CYCS_trans || ENST00000444946.6_SOD2_trans || ENST00000389995.4_SOD1_trans || ENST00000558422.5_DUOXA1_trans || ENST00000546260.5_SOD2_trans || ENST00000564148.1_MPV17L_trans	StringTie-AD
ENST00000429957.1	6.63952e-05	0.0265434	0.0486499	hydrogen_peroxide	0.339366	2.78491e-05	POS	ENST00000491885.6_FYN_trans || ENST00000321429.8_DUOX1_trans || ENST00000354650.7_FYN_trans || ENST00000305786.7_CYCS_trans || ENST00000452684.2_SOD2_trans || ENST00000588969.5_STAT3_trans || ENST00000573078.5_ACOX1_trans || ENST00000270142.11_SOD1_trans || ENST00000409764.5_CYCS_trans || ENST00000444946.6_SOD2_trans || ENST00000389995.4_SOD1_trans || ENST00000444836.5_MFN2_trans || ENST000003797…	StringTie-AD
ENST00000528113.5	0.000994406	0.0309718	0.0329906	hydrogen_peroxide	0.339216	2.80921e-05	unRegulated		StringTie-AD
ENST00000565845.5	7.72035e-05	0.0420509	0.0127179	hydrogen_peroxide	0.336956	3.20008e-05	POS	ENST00000491885.6_FYN_trans || ENST00000321429.8_DUOX1_trans || ENST00000305786.7_CYCS_trans || ENST00000452684.2_SOD2_trans || ENST00000588969.5_STAT3_trans || ENST00000367054.6_SOD2_trans || ENST00000573078.5_ACOX1_trans || ENST00000270142.11_SOD1_trans || ENST00000396385.4_MPV17L_trans || ENST00000409764.5_CYCS_trans || ENST00000444946.6_SOD2_trans || ENST00000389995.4_SOD1_trans || ENST000005…	StringTie-AD
ENST00000439794.6	0.000354957	0.0505856	0.00616599	hydrogen_peroxide	0.336954	3.20041e-05	POS	ENST00000389272.7_STAT3_trans || ENST00000321429.8_DUOX1_trans || ENST00000305786.7_CYCS_trans || ENST00000452684.2_SOD2_trans || ENST00000588969.5_STAT3_trans || ENST00000270142.11_SOD1_trans || ENST00000396385.4_MPV17L_trans || ENST00000591857.5_ACOX1_trans || ENST00000409764.5_CYCS_trans || ENST00000444946.6_SOD2_trans || ENST00000389995.4_SOD1_trans || ENST00000444836.5_MFN2_trans || ENST0000…	StringTie-AD
ENST00000593833.5	5.21359e-05	0.0401197	0.0149963	hydrogen_peroxide	0.336762	3.2359e-05	POS	ENST00000572047.5_ACOX1_trans || ENST00000321429.8_DUOX1_trans || ENST00000305786.7_CYCS_trans || ENST00000452684.2_SOD2_trans || ENST00000588969.5_STAT3_trans || ENST00000270142.11_SOD1_trans || ENST00000591857.5_ACOX1_trans || ENST00000409764.5_CYCS_trans || ENST00000444946.6_SOD2_trans || ENST00000389995.4_SOD1_trans || ENST00000444836.5_MFN2_trans || ENST00000404395.3_STAT3_trans || ENST00000…	StringTie-AD
ENST00000367638.1	0.000601426	0.0389409	0.016587	hydrogen_peroxide	0.335921	3.39557e-05	POS	ENST00000321429.8_DUOX1_trans || ENST00000305786.7_CYCS_trans || ENST00000452684.2_SOD2_trans || ENST00000588969.5_STAT3_trans || ENST00000270142.11_SOD1_trans || ENST00000396385.4_MPV17L_trans || ENST00000409764.5_CYCS_trans || ENST00000444946.6_SOD2_trans || ENST00000673965.1_CTNS_trans || ENST00000389995.4_SOD1_trans || ENST00000444836.5_MFN2_trans || ENST00000558422.5_DUOXA1_trans || ENST0000…	StringTie-AD
ENST00000569063.5	0.000116005	0.0586155	0.0031327	hydrogen_peroxide	0.335859	3.40761e-05	POS	ENST00000305786.7_CYCS_trans || ENST00000573078.5_ACOX1_trans || ENST00000270142.11_SOD1_trans || ENST00000409764.5_CYCS_trans || ENST00000444946.6_SOD2_trans || ENST00000389995.4_SOD1_trans || ENST00000444836.5_MFN2_trans || ENST00000546260.5_SOD2_trans	StringTie-AD
ENST00000564246.1	0.000103835	0.0453327	0.00962061	hydrogen_peroxide	0.335581	3.46231e-05	POS	ENST00000491885.6_FYN_trans || ENST00000321429.8_DUOX1_trans || ENST00000305786.7_CYCS_trans || ENST00000588969.5_STAT3_trans || ENST00000270142.11_SOD1_trans || ENST00000409764.5_CYCS_trans || ENST00000444946.6_SOD2_trans || ENST00000673965.1_CTNS_trans || ENST00000389995.4_SOD1_trans || ENST00000444836.5_MFN2_trans || ENST00000558422.5_DUOXA1_trans || ENST00000381870.8_CTNS_trans || ENST0000030…	StringTie-AD
ENST00000498353.5	5.45878e-05	0.0347953	0.0236849	hydrogen_peroxide	0.335273	3.52377e-05	POS	ENST00000564596.5_CYP1A1_trans || ENST00000321429.8_DUOX1_trans || ENST00000305786.7_CYCS_trans || ENST00000452684.2_SOD2_trans || ENST00000588969.5_STAT3_trans || ENST00000573078.5_ACOX1_trans || ENST00000567032.5_CYP1A1_trans || ENST00000270142.11_SOD1_trans || ENST00000396385.4_MPV17L_trans || ENST00000409764.5_CYCS_trans || ENST00000444946.6_SOD2_trans || ENST00000673965.1_CTNS_trans || ENST0…	StringTie-AD
ENST00000583282.5	6.49131e-05	0.0841745	0.000364446	hydrogen_peroxide	0.334673	3.6465e-05	POS	ENST00000389272.7_STAT3_trans || ENST00000558383.1_DUOX2_trans || ENST00000572047.5_ACOX1_trans || ENST00000321429.8_DUOX1_trans || ENST00000305786.7_CYCS_trans || ENST00000559014.5_DUOXA1_trans || ENST00000270142.11_SOD1_trans || ENST00000396385.4_MPV17L_trans || ENST00000444946.6_SOD2_trans || ENST00000389995.4_SOD1_trans || ENST00000444836.5_MFN2_trans || ENST00000546260.5_SOD2_trans || ENST00…	StringTie-AD
ENST00000478327.1	0.000732656	0.0281993	0.0420444	hydrogen_peroxide	0.334544	3.67328e-05	unRegulated		StringTie-AD
MSTRG.73287.1	0.000475202	0.0456713	0.0093481	hydrogen_peroxide	0.334504	3.6816e-05	unRegulated		StringTie-AD
ENST00000574592.5	0.000247683	0.0349651	0.0233405	hydrogen_peroxide	0.333579	3.88045e-05	POS	ENST00000491885.6_FYN_trans || ENST00000572047.5_ACOX1_trans || ENST00000321429.8_DUOX1_trans || ENST00000305786.7_CYCS_trans || ENST00000569359.5_CYBA_trans || ENST00000588969.5_STAT3_trans || ENST00000367054.6_SOD2_trans || ENST00000270142.11_SOD1_trans || ENST00000409764.5_CYCS_trans || ENST00000444946.6_SOD2_trans || ENST00000389995.4_SOD1_trans || ENST00000444836.5_MFN2_trans || ENST00000404…	StringTie-AD
ENST00000475142.5	0.00224268	0.0891694	0.000239007	hydrogen_peroxide	0.332356	4.15863e-05	POS	ENST00000572047.5_ACOX1_trans || ENST00000305786.7_CYCS_trans || ENST00000534731.5_NOX4_trans || ENST00000563526.5_CYBA_trans || ENST00000452684.2_SOD2_trans || ENST00000588969.5_STAT3_trans || ENST00000367054.6_SOD2_trans || ENST00000573078.5_ACOX1_trans || ENST00000270142.11_SOD1_trans || ENST00000409764.5_CYCS_trans || ENST00000444946.6_SOD2_trans || ENST00000389995.4_SOD1_trans || ENST0000044…	StringTie-AD
ENST00000216463.8	0.00172347	0.0362972	0.0208105	hydrogen_peroxide	0.331584	4.34396e-05	POS	ENST00000354650.7_FYN_trans || ENST00000305786.7_CYCS_trans || ENST00000452684.2_SOD2_trans || ENST00000588969.5_STAT3_trans || ENST00000270142.11_SOD1_trans || ENST00000396385.4_MPV17L_trans || ENST00000409764.5_CYCS_trans || ENST00000444946.6_SOD2_trans || ENST00000389995.4_SOD1_trans || ENST00000558422.5_DUOXA1_trans || ENST00000528341.5_NOX4_trans || ENST00000404395.3_STAT3_trans || ENST00000…	StringTie-AD
ENST00000577256.5	0.000184205	0.0315404	0.0313978	hydrogen_peroxide	0.330408	4.64095e-05	POS	ENST00000389272.7_STAT3_trans || ENST00000491885.6_FYN_trans || ENST00000572047.5_ACOX1_trans || ENST00000564596.5_CYP1A1_trans || ENST00000321429.8_DUOX1_trans || ENST00000455062.2_NCF1_trans || ENST00000354650.7_FYN_trans || ENST00000305786.7_CYCS_trans || ENST00000534731.5_NOX4_trans || ENST00000350243.10_DUOXA2_trans || ENST00000452684.2_SOD2_trans || ENST00000569359.5_CYBA_trans || ENST00000…	StringTie-AD
ENST00000442067.5	0.000850064	0.0442146	0.0105791	hydrogen_peroxide	0.328121	5.27392e-05	POS	ENST00000491885.6_FYN_trans || ENST00000321429.8_DUOX1_trans || ENST00000305786.7_CYCS_trans || ENST00000534731.5_NOX4_trans || ENST00000452684.2_SOD2_trans || ENST00000264657.9_STAT3_trans || ENST00000569359.5_CYBA_trans || ENST00000588969.5_STAT3_trans || ENST00000270142.11_SOD1_trans || ENST00000591857.5_ACOX1_trans || ENST00000559013.5_DUOXA1_trans || ENST00000449343.6_NCF1_trans || ENST00000…	StringTie-AD
MSTRG.30163.3	0.000553148	0.0322134	0.0296145	hydrogen_peroxide	0.327444	5.47627e-05	POS	ENST00000564596.5_CYP1A1_trans || ENST00000321429.8_DUOX1_trans || ENST00000305786.7_CYCS_trans || ENST00000588969.5_STAT3_trans || ENST00000567032.5_CYP1A1_trans || ENST00000270142.11_SOD1_trans || ENST00000574776.6_CTNS_trans || ENST00000444946.6_SOD2_trans || ENST00000389995.4_SOD1_trans || ENST00000612821.4_CYP1A1_trans || ENST00000301608.8_ACOX1_trans || ENST00000546260.5_SOD2_trans || ENST0…	StringTie-AD
ENST00000434349.1	1.32431e-05	0.0903099	0.000217031	hydrogen_peroxide	0.327199	5.55141e-05	unRegulated		StringTie-AD
ENST00000579637.1	0.000306148	0.0422147	0.0125417	hydrogen_peroxide	0.326093	5.90222e-05	POS	ENST00000354650.7_FYN_trans || ENST00000305786.7_CYCS_trans || ENST00000270142.11_SOD1_trans || ENST00000444946.6_SOD2_trans || ENST00000389995.4_SOD1_trans || ENST00000293217.10_ACOX1_trans || ENST00000585517.5_STAT3_trans || ENST00000462269.1_STAT3_trans	StringTie-AD
ENST00000608461.1	0.00141891	0.0396882	0.0155598	hydrogen_peroxide	0.325846	5.98328e-05	unRegulated		StringTie-AD
MSTRG.1444.19	0.00168836	0.0909566	0.000205475	hydrogen_peroxide	0.325833	5.98775e-05	POS	ENST00000572047.5_ACOX1_trans || ENST00000321429.8_DUOX1_trans || ENST00000305786.7_CYCS_trans || ENST00000270142.11_SOD1_trans || ENST00000396385.4_MPV17L_trans || ENST00000409764.5_CYCS_trans || ENST00000389995.4_SOD1_trans || ENST00000293217.10_ACOX1_trans || ENST00000546260.5_SOD2_trans || ENST00000564148.1_MPV17L_trans	StringTie-AD
ENST00000624830.1	0.000527206	0.053585	0.00478652	hydrogen_peroxide	0.324856	6.31922e-05	unRegulated		StringTie-AD
ENST00000593205.5	3.8966e-05	0.0470671	0.00830452	hydrogen_peroxide	0.323918	6.6536e-05	POS	ENST00000389272.7_STAT3_trans || ENST00000572047.5_ACOX1_trans || ENST00000321429.8_DUOX1_trans || ENST00000305786.7_CYCS_trans || ENST00000534731.5_NOX4_trans || ENST00000588969.5_STAT3_trans || ENST00000270142.11_SOD1_trans || ENST00000444946.6_SOD2_trans || ENST00000389995.4_SOD1_trans || ENST00000444836.5_MFN2_trans || ENST00000558996.5_DUOXA1_trans || ENST00000404395.3_STAT3_trans || ENST000…	StringTie-AD
ENST00000633547.1	0.000236167	0.0445008	0.0103249	hydrogen_peroxide	0.323655	6.75029e-05	POS	ENST00000558383.1_DUOX2_trans || ENST00000572047.5_ACOX1_trans || ENST00000321429.8_DUOX1_trans || ENST00000305786.7_CYCS_trans || ENST00000452684.2_SOD2_trans || ENST00000588969.5_STAT3_trans || ENST00000270142.11_SOD1_trans || ENST00000396385.4_MPV17L_trans || ENST00000464878.5_NCF1_trans || ENST00000409764.5_CYCS_trans || ENST00000444946.6_SOD2_trans || ENST00000673965.1_CTNS_trans || ENST0000…	StringTie-AD
ENST00000664720.1	4.21199e-05	0.0263817	0.0493505	hydrogen_peroxide	0.32324	6.90524e-05	POS	ENST00000368667.6_FYN_trans || ENST00000389272.7_STAT3_trans || ENST00000321429.8_DUOX1_trans || ENST00000305786.7_CYCS_trans || ENST00000270142.11_SOD1_trans || ENST00000449343.6_NCF1_trans || ENST00000444946.6_SOD2_trans || ENST00000673965.1_CTNS_trans || ENST00000389995.4_SOD1_trans || ENST00000267803.8_DUOXA1_trans || ENST00000558422.5_DUOXA1_trans || ENST00000564148.1_MPV17L_trans	StringTie-AD
ENST00000555113.5	0.000117767	0.0451701	0.00975437	hydrogen_peroxide	0.320951	7.82365e-05	POS	ENST00000572047.5_ACOX1_trans || ENST00000564596.5_CYP1A1_trans || ENST00000321429.8_DUOX1_trans || ENST00000354650.7_FYN_trans || ENST00000305786.7_CYCS_trans || ENST00000588969.5_STAT3_trans || ENST00000270142.11_SOD1_trans || ENST00000396385.4_MPV17L_trans || ENST00000559013.5_DUOXA1_trans || ENST00000409764.5_CYCS_trans || ENST00000444946.6_SOD2_trans || ENST00000389995.4_SOD1_trans || ENST00…	StringTie-AD
MSTRG.71112.2	0.000578174	0.0314562	0.0316287	hydrogen_peroxide	0.320896	7.84705e-05	unRegulated		StringTie-AD
ENST00000523848.5	0.00403047	0.0996743	9.81036e-05	hydrogen_peroxide	0.320405	8.0586e-05	unRegulated		StringTie-AD
ENST00000654876.1	0.00057341	0.0439787	0.0107934	hydrogen_peroxide	0.319557	8.43745e-05	POS	ENST00000572047.5_ACOX1_trans || ENST00000321429.8_DUOX1_trans || ENST00000305786.7_CYCS_trans || ENST00000452684.2_SOD2_trans || ENST00000588969.5_STAT3_trans || ENST00000573078.5_ACOX1_trans || ENST00000270142.11_SOD1_trans || ENST00000396385.4_MPV17L_trans || ENST00000559013.5_DUOXA1_trans || ENST00000409764.5_CYCS_trans || ENST00000444946.6_SOD2_trans || ENST00000389995.4_SOD1_trans || ENST00…	StringTie-AD
MSTRG.66940.1	0.00045393	0.0282144	0.0419889	hydrogen_peroxide	0.31915	8.62453e-05	unRegulated		StringTie-AD
MSTRG.3014.7	0.000375557	0.0662534	0.00164763	hydrogen_peroxide	0.31904	8.67624e-05	POS	ENST00000321429.8_DUOX1_trans || ENST00000305786.7_CYCS_trans || ENST00000270142.11_SOD1_trans || ENST00000396385.4_MPV17L_trans || ENST00000409764.5_CYCS_trans || ENST00000389995.4_SOD1_trans || ENST00000444836.5_MFN2_trans || ENST00000558422.5_DUOXA1_trans	StringTie-AD
ENST00000558082.1	0.000103252	0.0564711	0.00375277	hydrogen_peroxide	0.317928	9.21164e-05	POS	ENST00000305786.7_CYCS_trans || ENST00000534731.5_NOX4_trans || ENST00000270142.11_SOD1_trans || ENST00000396385.4_MPV17L_trans || ENST00000464878.5_NCF1_trans || ENST00000389995.4_SOD1_trans || ENST00000444836.5_MFN2_trans || ENST00000558422.5_DUOXA1_trans	StringTie-AD
ENST00000602462.1	0.00015189	0.0311263	0.0325497	hydrogen_peroxide	0.317806	9.27217e-05	unRegulated		StringTie-AD
ENST00000577263.5	0.000355281	0.0385239	0.01719	hydrogen_peroxide	0.31755	9.4005e-05	POS	ENST00000389272.7_STAT3_trans || ENST00000491885.6_FYN_trans || ENST00000572047.5_ACOX1_trans || ENST00000321429.8_DUOX1_trans || ENST00000305786.7_CYCS_trans || ENST00000563526.5_CYBA_trans || ENST00000452684.2_SOD2_trans || ENST00000569359.5_CYBA_trans || ENST00000588969.5_STAT3_trans || ENST00000367054.6_SOD2_trans || ENST00000270142.11_SOD1_trans || ENST00000409764.5_CYCS_trans || ENST0000044…	StringTie-AD
ENST00000554394.5	8.78028e-05	0.0858438	0.000316549	hydrogen_peroxide	0.316614	9.88375e-05	POS	ENST00000491885.6_FYN_trans || ENST00000572047.5_ACOX1_trans || ENST00000305786.7_CYCS_trans || ENST00000569359.5_CYBA_trans || ENST00000588969.5_STAT3_trans || ENST00000367054.6_SOD2_trans || ENST00000270142.11_SOD1_trans || ENST00000567174.5_CYBA_trans || ENST00000449343.6_NCF1_trans || ENST00000444946.6_SOD2_trans || ENST00000389995.4_SOD1_trans || ENST00000267803.8_DUOXA1_trans || ENST0000029…	StringTie-AD
ENST00000565661.5	0.000226423	0.0452638	0.00967705	hydrogen_peroxide	0.316571	9.9066e-05	POS	ENST00000572047.5_ACOX1_trans || ENST00000321429.8_DUOX1_trans || ENST00000354650.7_FYN_trans || ENST00000305786.7_CYCS_trans || ENST00000452684.2_SOD2_trans || ENST00000588969.5_STAT3_trans || ENST00000573078.5_ACOX1_trans || ENST00000270142.11_SOD1_trans || ENST00000396385.4_MPV17L_trans || ENST00000409764.5_CYCS_trans || ENST00000444946.6_SOD2_trans || ENST00000389995.4_SOD1_trans || ENST00000…	StringTie-AD
ENST00000568973.5	0.000200636	0.0715334	0.00105685	hydrogen_peroxide	0.316413	9.99066e-05	POS	ENST00000354650.7_FYN_trans || ENST00000305786.7_CYCS_trans || ENST00000588969.5_STAT3_trans || ENST00000367054.6_SOD2_trans || ENST00000270142.11_SOD1_trans || ENST00000409764.5_CYCS_trans || ENST00000444946.6_SOD2_trans || ENST00000389995.4_SOD1_trans || ENST00000379727.8_CYP1A1_trans || ENST00000404395.3_STAT3_trans || ENST00000585517.5_STAT3_trans || ENST00000546260.5_SOD2_trans || ENST000003…	StringTie-AD
MSTRG.63066.11	0.00031192	0.0277745	0.0436447	hydrogen_peroxide	0.314955	0.00010798	unRegulated		StringTie-AD
ENST00000520938.3	0.000157898	0.0556145	0.00403367	hydrogen_peroxide	0.314771	0.000109044	unRegulated		StringTie-AD
ENST00000641158.1	5.11042e-05	0.0329207	0.0278524	hydrogen_peroxide	0.313949	0.000113905	unRegulated		StringTie-AD
ENST00000569517.5	3.58806e-05	0.0302167	0.0352358	hydrogen_peroxide	0.313075	0.000119297	POS	ENST00000491885.6_FYN_trans || ENST00000572047.5_ACOX1_trans || ENST00000321429.8_DUOX1_trans || ENST00000305786.7_CYCS_trans || ENST00000350243.10_DUOXA2_trans || ENST00000452684.2_SOD2_trans || ENST00000561220.6_DUOX1_trans || ENST00000588969.5_STAT3_trans || ENST00000270142.11_SOD1_trans || ENST00000396385.4_MPV17L_trans || ENST00000591857.5_ACOX1_trans || ENST00000409764.5_CYCS_trans || ENST0…	StringTie-AD
ENST00000472372.5	0.000350036	0.106309	5.57536e-05	hydrogen_peroxide	0.312963	0.000120004	POS	ENST00000321429.8_DUOX1_trans || ENST00000305786.7_CYCS_trans || ENST00000270142.11_SOD1_trans || ENST00000409764.5_CYCS_trans || ENST00000389995.4_SOD1_trans || ENST00000381870.8_CTNS_trans || ENST00000368678.8_FYN_trans || ENST00000546260.5_SOD2_trans	StringTie-AD
MSTRG.1657.23	0.00242049	0.0402712	0.0148034	hydrogen_peroxide	0.312813	0.000120958	POS	ENST00000572047.5_ACOX1_trans || ENST00000321429.8_DUOX1_trans || ENST00000305786.7_CYCS_trans || ENST00000588969.5_STAT3_trans || ENST00000270142.11_SOD1_trans || ENST00000396385.4_MPV17L_trans || ENST00000409764.5_CYCS_trans || ENST00000389995.4_SOD1_trans || ENST00000444836.5_MFN2_trans || ENST00000381870.8_CTNS_trans || ENST00000379727.8_CYP1A1_trans || ENST00000404395.3_STAT3_trans || ENST00…	StringTie-AD
MSTRG.63942.69	0.000250314	0.037896	0.0181406	hydrogen_peroxide	0.312567	0.000122536	unRegulated		StringTie-AD
ENST00000633703.1	0.000150233	0.0406816	0.0142935	hydrogen_peroxide	0.311578	0.000129085	POS	ENST00000305786.7_CYCS_trans || ENST00000613425.4_DUOXA1_trans || ENST00000569359.5_CYBA_trans || ENST00000588969.5_STAT3_trans || ENST00000270142.11_SOD1_trans || ENST00000444946.6_SOD2_trans || ENST00000368682.7_FYN_trans || ENST00000673965.1_CTNS_trans || ENST00000389995.4_SOD1_trans || ENST00000404395.3_STAT3_trans || ENST00000559219.1_DUOX1_trans || ENST00000378588.5_CYBB_trans	StringTie-AD
ENST00000282673.5	2.79921e-05	0.0314166	0.0317376	hydrogen_peroxide	0.311109	0.000132308	POS	ENST00000368667.6_FYN_trans || ENST00000572047.5_ACOX1_trans || ENST00000321429.8_DUOX1_trans || ENST00000305786.7_CYCS_trans || ENST00000588969.5_STAT3_trans || ENST00000270142.11_SOD1_trans || ENST00000396385.4_MPV17L_trans || ENST00000449343.6_NCF1_trans || ENST00000444946.6_SOD2_trans || ENST00000368682.7_FYN_trans || ENST00000389995.4_SOD1_trans || ENST00000444836.5_MFN2_trans || ENST0000026…	StringTie-AD
ENST00000644188.1	4.3488e-05	0.0947428	0.000149105	hydrogen_peroxide	0.310825	0.000134289	unRegulated		StringTie-AD
ENST00000672916.1	-0.000136445	0.0343149	0.0246878	hydrogen_peroxide	0.309894	0.00014099	POS	ENST00000491885.6_FYN_trans || ENST00000321429.8_DUOX1_trans || ENST00000305786.7_CYCS_trans || ENST00000452684.2_SOD2_trans || ENST00000588969.5_STAT3_trans || ENST00000367054.6_SOD2_trans || ENST00000270142.11_SOD1_trans || ENST00000396385.4_MPV17L_trans || ENST00000409764.5_CYCS_trans || ENST00000444946.6_SOD2_trans || ENST00000389995.4_SOD1_trans || ENST00000444836.5_MFN2_trans || ENST0000029…	StringTie-AD
ENST00000566419.1	6.51477e-05	0.0291015	0.038845	hydrogen_peroxide	0.309171	0.000146417	POS	ENST00000572047.5_ACOX1_trans || ENST00000564596.5_CYP1A1_trans || ENST00000321429.8_DUOX1_trans || ENST00000305786.7_CYCS_trans || ENST00000573078.5_ACOX1_trans || ENST00000270142.11_SOD1_trans || ENST00000396385.4_MPV17L_trans || ENST00000444946.6_SOD2_trans || ENST00000389995.4_SOD1_trans || ENST00000612821.4_CYP1A1_trans || ENST00000301608.8_ACOX1_trans || ENST00000404395.3_STAT3_trans || ENS…	StringTie-AD
ENST00000668068.1	2.71942e-05	0.0316842	0.0310075	hydrogen_peroxide	0.309071	0.000147176	POS	ENST00000572047.5_ACOX1_trans || ENST00000321429.8_DUOX1_trans || ENST00000305786.7_CYCS_trans || ENST00000534731.5_NOX4_trans || ENST00000452684.2_SOD2_trans || ENST00000588969.5_STAT3_trans || ENST00000367054.6_SOD2_trans || ENST00000270142.11_SOD1_trans || ENST00000409764.5_CYCS_trans || ENST00000444946.6_SOD2_trans || ENST00000389995.4_SOD1_trans || ENST00000532825.5_NOX4_trans || ENST0000044…	StringTie-AD
ENST00000566657.5	0.000121296	0.0534023	0.00486087	hydrogen_peroxide	0.308762	0.000149563	POS	ENST00000491885.6_FYN_trans || ENST00000572047.5_ACOX1_trans || ENST00000321429.8_DUOX1_trans || ENST00000305786.7_CYCS_trans || ENST00000569359.5_CYBA_trans || ENST00000588969.5_STAT3_trans || ENST00000270142.11_SOD1_trans || ENST00000444946.6_SOD2_trans || ENST00000389995.4_SOD1_trans || ENST00000558422.5_DUOXA1_trans || ENST00000293217.10_ACOX1_trans || ENST00000488197.1_NCF1_trans || ENST0000…	StringTie-AD
ENST00000455080.5	2.48145e-05	0.0486523	0.00726126	hydrogen_peroxide	0.308424	0.00015222	unRegulated		StringTie-AD
ENST00000585400.1	0.000132764	0.0475056	0.00800162	hydrogen_peroxide	0.30827	0.000153442	POS	ENST00000321429.8_DUOX1_trans || ENST00000305786.7_CYCS_trans || ENST00000588969.5_STAT3_trans || ENST00000573078.5_ACOX1_trans || ENST00000270142.11_SOD1_trans || ENST00000396385.4_MPV17L_trans || ENST00000409764.5_CYCS_trans || ENST00000444946.6_SOD2_trans || ENST00000389995.4_SOD1_trans || ENST00000527626.5_NOX4_trans || ENST00000558422.5_DUOXA1_trans || ENST00000404395.3_STAT3_trans || ENST00…	StringTie-AD
ENST00000573795.5	0.000260778	0.0318231	0.0306357	hydrogen_peroxide	0.307023	0.000163683	POS	ENST00000354650.7_FYN_trans || ENST00000305786.7_CYCS_trans || ENST00000573078.5_ACOX1_trans || ENST00000270142.11_SOD1_trans || ENST00000396385.4_MPV17L_trans || ENST00000444946.6_SOD2_trans || ENST00000389995.4_SOD1_trans || ENST00000368678.8_FYN_trans || ENST00000301608.8_ACOX1_trans || ENST00000585517.5_STAT3_trans || ENST00000564148.1_MPV17L_trans	StringTie-AD
ENST00000523255.5	7.3261e-05	0.0306872	0.0338189	hydrogen_peroxide	0.306696	0.000166471	unRegulated		StringTie-AD
ENST00000565458.5	0.000147867	0.0497875	0.00659636	hydrogen_peroxide	0.305946	0.000173034	POS	ENST00000491885.6_FYN_trans || ENST00000572047.5_ACOX1_trans || ENST00000321429.8_DUOX1_trans || ENST00000354650.7_FYN_trans || ENST00000305786.7_CYCS_trans || ENST00000613425.4_DUOXA1_trans || ENST00000588969.5_STAT3_trans || ENST00000367054.6_SOD2_trans || ENST00000270142.11_SOD1_trans || ENST00000396385.4_MPV17L_trans || ENST00000409764.5_CYCS_trans || ENST00000444946.6_SOD2_trans || ENST00000…	StringTie-AD
ENST00000534720.1	0.00191633	0.034339	0.0246364	hydrogen_peroxide	0.305667	0.000175534	POS	ENST00000491885.6_FYN_trans || ENST00000321429.8_DUOX1_trans || ENST00000305786.7_CYCS_trans || ENST00000588969.5_STAT3_trans || ENST00000270142.11_SOD1_trans || ENST00000464878.5_NCF1_trans || ENST00000389995.4_SOD1_trans || ENST00000293217.10_ACOX1_trans || ENST00000235329.10_MFN2_trans || ENST00000368678.8_FYN_trans || ENST00000404395.3_STAT3_trans || ENST00000546260.5_SOD2_trans || ENST000005…	StringTie-AD
ENST00000444771.5	2.69791e-05	0.0335945	0.0262739	hydrogen_peroxide	0.305579	0.000176332	unRegulated		StringTie-AD
ENST00000257504.10	5.51517e-05	0.0412634	0.0136013	hydrogen_peroxide	0.30269	0.000204433	unRegulated		StringTie-AD
ENST00000648895.1	6.26071e-05	0.0392213	0.0161937	hydrogen_peroxide	0.301718	0.000214784	unRegulated		StringTie-AD
ENST00000560496.5	0.000214381	0.0300261	0.0358271	hydrogen_peroxide	0.301475	0.000217438	POS	ENST00000491885.6_FYN_trans || ENST00000572047.5_ACOX1_trans || ENST00000321429.8_DUOX1_trans || ENST00000305786.7_CYCS_trans || ENST00000613425.4_DUOXA1_trans || ENST00000452684.2_SOD2_trans || ENST00000264657.9_STAT3_trans || ENST00000569359.5_CYBA_trans || ENST00000588969.5_STAT3_trans || ENST00000573078.5_ACOX1_trans || ENST00000270142.11_SOD1_trans || ENST00000396385.4_MPV17L_trans || ENST00…	StringTie-AD
ENST00000472778.5	0.000803345	0.0354438	0.0223968	hydrogen_peroxide	0.300939	0.000223429	unRegulated		StringTie-AD
ENST00000496733.6	8.98619e-06	0.0425228	0.0122168	hydrogen_peroxide	0.300207	0.000231845	unRegulated		StringTie-AD
MSTRG.50194.23	0.00086846	0.027667	0.0440593	hydrogen_peroxide	0.300192	0.00023202	unRegulated		StringTie-AD
MSTRG.25483.54	8.05001e-05	0.0307089	0.0337551	hydrogen_peroxide	0.300066	0.000233502	POS	ENST00000389272.7_STAT3_trans || ENST00000558383.1_DUOX2_trans || ENST00000321429.8_DUOX1_trans || ENST00000305786.7_CYCS_trans || ENST00000452684.2_SOD2_trans || ENST00000559014.5_DUOXA1_trans || ENST00000270142.11_SOD1_trans || ENST00000396385.4_MPV17L_trans || ENST00000444946.6_SOD2_trans || ENST00000389995.4_SOD1_trans || ENST00000404395.3_STAT3_trans || ENST00000343727.9_NOX4_trans || ENST00…	StringTie-AD
ENST00000370409.7	0.000177156	0.0282521	0.0418498	hydrogen_peroxide	0.298447	0.000253305	unRegulated		StringTie-AD
MSTRG.62960.17	0.000129917	0.0450422	0.00986088	hydrogen_peroxide	0.298425	0.000253585	unRegulated		StringTie-AD
ENST00000652166.1	7.15756e-05	0.0424978	0.0122428	hydrogen_peroxide	0.297431	0.000266508	unRegulated		StringTie-AD
ENST00000504919.1	0.000112242	0.0392158	0.0162014	hydrogen_peroxide	0.296402	0.000280541	unRegulated		StringTie-AD
ENST00000470758.1	0.000324549	0.0303952	0.0346912	hydrogen_peroxide	0.295439	0.000294286	POS	ENST00000305786.7_CYCS_trans || ENST00000270142.11_SOD1_trans || ENST00000396385.4_MPV17L_trans || ENST00000409764.5_CYCS_trans || ENST00000673965.1_CTNS_trans || ENST00000389995.4_SOD1_trans || ENST00000267803.8_DUOXA1_trans || ENST00000558422.5_DUOXA1_trans || ENST00000381870.8_CTNS_trans || ENST00000263317.9_NOX4_trans	StringTie-AD
ENST00000455183.1	3.62347e-05	0.0348126	0.0236496	hydrogen_peroxide	0.295179	0.000298112	unRegulated		StringTie-AD
MSTRG.43708.1	0.00368886	0.0655507	0.00174793	hydrogen_peroxide	0.29448	0.000308592	unRegulated		StringTie-AD
ENST00000496231.1	4.68868e-05	0.0284892	0.0409875	hydrogen_peroxide	0.293228	0.000328254	POS	ENST00000389272.7_STAT3_trans || ENST00000321429.8_DUOX1_trans || ENST00000305786.7_CYCS_trans || ENST00000270142.11_SOD1_trans || ENST00000389995.4_SOD1_trans || ENST00000381870.8_CTNS_trans || ENST00000546260.5_SOD2_trans	StringTie-AD
ENST00000533338.1	0.00125709	0.0374503	0.0188476	hydrogen_peroxide	0.291712	0.000353587	unRegulated		StringTie-AD
ENST00000526992.1	0.000808055	0.037274	0.019135	hydrogen_peroxide	0.291619	0.000355211	POS	ENST00000321429.8_DUOX1_trans || ENST00000455062.2_NCF1_trans || ENST00000305786.7_CYCS_trans || ENST00000534731.5_NOX4_trans || ENST00000452684.2_SOD2_trans || ENST00000569359.5_CYBA_trans || ENST00000270142.11_SOD1_trans || ENST00000567174.5_CYBA_trans || ENST00000396385.4_MPV17L_trans || ENST00000409764.5_CYCS_trans || ENST00000444946.6_SOD2_trans || ENST00000389995.4_SOD1_trans || ENST0000055…	StringTie-AD
ENST00000591730.5	6.88435e-05	0.0341468	0.025049	hydrogen_peroxide	0.291367	0.000359605	POS	ENST00000321429.8_DUOX1_trans || ENST00000305786.7_CYCS_trans || ENST00000398421.6_NCF1_trans || ENST00000588969.5_STAT3_trans || ENST00000270142.11_SOD1_trans || ENST00000396385.4_MPV17L_trans || ENST00000389995.4_SOD1_trans || ENST00000444836.5_MFN2_trans || ENST00000564148.1_MPV17L_trans	StringTie-AD
ENST00000536569.1	0.000209565	0.0262542	0.0499102	hydrogen_peroxide	0.290935	0.000367276	POS	ENST00000305786.7_CYCS_trans || ENST00000534731.5_NOX4_trans || ENST00000270142.11_SOD1_trans || ENST00000559013.5_DUOXA1_trans || ENST00000464878.5_NCF1_trans || ENST00000389995.4_SOD1_trans || ENST00000379727.8_CYP1A1_trans || ENST00000673669.1_CTNS_trans || ENST00000546260.5_SOD2_trans || ENST00000564148.1_MPV17L_trans	StringTie-AD
ENST00000475794.5	3.00418e-05	0.0447916	0.010073	hydrogen_peroxide	0.290369	0.000377547	POS	ENST00000368667.6_FYN_trans || ENST00000572047.5_ACOX1_trans || ENST00000564596.5_CYP1A1_trans || ENST00000321429.8_DUOX1_trans || ENST00000305786.7_CYCS_trans || ENST00000452684.2_SOD2_trans || ENST00000588969.5_STAT3_trans || ENST00000573078.5_ACOX1_trans || ENST00000270142.11_SOD1_trans || ENST00000529343.5_NOX4_trans || ENST00000409764.5_CYCS_trans || ENST00000389995.4_SOD1_trans || ENST00000…	StringTie-AD
ENST00000568996.1	0.000218951	0.0470519	0.00831524	hydrogen_peroxide	0.288665	0.0004101	POS	ENST00000491885.6_FYN_trans || ENST00000305786.7_CYCS_trans || ENST00000452684.2_SOD2_trans || ENST00000264657.9_STAT3_trans || ENST00000569359.5_CYBA_trans || ENST00000588969.5_STAT3_trans || ENST00000367054.6_SOD2_trans || ENST00000270142.11_SOD1_trans || ENST00000567174.5_CYBA_trans || ENST00000409764.5_CYCS_trans || ENST00000444946.6_SOD2_trans || ENST00000368682.7_FYN_trans || ENST0000038999…	StringTie-AD
ENST00000569377.1	0.000280609	0.0262575	0.0498957	hydrogen_peroxide	0.285111	0.000486502	POS	ENST00000389272.7_STAT3_trans || ENST00000491885.6_FYN_trans || ENST00000572047.5_ACOX1_trans || ENST00000321429.8_DUOX1_trans || ENST00000305786.7_CYCS_trans || ENST00000452684.2_SOD2_trans || ENST00000569359.5_CYBA_trans || ENST00000588969.5_STAT3_trans || ENST00000573078.5_ACOX1_trans || ENST00000559014.5_DUOXA1_trans || ENST00000270142.11_SOD1_trans || ENST00000567174.5_CYBA_trans || ENST0000…	StringTie-AD
ENST00000644922.1	0.000177918	0.0543452	0.00448923	hydrogen_peroxide	0.285009	0.000488875	POS	ENST00000354650.7_FYN_trans || ENST00000305786.7_CYCS_trans || ENST00000270142.11_SOD1_trans || ENST00000396385.4_MPV17L_trans || ENST00000409764.5_CYCS_trans || ENST00000389995.4_SOD1_trans || ENST00000444836.5_MFN2_trans || ENST00000337404.8_SOD2_trans	StringTie-AD
ENST00000547398.1	0.000415404	0.0641881	0.00196015	hydrogen_peroxide	0.284829	0.000493084	POS	ENST00000305786.7_CYCS_trans || ENST00000452684.2_SOD2_trans || ENST00000270142.11_SOD1_trans || ENST00000389995.4_SOD1_trans || ENST00000378588.5_CYBB_trans	StringTie-AD
ENST00000475534.5	0.000208134	0.0373936	0.0189395	hydrogen_peroxide	0.284762	0.000494674	unRegulated		StringTie-AD
MSTRG.25382.32	0.000587596	0.0485243	0.00734036	hydrogen_peroxide	0.284256	0.000506752	POS	ENST00000572047.5_ACOX1_trans || ENST00000564596.5_CYP1A1_trans || ENST00000305786.7_CYCS_trans || ENST00000588969.5_STAT3_trans || ENST00000367054.6_SOD2_trans || ENST00000270142.11_SOD1_trans || ENST00000574776.6_CTNS_trans || ENST00000409764.5_CYCS_trans || ENST00000444946.6_SOD2_trans || ENST00000389995.4_SOD1_trans || ENST00000368678.8_FYN_trans || ENST00000404395.3_STAT3_trans || ENST000005…	StringTie-AD
MSTRG.30674.4	0.00161624	0.0369879	0.019611	hydrogen_peroxide	0.283823	0.000517295	POS	ENST00000558383.1_DUOX2_trans || ENST00000321429.8_DUOX1_trans || ENST00000354650.7_FYN_trans || ENST00000305786.7_CYCS_trans || ENST00000270142.11_SOD1_trans || ENST00000396385.4_MPV17L_trans || ENST00000444946.6_SOD2_trans || ENST00000389995.4_SOD1_trans || ENST00000444836.5_MFN2_trans || ENST00000404395.3_STAT3_trans || ENST00000337404.8_SOD2_trans || ENST00000585517.5_STAT3_trans || ENST00000…	StringTie-AD
ENST00000531418.5	0.000218026	0.0283289	0.0415685	hydrogen_peroxide	0.283518	0.000524828	POS	ENST00000491885.6_FYN_trans || ENST00000321429.8_DUOX1_trans || ENST00000354650.7_FYN_trans || ENST00000305786.7_CYCS_trans || ENST00000588969.5_STAT3_trans || ENST00000270142.11_SOD1_trans || ENST00000409764.5_CYCS_trans || ENST00000444946.6_SOD2_trans || ENST00000389995.4_SOD1_trans || ENST00000569630.5_CYP1A1_trans || ENST00000293217.10_ACOX1_trans || ENST00000381870.8_CTNS_trans || ENST000003…	StringTie-AD
MSTRG.37063.2	0.000481212	0.0842249	0.000362898	hydrogen_peroxide	0.283334	0.00052944	POS	ENST00000305786.7_CYCS_trans || ENST00000270142.11_SOD1_trans || ENST00000409764.5_CYCS_trans || ENST00000389995.4_SOD1_trans || ENST00000558422.5_DUOXA1_trans || ENST00000528341.5_NOX4_trans || ENST00000546260.5_SOD2_trans	StringTie-AD
MSTRG.8077.3	0.00125631	0.0303442	0.034846	hydrogen_peroxide	0.282991	0.000538116	POS	ENST00000389272.7_STAT3_trans || ENST00000491885.6_FYN_trans || ENST00000321429.8_DUOX1_trans || ENST00000354650.7_FYN_trans || ENST00000305786.7_CYCS_trans || ENST00000270142.11_SOD1_trans || ENST00000389995.4_SOD1_trans || ENST00000488197.1_NCF1_trans || ENST00000585517.5_STAT3_trans	StringTie-AD
ENST00000432869.5	9.14421e-05	0.0572134	0.0035253	hydrogen_peroxide	0.282953	0.000539082	POS	ENST00000305786.7_CYCS_trans || ENST00000561220.6_DUOX1_trans || ENST00000588969.5_STAT3_trans || ENST00000573078.5_ACOX1_trans || ENST00000270142.11_SOD1_trans || ENST00000591857.5_ACOX1_trans || ENST00000409764.5_CYCS_trans || ENST00000444946.6_SOD2_trans || ENST00000389995.4_SOD1_trans || ENST00000444836.5_MFN2_trans || ENST00000404395.3_STAT3_trans || ENST00000585517.5_STAT3_trans	StringTie-AD
ENST00000514490.5	0.000412664	0.0284945	0.0409686	hydrogen_peroxide	0.282597	0.000548239	unRegulated		StringTie-AD
ENST00000558830.5	0.00179116	0.0323826	0.0291828	hydrogen_peroxide	0.282232	0.00055779	POS	ENST00000389272.7_STAT3_trans || ENST00000491885.6_FYN_trans || ENST00000572047.5_ACOX1_trans || ENST00000321429.8_DUOX1_trans || ENST00000305786.7_CYCS_trans || ENST00000452684.2_SOD2_trans || ENST00000569359.5_CYBA_trans || ENST00000588969.5_STAT3_trans || ENST00000367054.6_SOD2_trans || ENST00000573078.5_ACOX1_trans || ENST00000270142.11_SOD1_trans || ENST00000409764.5_CYCS_trans || ENST000004…	StringTie-AD
ENST00000523470.1	0.000106728	0.0410755	0.013821	hydrogen_peroxide	0.281962	0.000564952	POS	ENST00000389272.7_STAT3_trans || ENST00000491885.6_FYN_trans || ENST00000321429.8_DUOX1_trans || ENST00000305786.7_CYCS_trans || ENST00000559014.5_DUOXA1_trans || ENST00000270142.11_SOD1_trans || ENST00000396385.4_MPV17L_trans || ENST00000591857.5_ACOX1_trans || ENST00000409764.5_CYCS_trans || ENST00000444946.6_SOD2_trans || ENST00000389995.4_SOD1_trans || ENST00000558422.5_DUOXA1_trans || ENST00…	StringTie-AD
ENST00000553688.5	0.000280164	0.0371197	0.0193903	hydrogen_peroxide	0.279195	0.000643335	POS	ENST00000305786.7_CYCS_trans || ENST00000452684.2_SOD2_trans || ENST00000588969.5_STAT3_trans || ENST00000573078.5_ACOX1_trans || ENST00000270142.11_SOD1_trans || ENST00000449343.6_NCF1_trans || ENST00000409764.5_CYCS_trans || ENST00000444946.6_SOD2_trans || ENST00000389995.4_SOD1_trans || ENST00000444836.5_MFN2_trans || ENST00000558422.5_DUOXA1_trans || ENST00000293217.10_ACOX1_trans || ENST0000…	StringTie-AD
MSTRG.70852.8	0.00102178	0.0337809	0.0258537	hydrogen_peroxide	0.279099	0.000646245	unRegulated		StringTie-AD
MSTRG.60892.35	0.000547089	0.045439	0.00953418	hydrogen_peroxide	0.278748	0.000656918	unRegulated		StringTie-AD
MSTRG.10249.7	0.000213153	0.0387633	0.0168412	hydrogen_peroxide	0.277228	0.000705026	POS	ENST00000305786.7_CYCS_trans || ENST00000534731.5_NOX4_trans || ENST00000559014.5_DUOXA1_trans || ENST00000270142.11_SOD1_trans || ENST00000574776.6_CTNS_trans || ENST00000389995.4_SOD1_trans || ENST00000532825.5_NOX4_trans || ENST00000444836.5_MFN2_trans || ENST00000558422.5_DUOXA1_trans || ENST00000564148.1_MPV17L_trans	StringTie-AD
MSTRG.33276.7	0.00377648	0.026237	0.0499861	hydrogen_peroxide	0.277175	0.000706764	POS	ENST00000564596.5_CYP1A1_trans || ENST00000305786.7_CYCS_trans || ENST00000270142.11_SOD1_trans || ENST00000396385.4_MPV17L_trans || ENST00000409764.5_CYCS_trans || ENST00000389995.4_SOD1_trans || ENST00000558422.5_DUOXA1_trans || ENST00000235329.10_MFN2_trans || ENST00000263317.9_NOX4_trans || ENST00000546260.5_SOD2_trans || ENST00000564148.1_MPV17L_trans	StringTie-AD
ENST00000668603.1	0.000211745	0.0384513	0.0172973	hydrogen_peroxide	0.276588	0.000726243	unRegulated		StringTie-AD
ENST00000485279.2	6.39158e-05	0.0269917	0.0467611	hydrogen_peroxide	0.276558	0.000727262	POS	ENST00000354650.7_FYN_trans || ENST00000305786.7_CYCS_trans || ENST00000588969.5_STAT3_trans || ENST00000559014.5_DUOXA1_trans || ENST00000270142.11_SOD1_trans || ENST00000396385.4_MPV17L_trans || ENST00000409764.5_CYCS_trans || ENST00000389995.4_SOD1_trans || ENST00000444836.5_MFN2_trans || ENST00000293217.10_ACOX1_trans || ENST00000404395.3_STAT3_trans || ENST00000546260.5_SOD2_trans	StringTie-AD
ENST00000477941.2	0.000354692	0.0290085	0.0391629	hydrogen_peroxide	0.276435	0.000731413	POS	ENST00000305786.7_CYCS_trans || ENST00000270142.11_SOD1_trans || ENST00000464878.5_NCF1_trans || ENST00000389995.4_SOD1_trans || ENST00000235329.10_MFN2_trans || ENST00000379727.8_CYP1A1_trans || ENST00000546260.5_SOD2_trans	StringTie-AD
MSTRG.7093.12	0.000388258	0.0341697	0.0249993	hydrogen_peroxide	0.276368	0.000733673	POS	ENST00000389272.7_STAT3_trans || ENST00000305786.7_CYCS_trans || ENST00000613425.4_DUOXA1_trans || ENST00000573078.5_ACOX1_trans || ENST00000270142.11_SOD1_trans || ENST00000396385.4_MPV17L_trans || ENST00000409764.5_CYCS_trans || ENST00000389995.4_SOD1_trans || ENST00000532825.5_NOX4_trans || ENST00000444836.5_MFN2_trans	StringTie-AD
ENST00000570215.1	0.000201314	0.0283377	0.0415366	hydrogen_peroxide	0.276304	0.000735845	POS	ENST00000572047.5_ACOX1_trans || ENST00000321429.8_DUOX1_trans || ENST00000305786.7_CYCS_trans || ENST00000588969.5_STAT3_trans || ENST00000573078.5_ACOX1_trans || ENST00000559014.5_DUOXA1_trans || ENST00000270142.11_SOD1_trans || ENST00000409764.5_CYCS_trans || ENST00000444946.6_SOD2_trans || ENST00000389995.4_SOD1_trans || ENST00000444836.5_MFN2_trans || ENST00000404395.3_STAT3_trans || ENST000…	StringTie-AD
ENST00000609745.1	0.00023147	0.0382638	0.0175775	hydrogen_peroxide	0.275032	0.000780291	POS	ENST00000491885.6_FYN_trans || ENST00000321429.8_DUOX1_trans || ENST00000305786.7_CYCS_trans || ENST00000452684.2_SOD2_trans || ENST00000588969.5_STAT3_trans || ENST00000270142.11_SOD1_trans || ENST00000396385.4_MPV17L_trans || ENST00000444946.6_SOD2_trans || ENST00000673965.1_CTNS_trans || ENST00000389995.4_SOD1_trans || ENST00000261623.8_CYBA_trans || ENST00000444836.5_MFN2_trans || ENST0000030…	StringTie-AD
ENST00000637529.1	0.000307596	0.0539924	0.00462481	hydrogen_peroxide	0.272371	0.000881359	POS	ENST00000572047.5_ACOX1_trans || ENST00000305786.7_CYCS_trans || ENST00000270142.11_SOD1_trans || ENST00000389995.4_SOD1_trans || ENST00000532825.5_NOX4_trans || ENST00000569630.5_CYP1A1_trans	StringTie-AD
ENST00000554938.2	0.000167991	0.0324576	0.0289935	hydrogen_peroxide	0.272317	0.000883536	POS	ENST00000305786.7_CYCS_trans || ENST00000270142.11_SOD1_trans || ENST00000396385.4_MPV17L_trans || ENST00000409764.5_CYCS_trans || ENST00000389995.4_SOD1_trans || ENST00000381870.8_CTNS_trans	StringTie-AD
ENST00000660730.1	0.000418103	0.026283	0.0497831	hydrogen_peroxide	0.272227	0.00088716	POS	ENST00000572047.5_ACOX1_trans || ENST00000321429.8_DUOX1_trans || ENST00000305786.7_CYCS_trans || ENST00000452684.2_SOD2_trans || ENST00000588969.5_STAT3_trans || ENST00000270142.11_SOD1_trans || ENST00000389995.4_SOD1_trans || ENST00000263317.9_NOX4_trans || ENST00000546260.5_SOD2_trans	StringTie-AD
ENST00000447795.3	0.000209663	0.0664107	0.00162598	hydrogen_peroxide	0.271803	0.000904408	POS	ENST00000572047.5_ACOX1_trans || ENST00000564596.5_CYP1A1_trans || ENST00000305786.7_CYCS_trans || ENST00000452684.2_SOD2_trans || ENST00000569359.5_CYBA_trans || ENST00000588969.5_STAT3_trans || ENST00000270142.11_SOD1_trans || ENST00000567174.5_CYBA_trans || ENST00000449343.6_NCF1_trans || ENST00000409764.5_CYCS_trans || ENST00000444946.6_SOD2_trans || ENST00000389995.4_SOD1_trans || ENST000005…	StringTie-AD
MSTRG.61117.5	0.00012456	0.0350911	0.0230883	hydrogen_peroxide	0.270761	0.000948194	unRegulated		StringTie-AD
ENST00000437797.5	0.000226358	0.0278083	0.0435151	hydrogen_peroxide	0.270192	0.00097291	POS	ENST00000321429.8_DUOX1_trans || ENST00000305786.7_CYCS_trans || ENST00000567032.5_CYP1A1_trans || ENST00000270142.11_SOD1_trans || ENST00000389995.4_SOD1_trans || ENST00000444836.5_MFN2_trans || ENST00000558422.5_DUOXA1_trans || ENST00000585517.5_STAT3_trans	StringTie-AD
ENST00000590740.2	0.000340452	0.029132	0.0387414	hydrogen_peroxide	0.269952	0.000983501	POS	ENST00000572047.5_ACOX1_trans || ENST00000305786.7_CYCS_trans || ENST00000270142.11_SOD1_trans || ENST00000396385.4_MPV17L_trans || ENST00000444946.6_SOD2_trans || ENST00000389995.4_SOD1_trans || ENST00000444836.5_MFN2_trans || ENST00000379727.8_CYP1A1_trans || ENST00000404395.3_STAT3_trans	StringTie-AD
ENST00000660511.1	0.000369026	0.0524718	0.00525794	hydrogen_peroxide	0.266864	0.00112967	POS	ENST00000564596.5_CYP1A1_trans || ENST00000305786.7_CYCS_trans || ENST00000452684.2_SOD2_trans || ENST00000569359.5_CYBA_trans || ENST00000588969.5_STAT3_trans || ENST00000270142.11_SOD1_trans || ENST00000567174.5_CYBA_trans || ENST00000591857.5_ACOX1_trans || ENST00000409764.5_CYCS_trans || ENST00000444946.6_SOD2_trans || ENST00000389995.4_SOD1_trans || ENST00000528341.5_NOX4_trans || ENST000006…	StringTie-AD
ENST00000445547.1	0.000423691	0.088892	0.000244681	hydrogen_peroxide	0.266684	0.00113875	POS	ENST00000564596.5_CYP1A1_trans || ENST00000305786.7_CYCS_trans || ENST00000561220.6_DUOX1_trans || ENST00000559014.5_DUOXA1_trans || ENST00000270142.11_SOD1_trans || ENST00000464878.5_NCF1_trans || ENST00000389995.4_SOD1_trans || ENST00000612821.4_CYP1A1_trans || ENST00000528341.5_NOX4_trans || ENST00000404395.3_STAT3_trans || ENST00000337404.8_SOD2_trans || ENST00000546260.5_SOD2_trans	StringTie-AD
ENST00000633951.1	5.85988e-05	0.0416566	0.0131526	hydrogen_peroxide	0.26583	0.00118285	POS	ENST00000389272.7_STAT3_trans || ENST00000321429.8_DUOX1_trans || ENST00000305786.7_CYCS_trans || ENST00000534731.5_NOX4_trans || ENST00000452684.2_SOD2_trans || ENST00000561220.6_DUOX1_trans || ENST00000588969.5_STAT3_trans || ENST00000270142.11_SOD1_trans || ENST00000396385.4_MPV17L_trans || ENST00000444946.6_SOD2_trans || ENST00000389995.4_SOD1_trans || ENST00000444836.5_MFN2_trans || ENST0000…	StringTie-AD
MSTRG.22337.10	2.24403e-05	0.0353075	0.0226615	hydrogen_peroxide	0.265664	0.00119162	POS	ENST00000305786.7_CYCS_trans || ENST00000559014.5_DUOXA1_trans || ENST00000270142.11_SOD1_trans || ENST00000559013.5_DUOXA1_trans || ENST00000389995.4_SOD1_trans || ENST00000528341.5_NOX4_trans || ENST00000546260.5_SOD2_trans	StringTie-AD
ENST00000565870.5	0.000965124	0.0645416	0.00190273	hydrogen_peroxide	0.265098	0.00122191	POS	ENST00000491885.6_FYN_trans || ENST00000321429.8_DUOX1_trans || ENST00000305786.7_CYCS_trans || ENST00000270142.11_SOD1_trans || ENST00000567174.5_CYBA_trans || ENST00000444946.6_SOD2_trans || ENST00000378588.5_CYBB_trans	StringTie-AD
ENST00000535024.6	0.0014659	0.0266554	0.0481708	hydrogen_peroxide	0.264995	0.00122751	POS	ENST00000491885.6_FYN_trans || ENST00000572047.5_ACOX1_trans || ENST00000321429.8_DUOX1_trans || ENST00000305786.7_CYCS_trans || ENST00000613425.4_DUOXA1_trans || ENST00000588969.5_STAT3_trans || ENST00000270142.11_SOD1_trans || ENST00000409764.5_CYCS_trans || ENST00000444946.6_SOD2_trans || ENST00000389995.4_SOD1_trans || ENST00000444836.5_MFN2_trans || ENST00000558422.5_DUOXA1_trans || ENST0000…	StringTie-AD
MSTRG.63637.11	0.00275598	0.028567	0.0407087	hydrogen_peroxide	0.264505	0.00125442	unRegulated		StringTie-AD
ENST00000448823.2	3.77282e-05	0.0318166	0.030653	hydrogen_peroxide	0.26364	0.00130319	POS	ENST00000305786.7_CYCS_trans || ENST00000573078.5_ACOX1_trans || ENST00000270142.11_SOD1_trans || ENST00000396385.4_MPV17L_trans || ENST00000409764.5_CYCS_trans || ENST00000389995.4_SOD1_trans || ENST00000444836.5_MFN2_trans || ENST00000267803.8_DUOXA1_trans || ENST00000379727.8_CYP1A1_trans || ENST00000368678.8_FYN_trans || ENST00000564148.1_MPV17L_trans	StringTie-AD
MSTRG.70949.17	0.000154541	0.0454182	0.00955104	hydrogen_peroxide	0.262924	0.00134491	unRegulated		StringTie-AD
ENST00000650556.1	0.000549469	0.0456706	0.00934865	hydrogen_peroxide	0.262684	0.00135919	POS	ENST00000305786.7_CYCS_trans || ENST00000613425.4_DUOXA1_trans || ENST00000452684.2_SOD2_trans || ENST00000588969.5_STAT3_trans || ENST00000270142.11_SOD1_trans || ENST00000591857.5_ACOX1_trans || ENST00000409764.5_CYCS_trans || ENST00000444946.6_SOD2_trans || ENST00000673965.1_CTNS_trans || ENST00000389995.4_SOD1_trans || ENST00000558422.5_DUOXA1_trans || ENST00000263317.9_NOX4_trans || ENST0000…	StringTie-AD
MSTRG.28635.3	-0.00019374	0.046352	0.00882354	hydrogen_peroxide	0.2626	0.00136416	POS	ENST00000572047.5_ACOX1_trans || ENST00000305786.7_CYCS_trans || ENST00000270142.11_SOD1_trans || ENST00000389995.4_SOD1_trans || ENST00000404395.3_STAT3_trans || ENST00000546260.5_SOD2_trans || ENST00000564148.1_MPV17L_trans	StringTie-AD
ENST00000473757.5	0.00167307	0.0695076	0.00125317	hydrogen_peroxide	0.262422	0.00137488	unRegulated		GENCODE-AD
ENST00000524153.5	0.000121466	0.0301986	0.0352917	hydrogen_peroxide	0.260786	0.00147683	unRegulated		GENCODE-AD
ENST00000648351.1	-0.000373825	0.0275713	0.0444321	hydrogen_peroxide	0.260658	0.00148507	unRegulated		GENCODE-AD
ENST00000635783.1	0.0001813	0.0269078	0.0471087	hydrogen_peroxide	0.26038	0.00150317	unRegulated		GENCODE-AD
MSTRG.65190.15	0.0036643	0.0670714	0.0015381	hydrogen_peroxide	0.260238	0.00151249	unRegulated		GENCODE-AD
ENST00000563336.1	0.000140355	0.0316362	0.0311372	hydrogen_peroxide	0.260138	0.00151902	POS	ENST00000321429.8_DUOX1_trans || ENST00000354650.7_FYN_trans || ENST00000305786.7_CYCS_trans || ENST00000588969.5_STAT3_trans || ENST00000270142.11_SOD1_trans || ENST00000396385.4_MPV17L_trans || ENST00000673965.1_CTNS_trans || ENST00000389995.4_SOD1_trans || ENST00000444836.5_MFN2_trans || ENST00000293217.10_ACOX1_trans || ENST00000301608.8_ACOX1_trans || ENST00000585517.5_STAT3_trans || ENST000…	GENCODE-AD
MSTRG.33899.1	0.000254855	0.0475394	0.00797875	hydrogen_peroxide	0.259896	0.00153511	POS	ENST00000321429.8_DUOX1_trans || ENST00000305786.7_CYCS_trans || ENST00000270142.11_SOD1_trans || ENST00000396385.4_MPV17L_trans || ENST00000464878.5_NCF1_trans || ENST00000673965.1_CTNS_trans || ENST00000389995.4_SOD1_trans || ENST00000557893.5_DUOX1_trans || ENST00000546260.5_SOD2_trans || ENST00000564148.1_MPV17L_trans	GENCODE-AD
ENST00000540297.6	0.000245592	0.0359245	0.0214887	hydrogen_peroxide	0.258846	0.00160657	POS	ENST00000389272.7_STAT3_trans || ENST00000491885.6_FYN_trans || ENST00000572047.5_ACOX1_trans || ENST00000321429.8_DUOX1_trans || ENST00000305786.7_CYCS_trans || ENST00000452684.2_SOD2_trans || ENST00000588969.5_STAT3_trans || ENST00000367054.6_SOD2_trans || ENST00000573078.5_ACOX1_trans || ENST00000270142.11_SOD1_trans || ENST00000396385.4_MPV17L_trans || ENST00000444946.6_SOD2_trans || ENST0000…	GENCODE-AD
MSTRG.71229.9	0.00185432	0.0370258	0.0195473	hydrogen_peroxide	0.258827	0.00160788	unRegulated		GENCODE-AD
ENST00000655875.1	0.000167422	0.058284	0.00322138	hydrogen_peroxide	0.258616	0.00162266	POS	ENST00000305786.7_CYCS_trans || ENST00000270142.11_SOD1_trans || ENST00000444946.6_SOD2_trans || ENST00000389995.4_SOD1_trans || ENST00000558422.5_DUOXA1_trans || ENST00000546260.5_SOD2_trans || ENST00000378588.5_CYBB_trans	GENCODE-AD
ENST00000551110.5	7.63307e-05	0.0667153	0.00158485	hydrogen_peroxide	0.258331	0.00164274	POS	ENST00000491885.6_FYN_trans || ENST00000321429.8_DUOX1_trans || ENST00000305786.7_CYCS_trans || ENST00000452684.2_SOD2_trans || ENST00000367054.6_SOD2_trans || ENST00000270142.11_SOD1_trans || ENST00000529343.5_NOX4_trans || ENST00000449343.6_NCF1_trans || ENST00000444946.6_SOD2_trans || ENST00000389995.4_SOD1_trans || ENST00000267803.8_DUOXA1_trans || ENST00000558422.5_DUOXA1_trans || ENST000005…	GENCODE-AD
MSTRG.41302.2	3.91752e-05	0.0421468	0.0126144	hydrogen_peroxide	0.257798	0.0016809	POS	ENST00000572047.5_ACOX1_trans || ENST00000305786.7_CYCS_trans || ENST00000534731.5_NOX4_trans || ENST00000270142.11_SOD1_trans || ENST00000444946.6_SOD2_trans || ENST00000389995.4_SOD1_trans || ENST00000564148.1_MPV17L_trans	GENCODE-AD
MSTRG.3763.14	6.53188e-05	0.0388666	0.0166928	hydrogen_peroxide	0.257652	0.00169154	POS	ENST00000305786.7_CYCS_trans || ENST00000270142.11_SOD1_trans || ENST00000396385.4_MPV17L_trans || ENST00000389995.4_SOD1_trans || ENST00000444836.5_MFN2_trans || ENST00000558422.5_DUOXA1_trans || ENST00000564148.1_MPV17L_trans	GENCODE-AD
MSTRG.53631.15	7.51816e-05	0.0273432	0.0453341	hydrogen_peroxide	0.255855	0.00182707	unRegulated		GENCODE-AD
MSTRG.3763.24	0.000229468	0.0317443	0.0308461	hydrogen_peroxide	0.255104	0.00188665	POS	ENST00000368667.6_FYN_trans || ENST00000572047.5_ACOX1_trans || ENST00000564596.5_CYP1A1_trans || ENST00000305786.7_CYCS_trans || ENST00000270142.11_SOD1_trans || ENST00000396385.4_MPV17L_trans || ENST00000409764.5_CYCS_trans || ENST00000444946.6_SOD2_trans || ENST00000389995.4_SOD1_trans || ENST00000585517.5_STAT3_trans || ENST00000564148.1_MPV17L_trans	GENCODE-AD
ENST00000528043.5	0.000198712	0.0395776	0.0157076	hydrogen_peroxide	0.253938	0.0019826	POS	ENST00000491885.6_FYN_trans || ENST00000321429.8_DUOX1_trans || ENST00000305786.7_CYCS_trans || ENST00000452684.2_SOD2_trans || ENST00000569359.5_CYBA_trans || ENST00000588969.5_STAT3_trans || ENST00000270142.11_SOD1_trans || ENST00000567174.5_CYBA_trans || ENST00000396385.4_MPV17L_trans || ENST00000444946.6_SOD2_trans || ENST00000368682.7_FYN_trans || ENST00000673965.1_CTNS_trans || ENST00000389…	GENCODE-AD
ENST00000565724.5	0.000172403	0.0437342	0.0110201	hydrogen_peroxide	0.252979	0.00206479	POS	ENST00000572047.5_ACOX1_trans || ENST00000321429.8_DUOX1_trans || ENST00000305786.7_CYCS_trans || ENST00000563526.5_CYBA_trans || ENST00000452684.2_SOD2_trans || ENST00000588969.5_STAT3_trans || ENST00000567032.5_CYP1A1_trans || ENST00000270142.11_SOD1_trans || ENST00000396385.4_MPV17L_trans || ENST00000409764.5_CYCS_trans || ENST00000444946.6_SOD2_trans || ENST00000389995.4_SOD1_trans || ENST000…	GENCODE-AD
ENST00000462995.1	6.46898e-05	0.0341448	0.0250532	hydrogen_peroxide	0.252825	0.00207821	POS	ENST00000572047.5_ACOX1_trans || ENST00000321429.8_DUOX1_trans || ENST00000354650.7_FYN_trans || ENST00000305786.7_CYCS_trans || ENST00000452684.2_SOD2_trans || ENST00000270142.11_SOD1_trans || ENST00000389995.4_SOD1_trans || ENST00000673669.1_CTNS_trans	GENCODE-AD
MSTRG.43712.12	0.000643578	0.0444673	0.0103544	hydrogen_peroxide	0.25151	0.00219668	unRegulated		GENCODE-AD
ENST00000486396.1	2.2736e-05	0.0303544	0.0348148	hydrogen_peroxide	0.250875	0.00225606	POS	ENST00000389272.7_STAT3_trans || ENST00000491885.6_FYN_trans || ENST00000572047.5_ACOX1_trans || ENST00000305786.7_CYCS_trans || ENST00000588969.5_STAT3_trans || ENST00000270142.11_SOD1_trans || ENST00000449343.6_NCF1_trans || ENST00000444946.6_SOD2_trans || ENST00000673965.1_CTNS_trans || ENST00000389995.4_SOD1_trans || ENST00000558422.5_DUOXA1_trans || ENST00000293217.10_ACOX1_trans || ENST0000…	GENCODE-AD
ENST00000518188.5	2.25746e-05	0.032391	0.0291615	hydrogen_peroxide	0.250451	0.00229646	unRegulated		GENCODE-AD
ENST00000544578.1	0.000103074	0.0478725	0.00775683	hydrogen_peroxide	0.24969	0.00237069	POS	ENST00000389272.7_STAT3_trans || ENST00000491885.6_FYN_trans || ENST00000321429.8_DUOX1_trans || ENST00000305786.7_CYCS_trans || ENST00000350243.10_DUOXA2_trans || ENST00000588969.5_STAT3_trans || ENST00000573078.5_ACOX1_trans || ENST00000559014.5_DUOXA1_trans || ENST00000270142.11_SOD1_trans || ENST00000396385.4_MPV17L_trans || ENST00000409764.5_CYCS_trans || ENST00000444946.6_SOD2_trans || ENST…	GENCODE-AD
ENST00000635541.1	3.86952e-05	0.0453649	0.00959439	hydrogen_peroxide	0.247898	0.0025541	unRegulated		GENCODE-AD
ENST00000616716.4	6.29277e-05	0.0336885	0.0260612	hydrogen_peroxide	0.247423	0.0026049	POS	ENST00000491885.6_FYN_trans || ENST00000455062.2_NCF1_trans || ENST00000305786.7_CYCS_trans || ENST00000569359.5_CYBA_trans || ENST00000588969.5_STAT3_trans || ENST00000270142.11_SOD1_trans || ENST00000389995.4_SOD1_trans || ENST00000404395.3_STAT3_trans || ENST00000378588.5_CYBB_trans	GENCODE-AD
ENST00000467298.1	0.000149015	0.040288	0.0147823	hydrogen_peroxide	0.246582	0.00269691	POS	ENST00000572047.5_ACOX1_trans || ENST00000305786.7_CYCS_trans || ENST00000588969.5_STAT3_trans || ENST00000270142.11_SOD1_trans || ENST00000409764.5_CYCS_trans || ENST00000444946.6_SOD2_trans || ENST00000389995.4_SOD1_trans || ENST00000444836.5_MFN2_trans || ENST00000612821.4_CYP1A1_trans || ENST00000404395.3_STAT3_trans || ENST00000546260.5_SOD2_trans	GENCODE-AD
ENST00000395453.2	0.00560198	0.113979	2.89237e-05	hydrogen_peroxide	0.246329	0.00272524	POS	ENST00000305786.7_CYCS_trans || ENST00000534731.5_NOX4_trans || ENST00000452684.2_SOD2_trans || ENST00000270142.11_SOD1_trans || ENST00000409764.5_CYCS_trans || ENST00000673965.1_CTNS_trans || ENST00000389995.4_SOD1_trans || ENST00000267803.8_DUOXA1_trans || ENST00000558996.5_DUOXA1_trans	GENCODE-AD
ENST00000568189.5	0.000409818	0.0417122	0.0130905	hydrogen_peroxide	0.245353	0.00283678	POS	ENST00000572047.5_ACOX1_trans || ENST00000305786.7_CYCS_trans || ENST00000588969.5_STAT3_trans || ENST00000367054.6_SOD2_trans || ENST00000573078.5_ACOX1_trans || ENST00000270142.11_SOD1_trans || ENST00000444946.6_SOD2_trans || ENST00000389995.4_SOD1_trans || ENST00000444836.5_MFN2_trans || ENST00000559219.1_DUOX1_trans || ENST00000564148.1_MPV17L_trans || ENST00000378588.5_CYBB_trans	GENCODE-AD
ENST00000542374.5	0.000136486	0.0490932	0.00699534	hydrogen_peroxide	0.24508	0.00286873	POS	ENST00000354650.7_FYN_trans || ENST00000305786.7_CYCS_trans || ENST00000588969.5_STAT3_trans || ENST00000573078.5_ACOX1_trans || ENST00000270142.11_SOD1_trans || ENST00000389995.4_SOD1_trans || ENST00000368678.8_FYN_trans || ENST00000301608.8_ACOX1_trans	GENCODE-AD
ENST00000585635.5	0.000122362	0.0371602	0.019323	hydrogen_peroxide	0.244635	0.00292148	POS	ENST00000491885.6_FYN_trans || ENST00000572047.5_ACOX1_trans || ENST00000321429.8_DUOX1_trans || ENST00000354650.7_FYN_trans || ENST00000305786.7_CYCS_trans || ENST00000588969.5_STAT3_trans || ENST00000573078.5_ACOX1_trans || ENST00000270142.11_SOD1_trans || ENST00000444946.6_SOD2_trans || ENST00000389995.4_SOD1_trans || ENST00000558422.5_DUOXA1_trans || ENST00000368678.8_FYN_trans || ENST0000052…	GENCODE-AD
ENST00000544138.5	6.70457e-05	0.0286503	0.0404123	hydrogen_peroxide	0.243575	0.00305074	POS	ENST00000354650.7_FYN_trans || ENST00000305786.7_CYCS_trans || ENST00000350243.10_DUOXA2_trans || ENST00000573078.5_ACOX1_trans || ENST00000270142.11_SOD1_trans || ENST00000464878.5_NCF1_trans || ENST00000389995.4_SOD1_trans || ENST00000558422.5_DUOXA1_trans || ENST00000293217.10_ACOX1_trans	GENCODE-AD
ENST00000623708.1	3.39096e-05	0.0281357	0.0422799	hydrogen_peroxide	0.243411	0.00307118	POS	ENST00000368667.6_FYN_trans || ENST00000572047.5_ACOX1_trans || ENST00000305786.7_CYCS_trans || ENST00000534731.5_NOX4_trans || ENST00000561220.6_DUOX1_trans || ENST00000588969.5_STAT3_trans || ENST00000559014.5_DUOXA1_trans || ENST00000270142.11_SOD1_trans || ENST00000409764.5_CYCS_trans || ENST00000444946.6_SOD2_trans || ENST00000389995.4_SOD1_trans || ENST00000444836.5_MFN2_trans || ENST000002…	GENCODE-AD
ENST00000489686.5	0.00212808	0.037357	0.0189992	hydrogen_peroxide	0.242518	0.00318469	POS	ENST00000572047.5_ACOX1_trans || ENST00000321429.8_DUOX1_trans || ENST00000305786.7_CYCS_trans || ENST00000613425.4_DUOXA1_trans || ENST00000270142.11_SOD1_trans || ENST00000444946.6_SOD2_trans || ENST00000389995.4_SOD1_trans || ENST00000558422.5_DUOXA1_trans || ENST00000404395.3_STAT3_trans	GENCODE-AD
ENST00000443046.5	0.000325418	0.0282358	0.0419097	hydrogen_peroxide	0.241183	0.00336147	unRegulated		GENCODE-AD
ENST00000452883.5	5.52818e-05	0.0263236	0.0496045	hydrogen_peroxide	0.238591	0.00373015	POS	ENST00000572047.5_ACOX1_trans || ENST00000305786.7_CYCS_trans || ENST00000534731.5_NOX4_trans || ENST00000270142.11_SOD1_trans || ENST00000409764.5_CYCS_trans || ENST00000389995.4_SOD1_trans || ENST00000404395.3_STAT3_trans || ENST00000546260.5_SOD2_trans || ENST00000564148.1_MPV17L_trans	GENCODE-AD
ENST00000551566.1	5.48887e-05	0.0281914	0.0420735	hydrogen_peroxide	0.238418	0.00375595	POS	ENST00000321429.8_DUOX1_trans || ENST00000354650.7_FYN_trans || ENST00000305786.7_CYCS_trans || ENST00000573078.5_ACOX1_trans || ENST00000270142.11_SOD1_trans || ENST00000409764.5_CYCS_trans || ENST00000444946.6_SOD2_trans || ENST00000389995.4_SOD1_trans || ENST00000444836.5_MFN2_trans || ENST00000558422.5_DUOXA1_trans || ENST00000368678.8_FYN_trans || ENST00000337404.8_SOD2_trans || ENST00000546…	GENCODE-AD
ENST00000476142.1	0.000353478	0.0314157	0.0317403	hydrogen_peroxide	0.235877	0.00415473	unRegulated		GENCODE-AD
MSTRG.60231.13	0.000840526	0.0360245	0.0213046	hydrogen_peroxide	0.233907	0.00448961	unRegulated		GENCODE-AD
ENST00000521008.1	9.30034e-05	0.0366696	0.0201548	hydrogen_peroxide	0.233025	0.00464712	unRegulated		GENCODE-AD
ENST00000657656.1	0.000121452	0.0340675	0.0252211	hydrogen_peroxide	0.232211	0.00479698	POS	ENST00000305786.7_CYCS_trans || ENST00000270142.11_SOD1_trans || ENST00000409764.5_CYCS_trans || ENST00000389995.4_SOD1_trans || ENST00000444836.5_MFN2_trans	GENCODE-AD
ENST00000672145.1	2.7463e-05	0.0463148	0.00885144	hydrogen_peroxide	0.230392	0.00514759	unRegulated		GENCODE-AD
MSTRG.18155.1	0.000382401	0.0312564	0.0321831	hydrogen_peroxide	0.228813	0.00547045	POS	ENST00000321429.8_DUOX1_trans || ENST00000305786.7_CYCS_trans || ENST00000270142.11_SOD1_trans || ENST00000591857.5_ACOX1_trans || ENST00000409764.5_CYCS_trans || ENST00000389995.4_SOD1_trans || ENST00000528341.5_NOX4_trans	GENCODE-AD
MSTRG.7660.6	0.00254598	0.0314513	0.031642	hydrogen_peroxide	0.228784	0.00547656	POS	ENST00000321429.8_DUOX1_trans || ENST00000305786.7_CYCS_trans || ENST00000270142.11_SOD1_trans || ENST00000591857.5_ACOX1_trans || ENST00000559013.5_DUOXA1_trans || ENST00000409764.5_CYCS_trans || ENST00000389995.4_SOD1_trans || ENST00000559219.1_DUOX1_trans	GENCODE-AD
ENST00000634919.1	-0.000211109	0.0318569	0.0305457	hydrogen_peroxide	0.227427	0.00576836	unRegulated		GENCODE-AD
ENST00000438680.1	8.7223e-05	0.0548655	0.00429657	hydrogen_peroxide	0.223424	0.00671225	POS	ENST00000558383.1_DUOX2_trans || ENST00000572047.5_ACOX1_trans || ENST00000321429.8_DUOX1_trans || ENST00000350243.10_DUOXA2_trans || ENST00000270142.11_SOD1_trans || ENST00000396385.4_MPV17L_trans || ENST00000444946.6_SOD2_trans || ENST00000261623.8_CYBA_trans || ENST00000527626.5_NOX4_trans || ENST00000673669.1_CTNS_trans || ENST00000404395.3_STAT3_trans || ENST00000564148.1_MPV17L_trans	GENCODE-AD
ENST00000632077.1	0.000209099	0.0304004	0.0346757	hydrogen_peroxide	0.222462	0.00695857	POS	ENST00000305786.7_CYCS_trans || ENST00000270142.11_SOD1_trans || ENST00000396385.4_MPV17L_trans || ENST00000389995.4_SOD1_trans || ENST00000527626.5_NOX4_trans || ENST00000558422.5_DUOXA1_trans	GENCODE-AD
ENST00000483595.1	7.70584e-05	0.0300746	0.0356757	hydrogen_peroxide	0.221148	0.00730805	POS	ENST00000354650.7_FYN_trans || ENST00000305786.7_CYCS_trans || ENST00000452684.2_SOD2_trans || ENST00000367054.6_SOD2_trans || ENST00000270142.11_SOD1_trans || ENST00000389995.4_SOD1_trans || ENST00000528341.5_NOX4_trans || ENST00000337404.8_SOD2_trans || ENST00000561166.1_DUOX1_trans || ENST00000564148.1_MPV17L_trans	GENCODE-AD
MSTRG.62318.8	6.22856e-05	0.0367193	0.0200688	hydrogen_peroxide	0.221013	0.00734479	unRegulated		GENCODE-AD
MSTRG.23191.9	0.00328715	0.0427905	0.0119415	hydrogen_peroxide	0.220225	0.00756286	POS	ENST00000491885.6_FYN_trans || ENST00000455062.2_NCF1_trans || ENST00000305786.7_CYCS_trans || ENST00000270142.11_SOD1_trans || ENST00000396385.4_MPV17L_trans || ENST00000444946.6_SOD2_trans || ENST00000389995.4_SOD1_trans || ENST00000444836.5_MFN2_trans || ENST00000564148.1_MPV17L_trans	GENCODE-AD
ENST00000475435.5	0.000409212	0.0278021	0.0435388	hydrogen_peroxide	0.220159	0.00758116	POS	ENST00000491885.6_FYN_trans || ENST00000305786.7_CYCS_trans || ENST00000563526.5_CYBA_trans || ENST00000452684.2_SOD2_trans || ENST00000588969.5_STAT3_trans || ENST00000270142.11_SOD1_trans || ENST00000409764.5_CYCS_trans || ENST00000444946.6_SOD2_trans || ENST00000389995.4_SOD1_trans || ENST00000293217.10_ACOX1_trans || ENST00000235329.10_MFN2_trans || ENST00000379727.8_CYP1A1_trans || ENST00000…	GENCODE-AD
ENST00000533587.5	7.52689e-05	0.0380644	0.0178806	hydrogen_peroxide	0.217254	0.0084368	POS	ENST00000305786.7_CYCS_trans || ENST00000270142.11_SOD1_trans || ENST00000444946.6_SOD2_trans || ENST00000389995.4_SOD1_trans || ENST00000585517.5_STAT3_trans	GENCODE-AD
ENST00000526430.1	0.000333759	0.0755749	0.000752205	hydrogen_peroxide	0.217241	0.00844082	POS	ENST00000389272.7_STAT3_trans || ENST00000321429.8_DUOX1_trans || ENST00000305786.7_CYCS_trans || ENST00000270142.11_SOD1_trans || ENST00000389995.4_SOD1_trans || ENST00000337404.8_SOD2_trans || ENST00000559219.1_DUOX1_trans || ENST00000378588.5_CYBB_trans	GENCODE-AD
ENST00000437462.5	0.000111728	0.0406173	0.0143723	hydrogen_peroxide	0.216853	0.0085615	unRegulated		GENCODE-AD
ENST00000441013.5	0.000156286	0.0401848	0.0149131	hydrogen_peroxide	0.216841	0.0085652	unRegulated		GENCODE-AD
ENST00000489609.5	0.000213069	0.0315542	0.0313602	hydrogen_peroxide	0.216011	0.00882845	unRegulated		GENCODE-AD
MSTRG.49810.1	0.000379742	0.0342885	0.0247441	hydrogen_peroxide	0.21535	0.00904325	unRegulated		GENCODE-AD
ENST00000485486.1	0.000109514	0.0344418	0.0244186	hydrogen_peroxide	0.214781	0.00923161	unRegulated		GENCODE-AD
ENST00000476246.5	4.85061e-05	0.0426053	0.0121313	hydrogen_peroxide	0.214634	0.00928093	POS	ENST00000305786.7_CYCS_trans || ENST00000534731.5_NOX4_trans || ENST00000270142.11_SOD1_trans || ENST00000591857.5_ACOX1_trans || ENST00000389995.4_SOD1_trans || ENST00000532825.5_NOX4_trans || ENST00000546260.5_SOD2_trans	GENCODE-AD
ENST00000466065.1	0.000369811	0.0474518	0.00803819	hydrogen_peroxide	0.213244	0.00975823	POS	ENST00000491885.6_FYN_trans || ENST00000305786.7_CYCS_trans || ENST00000588969.5_STAT3_trans || ENST00000270142.11_SOD1_trans || ENST00000409764.5_CYCS_trans || ENST00000444946.6_SOD2_trans || ENST00000389995.4_SOD1_trans || ENST00000267803.8_DUOXA1_trans || ENST00000379727.8_CYP1A1_trans || ENST00000673669.1_CTNS_trans || ENST00000404395.3_STAT3_trans || ENST00000378588.5_CYBB_trans	GENCODE-AD
ENST00000477938.5	0.00034447	0.060592	0.00265258	hydrogen_peroxide	0.210327	0.0108307	POS	ENST00000321429.8_DUOX1_trans || ENST00000354650.7_FYN_trans || ENST00000305786.7_CYCS_trans || ENST00000573078.5_ACOX1_trans || ENST00000270142.11_SOD1_trans || ENST00000396385.4_MPV17L_trans || ENST00000409764.5_CYCS_trans || ENST00000389995.4_SOD1_trans || ENST00000532825.5_NOX4_trans || ENST00000444836.5_MFN2_trans || ENST00000381870.8_CTNS_trans || ENST00000379727.8_CYP1A1_trans || ENST00000…	GENCODE-AD
ENST00000526615.6	0.000169942	0.0447976	0.0100679	hydrogen_peroxide	0.209436	0.0111785	POS	ENST00000572047.5_ACOX1_trans || ENST00000321429.8_DUOX1_trans || ENST00000305786.7_CYCS_trans || ENST00000559014.5_DUOXA1_trans || ENST00000270142.11_SOD1_trans || ENST00000559013.5_DUOXA1_trans || ENST00000389995.4_SOD1_trans || ENST00000558996.5_DUOXA1_trans || ENST00000404395.3_STAT3_trans || ENST00000546260.5_SOD2_trans || ENST00000564148.1_MPV17L_trans	GENCODE-AD
ENST00000472388.1	0.000970661	0.0529081	0.00506785	hydrogen_peroxide	0.20885	0.0114124	POS	ENST00000305786.7_CYCS_trans || ENST00000270142.11_SOD1_trans || ENST00000409764.5_CYCS_trans || ENST00000389995.4_SOD1_trans || ENST00000558422.5_DUOXA1_trans || ENST00000293217.10_ACOX1_trans || ENST00000235329.10_MFN2_trans || ENST00000263317.9_NOX4_trans || ENST00000337404.8_SOD2_trans	GENCODE-AD
MSTRG.36714.27	0.000719965	0.0312914	0.0320854	hydrogen_peroxide	0.208691	0.0114767	POS	ENST00000572047.5_ACOX1_trans || ENST00000564596.5_CYP1A1_trans || ENST00000561220.6_DUOX1_trans || ENST00000270142.11_SOD1_trans || ENST00000591857.5_ACOX1_trans || ENST00000389995.4_SOD1_trans || ENST00000267803.8_DUOXA1_trans || ENST00000528341.5_NOX4_trans	GENCODE-AD
ENST00000561265.1	0.000357109	0.034975	0.0233206	hydrogen_peroxide	0.206987	0.0121851	POS	ENST00000270142.11_SOD1_trans || ENST00000444946.6_SOD2_trans || ENST00000368682.7_FYN_trans || ENST00000381870.8_CTNS_trans || ENST00000379727.8_CYP1A1_trans || ENST00000404395.3_STAT3_trans || ENST00000462269.1_STAT3_trans || ENST00000378588.5_CYBB_trans	GENCODE-AD
ENST00000487133.1	2.78901e-05	0.0342781	0.0247662	hydrogen_peroxide	0.206598	0.0123518	unRegulated		GENCODE-AD
MSTRG.56595.41	0.000729948	0.0614849	0.0024606	hydrogen_peroxide	0.20572	0.0127362	unRegulated		GENCODE-AD
ENST00000468283.1	-0.000114173	0.0291922	0.0385377	hydrogen_peroxide	0.205603	0.012788	POS	ENST00000491885.6_FYN_trans || ENST00000572047.5_ACOX1_trans || ENST00000321429.8_DUOX1_trans || ENST00000305786.7_CYCS_trans || ENST00000563526.5_CYBA_trans || ENST00000264657.9_STAT3_trans || ENST00000588969.5_STAT3_trans || ENST00000567032.5_CYP1A1_trans || ENST00000270142.11_SOD1_trans || ENST00000449343.6_NCF1_trans || ENST00000444946.6_SOD2_trans || ENST00000267803.8_DUOXA1_trans || ENST000…	GENCODE-AD
MSTRG.23128.34	0.00131969	0.0396789	0.0155721	hydrogen_peroxide	0.204344	0.0133597	POS	ENST00000270142.11_SOD1_trans || ENST00000567174.5_CYBA_trans || ENST00000368682.7_FYN_trans || ENST00000673965.1_CTNS_trans || ENST00000444836.5_MFN2_trans || ENST00000381870.8_CTNS_trans || ENST00000301608.8_ACOX1_trans || ENST00000378588.5_CYBB_trans	GENCODE-AD
MSTRG.14108.23	-0.000115547	0.0289949	0.0392095	hydrogen_peroxide	0.200945	0.0150149	POS	ENST00000572047.5_ACOX1_trans || ENST00000321429.8_DUOX1_trans || ENST00000305786.7_CYCS_trans || ENST00000452684.2_SOD2_trans || ENST00000588969.5_STAT3_trans || ENST00000573078.5_ACOX1_trans || ENST00000270142.11_SOD1_trans || ENST00000409764.5_CYCS_trans || ENST00000444946.6_SOD2_trans || ENST00000525278.1_NOX4_trans || ENST00000673965.1_CTNS_trans || ENST00000444836.5_MFN2_trans || ENST000004…	GENCODE-AD
ENST00000591161.1	6.14485e-05	0.0349335	0.0234043	hydrogen_peroxide	0.199013	0.0160337	POS	ENST00000270142.11_SOD1_trans || ENST00000389995.4_SOD1_trans || ENST00000564148.1_MPV17L_trans	GENCODE-AD
ENST00000562947.5	0.000155323	0.0280038	0.042773	hydrogen_peroxide	0.198753	0.0161751	POS	ENST00000491885.6_FYN_trans || ENST00000321429.8_DUOX1_trans || ENST00000305786.7_CYCS_trans || ENST00000270142.11_SOD1_trans || ENST00000389995.4_SOD1_trans || ENST00000558422.5_DUOXA1_trans || ENST00000546260.5_SOD2_trans || ENST00000378588.5_CYBB_trans	GENCODE-AD
ENST00000522880.1	0.00038563	0.0471852	0.00822186	hydrogen_peroxide	0.19268	0.0198048	unRegulated		GENCODE-AD
ENST00000492796.5	0.000348359	0.0403016	0.0147651	hydrogen_peroxide	0.192582	0.0198689	POS	ENST00000305786.7_CYCS_trans || ENST00000452684.2_SOD2_trans || ENST00000588969.5_STAT3_trans || ENST00000270142.11_SOD1_trans || ENST00000396385.4_MPV17L_trans || ENST00000444946.6_SOD2_trans || ENST00000389995.4_SOD1_trans || ENST00000444836.5_MFN2_trans || ENST00000293217.10_ACOX1_trans || ENST00000404395.3_STAT3_trans || ENST00000337404.8_SOD2_trans || ENST00000564148.1_MPV17L_trans	GENCODE-AD
ENST00000657207.1	0.000466108	0.0609741	0.00256866	hydrogen_peroxide	0.191832	0.0203639	POS	ENST00000270142.11_SOD1_trans || ENST00000389995.4_SOD1_trans || ENST00000558422.5_DUOXA1_trans || ENST00000562201.5_CYP1A1_trans || ENST00000235329.10_MFN2_trans	GENCODE-AD
MSTRG.65674.130	0.00119028	0.0301659	0.0353924	hydrogen_peroxide	0.191425	0.0206371	unRegulated		GENCODE-AD
MSTRG.38556.2	0.000700772	0.0447927	0.010072	hydrogen_peroxide	0.191134	0.0208339	POS	ENST00000389272.7_STAT3_trans || ENST00000305786.7_CYCS_trans || ENST00000270142.11_SOD1_trans || ENST00000574776.6_CTNS_trans || ENST00000396385.4_MPV17L_trans || ENST00000444946.6_SOD2_trans || ENST00000389995.4_SOD1_trans || ENST00000444836.5_MFN2_trans || ENST00000535459.5_SOD2_trans || ENST00000546260.5_SOD2_trans	GENCODE-AD
ENST00000473353.1	0.00013888	0.0621959	0.00231773	hydrogen_peroxide	0.189166	0.0222111	unRegulated		GENCODE-AD
ENST00000580814.1	0.000693174	0.0305934	0.0340966	hydrogen_peroxide	0.187877	0.0231548	POS	ENST00000305786.7_CYCS_trans || ENST00000534731.5_NOX4_trans || ENST00000270142.11_SOD1_trans || ENST00000389995.4_SOD1_trans || ENST00000559219.1_DUOX1_trans	GENCODE-AD
MSTRG.5194.2	0.000261104	0.079176	0.000555456	hydrogen_peroxide	0.185092	0.0253113	POS	ENST00000270142.11_SOD1_trans || ENST00000529343.5_NOX4_trans || ENST00000567174.5_CYBA_trans || ENST00000558422.5_DUOXA1_trans	GENCODE-AD
MSTRG.35053.52	0.000144424	0.0303105	0.0349485	hydrogen_peroxide	0.18356	0.0265698	POS	ENST00000558383.1_DUOX2_trans || ENST00000305786.7_CYCS_trans || ENST00000270142.11_SOD1_trans || ENST00000396385.4_MPV17L_trans || ENST00000389995.4_SOD1_trans || ENST00000381870.8_CTNS_trans || ENST00000379727.8_CYP1A1_trans	GENCODE-AD
ENST00000590895.1	0.000861391	0.0619509	0.00236599	hydrogen_peroxide	0.181595	0.0282618	POS	ENST00000305786.7_CYCS_trans || ENST00000569359.5_CYBA_trans || ENST00000270142.11_SOD1_trans || ENST00000567174.5_CYBA_trans || ENST00000673669.1_CTNS_trans || ENST00000585517.5_STAT3_trans || ENST00000462269.1_STAT3_trans || ENST00000378588.5_CYBB_trans	GENCODE-AD
ENST00000462474.5	0.00122762	0.0340121	0.0253422	hydrogen_peroxide	0.18028	0.0294446	POS	ENST00000305786.7_CYCS_trans || ENST00000270142.11_SOD1_trans || ENST00000567174.5_CYBA_trans	GENCODE-AD
MSTRG.57730.8	4.79846e-05	0.0432201	0.0115127	hydrogen_peroxide	0.175715	0.0338833	unRegulated		GENCODE-AD
MSTRG.25895.3	-5.37215e-05	0.0335778	0.0263119	hydrogen_peroxide	0.17452	0.0351342	POS	ENST00000558383.1_DUOX2_trans || ENST00000321429.8_DUOX1_trans || ENST00000588969.5_STAT3_trans || ENST00000270142.11_SOD1_trans || ENST00000444836.5_MFN2_trans || ENST00000404395.3_STAT3_trans || ENST00000585517.5_STAT3_trans || ENST00000564148.1_MPV17L_trans	GENCODE-AD
ENST00000479052.5	2.34022e-05	0.0390111	0.0164877	hydrogen_peroxide	0.173562	0.036166	unRegulated		GENCODE-AD
ENST00000421253.1	0.000125625	0.0284443	0.0411495	hydrogen_peroxide	0.173512	0.0362207	unRegulated		GENCODE-AD
ENST00000495237.1	0.00010379	0.0286433	0.040437	hydrogen_peroxide	0.172248	0.0376215	POS	ENST00000305786.7_CYCS_trans || ENST00000270142.11_SOD1_trans || ENST00000409764.5_CYCS_trans || ENST00000389995.4_SOD1_trans || ENST00000559219.1_DUOX1_trans	GENCODE-AD
ENST00000434434.5	9.47778e-05	0.0359506	0.0214404	hydrogen_peroxide	0.172229	0.0376426	unRegulated		GENCODE-AD
ENST00000372274.5	0.000372291	0.0492989	0.00687467	hydrogen_peroxide	0.172201	0.0376742	POS	ENST00000491885.6_FYN_trans || ENST00000534731.5_NOX4_trans || ENST00000270142.11_SOD1_trans || ENST00000529343.5_NOX4_trans || ENST00000389995.4_SOD1_trans || ENST00000532825.5_NOX4_trans || ENST00000528341.5_NOX4_trans	GENCODE-AD
ENST00000568320.5	0.00127555	0.064594	0.00189436	hydrogen_peroxide	0.170225	0.0399586	POS	ENST00000354650.7_FYN_trans || ENST00000305786.7_CYCS_trans || ENST00000588969.5_STAT3_trans || ENST00000409764.5_CYCS_trans || ENST00000389995.4_SOD1_trans || ENST00000532825.5_NOX4_trans || ENST00000293217.10_ACOX1_trans || ENST00000379727.8_CYP1A1_trans || ENST00000263317.9_NOX4_trans || ENST00000559219.1_DUOX1_trans || ENST00000546260.5_SOD2_trans || ENST00000462269.1_STAT3_trans	GENCODE-AD
ENST00000412480.6	-0.000112224	0.0308309	0.033398	hydrogen_peroxide	0.170051	0.040165	POS	ENST00000491885.6_FYN_trans || ENST00000321429.8_DUOX1_trans || ENST00000305786.7_CYCS_trans || ENST00000452684.2_SOD2_trans || ENST00000588969.5_STAT3_trans || ENST00000270142.11_SOD1_trans || ENST00000396385.4_MPV17L_trans || ENST00000444836.5_MFN2_trans || ENST00000673669.1_CTNS_trans || ENST00000404395.3_STAT3_trans || ENST00000462269.1_STAT3_trans	GENCODE-AD
ENST00000460320.1	9.99225e-05	0.0312221	0.0322794	hydrogen_peroxide	0.167694	0.0430538	unRegulated		GENCODE-AD
MSTRG.44586.6	-0.000105994	0.0309843	0.0329549	hydrogen_peroxide	0.167639	0.0431236	unRegulated		GENCODE-AD
MSTRG.40238.12	0.00100218	0.0342682	0.0247876	hydrogen_peroxide	0.167056	0.0438651	POS	ENST00000572047.5_ACOX1_trans || ENST00000321429.8_DUOX1_trans || ENST00000588969.5_STAT3_trans || ENST00000270142.11_SOD1_trans || ENST00000389995.4_SOD1_trans || ENST00000444836.5_MFN2_trans || ENST00000559219.1_DUOX1_trans || ENST00000546260.5_SOD2_trans || ENST00000462269.1_STAT3_trans	GENCODE-AD
ENST00000637381.1	-0.000244268	0.0337296	0.0259687	hydrogen_peroxide	0.166478	0.0446108	POS	ENST00000321429.8_DUOX1_trans || ENST00000389995.4_SOD1_trans || ENST00000379727.8_CYP1A1_trans	GENCODE-AD
ENST00000582557.5	0.000246674	0.0389533	0.0165694	hydrogen_peroxide	0.162793	0.0496177	POS	ENST00000270142.11_SOD1_trans || ENST00000569630.5_CYP1A1_trans || ENST00000235329.10_MFN2_trans || ENST00000367055.8_SOD2_trans	GENCODE-AD
ENST00000494254.3	-0.000240886	0.0677581	0.00145179	hydrogen_peroxide	0.161911	0.0508837	unRegulated		GENCODE-AD
ENST00000664006.1	3.21513e-05	0.0650244	0.00182703	hydrogen_peroxide	0.152713	0.0657405	unRegulated		GENCODE-AD
ENST00000446836.5	0.000560895	0.0423425	0.0124059	hydrogen_peroxide	0.152404	0.0662951	unRegulated		GENCODE-AD
MSTRG.4625.13	-0.000480336	0.0396202	0.0156505	hydrogen_peroxide	0.14985	0.0710299	unRegulated		GENCODE-AD
ENST00000394223.2	0.00139973	0.0533065	0.00490029	hydrogen_peroxide	0.144323	0.0822144	unRegulated		GENCODE-AD
ENST00000496742.5	0.000651151	0.0297101	0.0368304	hydrogen_peroxide	0.143509	0.083975	unRegulated		GENCODE-AD
ENST00000669276.1	0.000149545	0.0374985	0.0187698	hydrogen_peroxide	0.142391	0.0864424	unRegulated		GENCODE-AD
MSTRG.35053.59	0.00039606	0.0367092	0.0200863	hydrogen_peroxide	0.140814	0.0900189	unRegulated		GENCODE-AD
ENST00000667180.1	0.000427906	0.0697174	0.00123125	hydrogen_peroxide	0.13794	0.0968421	unRegulated		GENCODE-AD
MSTRG.64769.40	0.000372996	0.0418481	0.0129397	hydrogen_peroxide	0.136589	0.100189	unRegulated		GENCODE-AD
ENST00000550798.1	-3.98285e-05	0.0389444	0.0165821	hydrogen_peroxide	0.136473	0.100479	unRegulated		GENCODE-AD
ENST00000595478.5	-0.00014286	0.0270227	0.0466334	hydrogen_peroxide	0.133301	0.108713	unRegulated		GENCODE-AD
MSTRG.56931.9	0.00114562	0.02861	0.0405553	hydrogen_peroxide	0.132452	0.111005	unRegulated		GENCODE-AD
ENST00000497139.5	0.00300272	0.0364543	0.0205313	hydrogen_peroxide	0.127702	0.124524	unRegulated		GENCODE-AD
ENST00000670226.1	-5.7759e-05	0.0278474	0.0433655	hydrogen_peroxide	0.124755	0.133528	unRegulated		GENCODE-AD
MSTRG.66433.1	-0.00104515	0.0443834	0.0104284	hydrogen_peroxide	0.120841	0.146251	unRegulated		GENCODE-AD
ENST00000503861.5	0.000229771	0.0603328	0.00271107	hydrogen_peroxide	0.119034	0.152423	unRegulated		GENCODE-AD
ENST00000558569.1	-0.000232686	0.0295604	0.0373158	hydrogen_peroxide	0.116321	0.16206	unRegulated		GENCODE-AD
ENST00000465184.1	0.0182713	0.0276124	0.0442719	hydrogen_peroxide	0.113889	0.171076	unRegulated		GENCODE-AD
MSTRG.60696.2	0.000674106	0.056009	0.00390178	hydrogen_peroxide	0.113345	0.173141	unRegulated		GENCODE-AD
ENST00000482068.1	-0.000455189	0.0280761	0.042502	hydrogen_peroxide	0.112908	0.174818	unRegulated		GENCODE-AD
MSTRG.53631.31	0.000507258	0.0345509	0.0241897	hydrogen_peroxide	0.108784	0.191204	unRegulated		GENCODE-AD
ENST00000392193.5	-3.6915e-05	0.0446919	0.0101586	hydrogen_peroxide	0.106795	0.199495	unRegulated		GENCODE-AD
MSTRG.68224.1	0.000258561	0.0315742	0.0313055	hydrogen_peroxide	0.105591	0.20464	unRegulated		GENCODE-AD
ENST00000544568.2	-0.000711277	0.0499808	0.00648943	hydrogen_peroxide	0.10559	0.204645	unRegulated		GENCODE-AD
ENST00000424587.7	0.0002173	0.0453272	0.00962509	hydrogen_peroxide	0.1035	0.213799	unRegulated		GENCODE-AD
ENST00000572721.1	0.000507397	0.0848546	0.000344119	hydrogen_peroxide	0.100965	0.225291	unRegulated		GENCODE-AD
ENST00000476437.1	-9.2299e-05	0.0301038	0.0355848	hydrogen_peroxide	0.099948	0.230022	unRegulated		GENCODE-AD
ENST00000543559.1	-0.0005291	0.0377063	0.0184382	hydrogen_peroxide	0.0993179	0.232987	unRegulated		GENCODE-AD
MSTRG.45210.17	-0.000322619	0.049091	0.00699664	hydrogen_peroxide	0.0984992	0.236881	unRegulated		GENCODE-AD
ENST00000436179.1	-0.000377862	0.038278	0.0175561	hydrogen_peroxide	0.0978868	0.239823	unRegulated		GENCODE-AD
ENST00000670881.1	-0.000167646	0.0325376	0.0287929	hydrogen_peroxide	0.097289	0.242719	unRegulated		GENCODE-AD
ENST00000594941.5	-0.000143063	0.0273086	0.0454726	hydrogen_peroxide	0.0955813	0.251127	unRegulated		GENCODE-AD
MSTRG.59150.10	-0.00078197	0.0286003	0.04059	hydrogen_peroxide	0.0933475	0.262426	unRegulated		GENCODE-AD
ENST00000658662.1	0.000845901	0.0312193	0.0322872	hydrogen_peroxide	0.0924859	0.266875	unRegulated		GENCODE-AD
ENST00000504124.5	0.000463835	0.0343066	0.0247054	hydrogen_peroxide	0.0910548	0.274379	unRegulated		GENCODE-AD
MSTRG.7929.36	-0.000418959	0.0301086	0.03557	hydrogen_peroxide	0.0902204	0.278818	unRegulated		GENCODE-AD
ENST00000413118.5	-0.000166574	0.0456203	0.0093886	hydrogen_peroxide	0.0856381	0.30406	unRegulated		GENCODE-AD
MSTRG.60079.11	-3.37828e-05	0.0369091	0.0197442	hydrogen_peroxide	0.0842192	0.312172	unRegulated		GENCODE-AD
ENST00000477966.1	-5.43035e-05	0.030603	0.0340681	hydrogen_peroxide	0.0831675	0.318275	unRegulated		GENCODE-AD
ENST00000591936.1	-0.000359221	0.0297831	0.0365961	hydrogen_peroxide	0.0824808	0.322301	unRegulated		GENCODE-AD
ENST00000613412.1	-0.000219279	0.0501888	0.00637631	hydrogen_peroxide	0.0765215	0.358612	unRegulated		GENCODE-AD
ENST00000644160.1	0.000256548	0.0284123	0.0412652	hydrogen_peroxide	0.0757292	0.363625	unRegulated		GENCODE-AD
MSTRG.26951.35	0.00435568	0.0362905	0.0208225	hydrogen_peroxide	0.0741714	0.373606	unRegulated		GENCODE-AD
ENST00000513869.1	-9.8717e-05	0.027548	0.0445234	hydrogen_peroxide	0.070176	0.399962	unRegulated		GENCODE-AD
ENST00000474774.1	0.00084909	0.0772696	0.000652196	hydrogen_peroxide	0.0697407	0.402899	unRegulated		GENCODE-AD
ENST00000488053.1	-0.00018773	0.0383668	0.017423	hydrogen_peroxide	0.0628555	0.451027	unRegulated		GENCODE-AD
MSTRG.6615.2	-0.000280285	0.0306159	0.0340298	hydrogen_peroxide	0.0613296	0.462113	unRegulated		GENCODE-AD
ENST00000593892.5	0.0187684	0.0943745	0.000153834	hydrogen_peroxide	0.0595895	0.474937	unRegulated		GENCODE-AD
ENST00000665555.1	-0.000219969	0.0267386	0.047818	hydrogen_peroxide	0.0595805	0.475004	unRegulated		GENCODE-AD
ENST00000477666.1	-0.000118107	0.0276617	0.0440798	hydrogen_peroxide	0.0512013	0.539379	unRegulated		GENCODE-AD
ENST00000634619.2	0.00185789	0.0269116	0.0470931	hydrogen_peroxide	0.0501527	0.547729	unRegulated		GENCODE-AD
ENST00000502786.1	-0.000152484	0.0305104	0.0343443	hydrogen_peroxide	0.0494272	0.553543	unRegulated		GENCODE-AD
ENST00000430911.5	0.000872754	0.0590208	0.0030276	hydrogen_peroxide	0.0468219	0.574663	unRegulated		GENCODE-AD
ENST00000529548.1	-0.00479445	0.043139	0.0115924	hydrogen_peroxide	0.0411075	0.622265	unRegulated		GENCODE-AD
MSTRG.7573.16	-0.000652718	0.0319949	0.0301818	hydrogen_peroxide	0.0408008	0.624867	unRegulated		GENCODE-AD
ENST00000487951.1	-0.000329465	0.031794	0.0307133	hydrogen_peroxide	0.0401049	0.630789	unRegulated		GENCODE-AD
ENST00000480955.1	-0.000531754	0.0470779	0.00829691	hydrogen_peroxide	0.0398322	0.633116	unRegulated		GENCODE-AD
MSTRG.52604.14	-0.00158153	0.0296026	0.0371782	hydrogen_peroxide	0.0383255	0.646036	unRegulated		GENCODE-AD
ENST00000567829.1	0.000106994	0.0326249	0.0285758	hydrogen_peroxide	0.0382433	0.646743	unRegulated		GENCODE-AD
MSTRG.61664.41	-0.000739315	0.0422787	0.0124735	hydrogen_peroxide	0.036231	0.664172	unRegulated		GENCODE-AD
ENST00000571074.5	0.0062175	0.0827607	0.000410607	hydrogen_peroxide	0.0318067	0.703118	unRegulated		GENCODE-AD
MSTRG.55229.1	-0.00311135	0.073122	0.000924654	hydrogen_peroxide	0.0278149	0.738935	unRegulated		GENCODE-AD
MSTRG.63000.73	-0.000338129	0.0424839	0.0122574	hydrogen_peroxide	0.0268055	0.748085	unRegulated		GENCODE-AD
ENST00000488787.5	-0.000124368	0.0349838	0.0233029	hydrogen_peroxide	0.0250066	0.764478	unRegulated		GENCODE-AD
ENST00000476518.1	-0.000192392	0.0289016	0.0395314	hydrogen_peroxide	0.0241218	0.77258	unRegulated		GENCODE-AD
MSTRG.47240.1	-0.000786153	0.048087	0.00761718	hydrogen_peroxide	0.021768	0.794251	unRegulated		GENCODE-AD
MSTRG.68041.3	-0.000262861	0.0278623	0.0433085	hydrogen_peroxide	0.0213772	0.797865	unRegulated		GENCODE-AD
ENST00000476114.5	-0.000192284	0.0329899	0.027686	hydrogen_peroxide	0.0178422	0.83074	unRegulated		GENCODE-AD
ENST00000493426.1	-0.000844797	0.0477428	0.0078425	hydrogen_peroxide	0.0147179	0.860044	unRegulated		GENCODE-AD
ENST00000546659.1	-9.25379e-05	0.0308243	0.0334173	hydrogen_peroxide	0.013737	0.869285	unRegulated		GENCODE-AD
ENST00000561476.1	-8.19334e-05	0.0445948	0.0102428	hydrogen_peroxide	0.0134241	0.872238	unRegulated		GENCODE-AD
ENST00000574801.5	-0.000233471	0.0290833	0.0389069	hydrogen_peroxide	0.0129014	0.877172	unRegulated		GENCODE-AD
MSTRG.23207.1	-0.000406079	0.0405368	0.0144714	hydrogen_peroxide	0.0112173	0.893103	unRegulated		GENCODE-AD
ENST00000519325.1	-0.000149303	0.0275519	0.0445079	hydrogen_peroxide	0.00717924	0.931464	unRegulated		GENCODE-AD
ENST00000553979.1	-3.24468e-05	0.0284763	0.041034	hydrogen_peroxide	0.00713056	0.931928	unRegulated		GENCODE-AD
ENST00000431604.1	-0.000383706	0.0424237	0.0123204	hydrogen_peroxide	0.00677944	0.935273	unRegulated		GENCODE-AD
ENST00000410052.1	-5.73452e-05	0.0271809	0.0459874	hydrogen_peroxide	0.00579571	0.944649	unRegulated		GENCODE-AD
MSTRG.16095.20	-0.000215379	0.0295005	0.0375116	hydrogen_peroxide	0.00142847	0.986347	unRegulated		GENCODE-AD
MSTRG.64529.17	-0.000578167	0.033078	0.0274753	hydrogen_peroxide	0.000859778	0.991782	unRegulated		GENCODE-AD
MSTRG.36632.28	-0.000238703	0.0358856	0.0215608	hydrogen_peroxide	0.000531172	0.994923	unRegulated		GENCODE-AD
ENST00000469400.1	-0.000232571	0.0315802	0.0312894	hydrogen_peroxide	-0.00436936	0.958257	unRegulated		GENCODE-AD
ENST00000452726.1	-0.000822866	0.0698075	0.00122196	hydrogen_peroxide	-0.00845414	0.919332	unRegulated		GENCODE-AD
ENST00000593781.5	-0.000138022	0.0377069	0.0184372	hydrogen_peroxide	-0.00903881	0.913774	unRegulated		GENCODE-AD
MSTRG.30139.1	-0.00037537	0.0523348	0.00531913	hydrogen_peroxide	-0.0100922	0.903771	unRegulated		GENCODE-AD
ENST00000505543.5	-0.000246543	0.0413261	0.0135286	hydrogen_peroxide	-0.0110806	0.894398	unRegulated		GENCODE-AD
ENST00000569574.1	-0.00110963	0.0413498	0.0135014	hydrogen_peroxide	-0.0113957	0.891414	unRegulated		GENCODE-AD
MSTRG.27701.24	-0.000194469	0.0266178	0.0483311	hydrogen_peroxide	-0.0118729	0.886897	unRegulated		GENCODE-AD
MSTRG.39637.13	-0.000151574	0.033798	0.0258155	hydrogen_peroxide	-0.0138493	0.868227	unRegulated		GENCODE-AD
MSTRG.11680.48	0.000639828	0.0435301	0.0112131	hydrogen_peroxide	-0.0139368	0.867402	unRegulated		GENCODE-AD
MSTRG.6908.41	-0.000120376	0.0439839	0.0107886	hydrogen_peroxide	-0.0173546	0.835299	unRegulated		GENCODE-AD
ENST00000468267.1	-0.000100402	0.0587481	0.00309791	hydrogen_peroxide	-0.0176193	0.832824	unRegulated		GENCODE-AD
MSTRG.55717.19	-0.000823924	0.0584869	0.00316679	hydrogen_peroxide	-0.0238661	0.774926	unRegulated		GENCODE-AD
MSTRG.24929.14	-0.000349722	0.0323767	0.0291977	hydrogen_peroxide	-0.0238682	0.774907	unRegulated		GENCODE-AD
MSTRG.39207.7	-0.000327839	0.0349955	0.0232793	hydrogen_peroxide	-0.0239376	0.77427	unRegulated		GENCODE-AD
ENST00000515880.5	-1.98333e-05	0.0447533	0.0101058	hydrogen_peroxide	-0.0275651	0.741196	unRegulated		GENCODE-AD
ENST00000564354.1	-0.000174036	0.041249	0.0136179	hydrogen_peroxide	-0.0278834	0.738315	unRegulated		GENCODE-AD
MSTRG.37954.1	-3.16876e-05	0.0307418	0.0336584	hydrogen_peroxide	-0.0301182	0.718194	unRegulated		GENCODE-AD
ENST00000565727.5	-0.000429872	0.0692217	0.00128367	hydrogen_peroxide	-0.031495	0.705893	unRegulated		GENCODE-AD
ENST00000442232.1	-9.88537e-05	0.0419557	0.0128216	hydrogen_peroxide	-0.0318947	0.702335	unRegulated		GENCODE-AD
MSTRG.58902.117	-0.000113044	0.0378196	0.0182598	hydrogen_peroxide	-0.032914	0.693294	unRegulated		GENCODE-AD
MSTRG.29443.13	-0.000180604	0.0405806	0.0144173	hydrogen_peroxide	-0.0332533	0.690293	unRegulated		GENCODE-AD
ENST00000527259.5	-0.000179039	0.063504	0.00207624	hydrogen_peroxide	-0.0356993	0.668808	unRegulated		GENCODE-AD
MSTRG.43908.15	-0.0001968	0.0290635	0.0389747	hydrogen_peroxide	-0.0366712	0.660344	unRegulated		GENCODE-AD
MSTRG.54905.28	-4.86412e-05	0.0513381	0.00578617	hydrogen_peroxide	-0.0373725	0.654262	unRegulated		GENCODE-AD
MSTRG.68974.1	-0.000165824	0.0518253	0.00555291	hydrogen_peroxide	-0.0384201	0.645221	unRegulated		GENCODE-AD
ENST00000437589.3	-0.000268484	0.0596748	0.00286545	hydrogen_peroxide	-0.0394924	0.636019	unRegulated		GENCODE-AD
MSTRG.6908.30	-0.000288696	0.0411262	0.0137614	hydrogen_peroxide	-0.0401876	0.630083	unRegulated		GENCODE-AD
MSTRG.63654.36	-9.47118e-05	0.0645654	0.00189892	hydrogen_peroxide	-0.0455067	0.585468	unRegulated		GENCODE-AD
MSTRG.23238.9	-0.000672127	0.0597447	0.00284864	hydrogen_peroxide	-0.0457223	0.58369	unRegulated		GENCODE-AD
MSTRG.20025.1	-0.000858672	0.0426941	0.0120399	hydrogen_peroxide	-0.048424	0.561631	unRegulated		GENCODE-AD
ENST00000654502.1	-0.000207306	0.0302409	0.0351616	hydrogen_peroxide	-0.0496723	0.551575	unRegulated		GENCODE-AD
MSTRG.66424.3	-6.74854e-05	0.0530302	0.00501588	hydrogen_peroxide	-0.0502568	0.546897	unRegulated		GENCODE-AD
MSTRG.67070.38	-0.00163282	0.0487647	0.00719248	hydrogen_peroxide	-0.050571	0.54439	unRegulated		GENCODE-AD
MSTRG.1486.53	-0.00141938	0.0295071	0.0374899	hydrogen_peroxide	-0.0521334	0.53201	unRegulated		GENCODE-AD
ENST00000488735.1	-0.000159081	0.0344642	0.0243716	hydrogen_peroxide	-0.0554275	0.506378	unRegulated		GENCODE-AD
ENST00000467254.1	-0.000161294	0.0289536	0.0393517	hydrogen_peroxide	-0.0574558	0.490922	unRegulated		GENCODE-AD
MSTRG.35546.1	-0.000298354	0.0375227	0.0187309	hydrogen_peroxide	-0.0579854	0.486928	unRegulated		GENCODE-AD
MSTRG.63685.13	-9.55201e-05	0.0276319	0.0441959	hydrogen_peroxide	-0.0582193	0.48517	unRegulated		GENCODE-AD
MSTRG.51448.10	-0.00115867	0.0590063	0.00303131	hydrogen_peroxide	-0.0624176	0.454193	unRegulated		GENCODE-AD
ENST00000425186.2	-0.000110447	0.0263091	0.0496683	hydrogen_peroxide	-0.0647742	0.437301	unRegulated		GENCODE-AD
MSTRG.32617.15	0.000497335	0.0307065	0.0337622	hydrogen_peroxide	-0.064795	0.437154	unRegulated		GENCODE-AD
ENST00000513547.5	-0.000134852	0.0311753	0.0324111	hydrogen_peroxide	-0.0687109	0.409897	unRegulated		GENCODE-AD
MSTRG.58906.23	-0.0013224	0.0471977	0.00821311	hydrogen_peroxide	-0.0698638	0.402067	unRegulated		GENCODE-AD
MSTRG.17246.1	-0.000387003	0.0283714	0.0414136	hydrogen_peroxide	-0.0725073	0.384452	unRegulated		GENCODE-AD
MSTRG.55717.18	-0.00163467	0.0370751	0.0194647	hydrogen_peroxide	-0.0748468	0.369258	unRegulated		GENCODE-AD
ENST00000531504.5	-0.000171565	0.0471382	0.00825464	hydrogen_peroxide	-0.0779736	0.349538	unRegulated		GENCODE-AD
MSTRG.51063.4	-0.000338063	0.0335273	0.0264271	hydrogen_peroxide	-0.0780264	0.349211	unRegulated		GENCODE-AD
ENST00000507245.1	-7.96243e-05	0.103089	7.33656e-05	hydrogen_peroxide	-0.0781289	0.348576	unRegulated		GENCODE-AD
MSTRG.500.1	-0.000465776	0.0307334	0.0336832	hydrogen_peroxide	-0.0789342	0.343615	unRegulated		GENCODE-AD
MSTRG.50518.14	-0.00125711	0.0290313	0.0390848	hydrogen_peroxide	-0.0797847	0.338425	unRegulated		GENCODE-AD
MSTRG.50518.164	-0.00144544	0.0618236	0.00239147	hydrogen_peroxide	-0.0821251	0.3244	unRegulated		GENCODE-AD
ENST00000429176.5	-0.000199675	0.0272358	0.0457651	hydrogen_peroxide	-0.083	0.319254	unRegulated		GENCODE-AD
ENST00000483472.1	-0.000706757	0.0675712	0.0014748	hydrogen_peroxide	-0.0849521	0.307965	unRegulated		GENCODE-AD
ENST00000427019.1	-0.000147213	0.0417514	0.0130468	hydrogen_peroxide	-0.0868231	0.297394	unRegulated		GENCODE-AD
ENST00000649171.2	-0.000346108	0.0262805	0.0497944	hydrogen_peroxide	-0.0869069	0.296926	unRegulated		GENCODE-AD
MSTRG.53848.8	-0.000409393	0.0532461	0.00492536	hydrogen_peroxide	-0.0876662	0.292709	unRegulated		GENCODE-AD
MSTRG.65487.489	-0.000125067	0.0561772	0.00384686	hydrogen_peroxide	-0.0878983	0.291428	unRegulated		GENCODE-AD
MSTRG.64350.13	-1.60673e-05	0.0263739	0.0493846	hydrogen_peroxide	-0.0910128	0.274601	unRegulated		GENCODE-AD
MSTRG.51303.673	-0.000143755	0.0384712	0.0172678	hydrogen_peroxide	-0.0944956	0.256576	unRegulated		GENCODE-AD
MSTRG.60809.1	-0.00114574	0.0916086	0.000194445	hydrogen_peroxide	-0.0979037	0.239741	unRegulated		GENCODE-AD
MSTRG.34869.6	-4.18738e-05	0.0363663	0.0206873	hydrogen_peroxide	-0.0981616	0.2385	unRegulated		GENCODE-AD
MSTRG.837.109	-0.000824983	0.037685	0.0184718	hydrogen_peroxide	-0.0988464	0.235224	unRegulated		GENCODE-AD
MSTRG.68371.9	-0.00088779	0.0338262	0.0257527	hydrogen_peroxide	-0.0990431	0.234289	unRegulated		GENCODE-AD
MSTRG.27438.91	-0.000829945	0.0491281	0.00697472	hydrogen_peroxide	-0.099264	0.233242	unRegulated		GENCODE-AD
ENST00000529056.1	-0.000383062	0.0317096	0.0309394	hydrogen_peroxide	-0.0994939	0.232156	unRegulated		GENCODE-AD
MSTRG.33643.63	0.000567245	0.0304402	0.0345553	hydrogen_peroxide	-0.101636	0.222205	unRegulated		GENCODE-AD
ENST00000663209.1	-5.37179e-05	0.0286611	0.0403741	hydrogen_peroxide	-0.101973	0.22067	unRegulated		GENCODE-AD
ENST00000479398.5	-0.000128573	0.0544871	0.00443583	hydrogen_peroxide	-0.102098	0.220102	unRegulated		GENCODE-AD
ENST00000479370.1	-0.000421619	0.0269439	0.0469589	hydrogen_peroxide	-0.102204	0.21962	unRegulated		GENCODE-AD
ENST00000653976.1	-0.000192783	0.0692921	0.00127609	hydrogen_peroxide	-0.103506	0.213772	unRegulated		GENCODE-AD
MSTRG.63637.14	-0.000653426	0.0279176	0.0430985	hydrogen_peroxide	-0.105266	0.206043	unRegulated		GENCODE-AD
MSTRG.12046.14	-0.00511898	0.0646999	0.00187757	hydrogen_peroxide	-0.110027	0.186152	unRegulated		GENCODE-AD
ENST00000564394.2	-0.000161831	0.0346891	0.0239029	hydrogen_peroxide	-0.113918	0.170965	unRegulated		GENCODE-AD
ENST00000547220.5	-0.000209881	0.0498085	0.00658465	hydrogen_peroxide	-0.116789	0.160365	unRegulated		GENCODE-AD
MSTRG.13537.3	-0.00636138	0.0809679	0.000477609	hydrogen_peroxide	-0.117684	0.157163	unRegulated		GENCODE-AD
MSTRG.2223.2	-3.8321e-05	0.0543599	0.00448367	hydrogen_peroxide	-0.118107	0.155666	unRegulated		GENCODE-AD
ENST00000560574.2	-0.000402833	0.0349912	0.0232879	hydrogen_peroxide	-0.118318	0.154924	unRegulated		GENCODE-AD
ENST00000442860.5	-0.000230808	0.0387262	0.0168948	hydrogen_peroxide	-0.118647	0.15377	unRegulated		GENCODE-AD
MSTRG.36318.1	-0.00261318	0.0373941	0.0189388	hydrogen_peroxide	-0.118909	0.152857	NEG	ENST00000572047.5_ACOX1_trans || ENST00000354650.7_FYN_trans || ENST00000569359.5_CYBA_trans || ENST00000573078.5_ACOX1_trans || ENST00000574776.6_CTNS_trans || ENST00000404395.3_STAT3_trans || ENST00000585517.5_STAT3_trans || ENST00000462269.1_STAT3_trans	GENCODE-AD
ENST00000655022.1	-0.000695545	0.0578328	0.0033461	hydrogen_peroxide	-0.119374	0.151248	unRegulated		GENCODE-AD
ENST00000643070.1	-0.000406182	0.10963	4.19789e-05	hydrogen_peroxide	-0.119535	0.150692	unRegulated		GENCODE-AD
ENST00000657408.1	-0.000279743	0.0532882	0.0049079	hydrogen_peroxide	-0.120418	0.147678	unRegulated		GENCODE-AD
MSTRG.51379.12	-6.81613e-05	0.0424086	0.0123362	hydrogen_peroxide	-0.12043	0.147637	unRegulated		GENCODE-AD
ENST00000615819.1	-9.34973e-05	0.0400327	0.0151082	hydrogen_peroxide	-0.121121	0.145312	unRegulated		GENCODE-AD
MSTRG.22155.85	-7.2365e-05	0.0614356	0.00247083	hydrogen_peroxide	-0.122631	0.140324	unRegulated		GENCODE-AD
MSTRG.63175.12	-0.000148686	0.0264471	0.0490657	hydrogen_peroxide	-0.124896	0.133088	unRegulated		GENCODE-AD
MSTRG.64627.53	-0.000104733	0.0262827	0.0497847	hydrogen_peroxide	-0.12547	0.1313	unRegulated		GENCODE-AD
ENST00000485444.1	0.000359621	0.0265223	0.0487407	hydrogen_peroxide	-0.125665	0.130696	unRegulated		GENCODE-AD
MSTRG.62933.3	-0.00062529	0.0674135	0.00149448	hydrogen_peroxide	-0.127154	0.126161	unRegulated		GENCODE-AD
ENST00000657589.1	-0.00053315	0.0368102	0.0199127	hydrogen_peroxide	-0.128004	0.123626	unRegulated		StringTie-MCI
MSTRG.42809.9	-0.00142444	0.0498881	0.00654051	hydrogen_peroxide	-0.128818	0.121238	unRegulated		StringTie-MCI
MSTRG.67399.35	-0.000164917	0.0797891	0.000527493	hydrogen_peroxide	-0.129635	0.118875	unRegulated		StringTie-MCI
ENST00000670305.1	-0.000409563	0.0766082	0.000689544	hydrogen_peroxide	-0.130439	0.116585	unRegulated		StringTie-MCI
ENST00000472108.1	-0.00265783	0.0335884	0.0262879	hydrogen_peroxide	-0.131146	0.1146	unRegulated		StringTie-MCI
MSTRG.15556.2	-0.000527567	0.0442675	0.0105317	hydrogen_peroxide	-0.132974	0.10959	unRegulated		StringTie-MCI
ENST00000639391.1	-0.000677298	0.0313717	0.0318619	hydrogen_peroxide	-0.133568	0.108	unRegulated		StringTie-MCI
ENST00000495734.1	-2.7922e-05	0.0407455	0.0142158	hydrogen_peroxide	-0.133632	0.107829	unRegulated		StringTie-MCI
ENST00000660344.1	-0.00016759	0.0659167	0.00169494	hydrogen_peroxide	-0.133674	0.107718	unRegulated		StringTie-MCI
ENST00000660091.1	-0.000177832	0.0277002	0.043931	hydrogen_peroxide	-0.133715	0.10761	unRegulated		StringTie-MCI
ENST00000460133.1	-0.000379831	0.0596699	0.00286663	hydrogen_peroxide	-0.133734	0.10756	unRegulated		StringTie-MCI
ENST00000578620.1	-0.00010052	0.0281144	0.0423592	hydrogen_peroxide	-0.134795	0.104772	unRegulated		StringTie-MCI
MSTRG.27552.10	-0.000416772	0.0500842	0.00643294	hydrogen_peroxide	-0.136348	0.100796	unRegulated		StringTie-MCI
MSTRG.60225.2	-0.000335176	0.0309235	0.0331298	hydrogen_peroxide	-0.137482	0.0979682	unRegulated		StringTie-MCI
MSTRG.66704.303	-9.88353e-05	0.0644489	0.00191762	hydrogen_peroxide	-0.138457	0.0955858	unRegulated		StringTie-MCI
ENST00000426923.2	-0.000465314	0.0306338	0.0339767	hydrogen_peroxide	-0.139217	0.0937617	unRegulated		StringTie-MCI
MSTRG.23803.5	-0.000737883	0.041771	0.013025	hydrogen_peroxide	-0.139875	0.092206	unRegulated		StringTie-MCI
MSTRG.63942.125	-4.16796e-05	0.0273945	0.0451294	hydrogen_peroxide	-0.142605	0.0859643	unRegulated		StringTie-MCI
ENST00000530229.5	-0.000107678	0.0346403	0.0240038	hydrogen_peroxide	-0.142747	0.085649	unRegulated		StringTie-MCI
ENST00000563000.5	-0.000663846	0.0664444	0.00162137	hydrogen_peroxide	-0.143276	0.0844842	unRegulated		StringTie-MCI
MSTRG.39137.45	-4.53738e-05	0.0618629	0.00238358	hydrogen_peroxide	-0.143368	0.0842815	unRegulated		StringTie-MCI
MSTRG.47879.3	-0.00203532	0.0282229	0.0419574	hydrogen_peroxide	-0.143623	0.0837269	unRegulated		StringTie-MCI
MSTRG.51063.3	-0.000276266	0.0305405	0.0342542	hydrogen_peroxide	-0.144381	0.0820894	unRegulated		StringTie-MCI
MSTRG.21866.1	-7.60544e-05	0.0650333	0.00182566	hydrogen_peroxide	-0.144858	0.0810736	unRegulated		StringTie-MCI
MSTRG.6557.1	-0.00150545	0.0327668	0.0282265	hydrogen_peroxide	-0.146688	0.0772657	unRegulated		StringTie-MCI
MSTRG.40729.16	-0.00028029	0.084104	0.000366621	hydrogen_peroxide	-0.147425	0.0757754	unRegulated		StringTie-MCI
ENST00000518961.1	-0.000607962	0.0433574	0.011379	hydrogen_peroxide	-0.148296	0.0740424	unRegulated		StringTie-MCI
MSTRG.15924.3	-0.000290095	0.0417568	0.0130408	hydrogen_peroxide	-0.149772	0.071179	unRegulated		StringTie-MCI
ENST00000657220.1	-7.14405e-05	0.0602512	0.00272977	hydrogen_peroxide	-0.151781	0.0674257	unRegulated		StringTie-MCI
MSTRG.34992.6	-4.89092e-05	0.0401073	0.0150122	hydrogen_peroxide	-0.155142	0.0615104	unRegulated		StringTie-MCI
ENST00000521574.1	-0.000675368	0.0813823	0.000461212	hydrogen_peroxide	-0.155229	0.0613629	unRegulated		StringTie-MCI
MSTRG.69190.2	-0.000329557	0.0370444	0.0195161	hydrogen_peroxide	-0.15568	0.0606028	unRegulated		StringTie-MCI
ENST00000552856.1	-8.8757e-05	0.0328594	0.0280008	hydrogen_peroxide	-0.156371	0.059456	unRegulated		StringTie-MCI
MSTRG.27410.2	-0.000633465	0.0285099	0.0409133	hydrogen_peroxide	-0.156644	0.0590074	unRegulated		StringTie-MCI
MSTRG.20982.94	-0.000810765	0.0477318	0.00784978	hydrogen_peroxide	-0.157557	0.0575278	unRegulated		StringTie-MCI
ENST00000517405.1	-0.000364109	0.0516275	0.00564643	hydrogen_peroxide	-0.159047	0.0551776	unRegulated		StringTie-MCI
MSTRG.8069.3	-0.000761743	0.0294167	0.0377878	hydrogen_peroxide	-0.159107	0.0550845	unRegulated		StringTie-MCI
MSTRG.59463.24	-6.26689e-05	0.0606233	0.00264562	hydrogen_peroxide	-0.159609	0.0543121	unRegulated		StringTie-MCI
ENST00000441693.2	-0.000497491	0.030966	0.0330072	hydrogen_peroxide	-0.16115	0.0519958	unRegulated		StringTie-MCI
MSTRG.51307.146	-0.000114174	0.0304351	0.0345708	hydrogen_peroxide	-0.161604	0.05133	unRegulated		StringTie-MCI
MSTRG.839.20	-0.00093827	0.0582383	0.00323379	hydrogen_peroxide	-0.16226	0.0503789	unRegulated		StringTie-MCI
ENST00000449637.1	-0.000227298	0.0278313	0.0434268	hydrogen_peroxide	-0.162581	0.049919	unRegulated		StringTie-MCI
ENST00000398808.3	-0.000428513	0.0297203	0.0367975	hydrogen_peroxide	-0.166294	0.0448501	NEG	ENST00000321429.8_DUOX1_trans || ENST00000588969.5_STAT3_trans || ENST00000270142.11_SOD1_trans || ENST00000368682.7_FYN_trans || ENST00000389995.4_SOD1_trans || ENST00000379727.8_CYP1A1_trans || ENST00000404395.3_STAT3_trans || ENST00000585517.5_STAT3_trans	StringTie-MCI
MSTRG.24402.1	-0.00286192	0.0458848	0.00918028	hydrogen_peroxide	-0.166407	0.0447025	NEG	ENST00000305786.7_CYCS_trans || ENST00000409764.5_CYCS_trans || ENST00000389995.4_SOD1_trans || ENST00000337404.8_SOD2_trans || ENST00000546260.5_SOD2_trans	StringTie-MCI
MSTRG.35353.20	-0.00122058	0.0293722	0.0379352	hydrogen_peroxide	-0.166485	0.0446009	NEG	ENST00000321429.8_DUOX1_trans || ENST00000591857.5_ACOX1_trans || ENST00000389995.4_SOD1_trans || ENST00000558422.5_DUOXA1_trans || ENST00000263317.9_NOX4_trans	StringTie-MCI
MSTRG.27671.90	-2.333e-05	0.0331164	0.0273842	hydrogen_peroxide	-0.168509	0.0420364	NEG	ENST00000270142.11_SOD1_trans || ENST00000558422.5_DUOXA1_trans	StringTie-MCI
MSTRG.30692.2	-0.000197563	0.030028	0.0358214	hydrogen_peroxide	-0.170889	0.0391787	NEG	ENST00000270142.11_SOD1_trans || ENST00000558422.5_DUOXA1_trans || ENST00000235329.10_MFN2_trans	StringTie-MCI
MSTRG.4206.3	-9.17849e-05	0.0554325	0.00409601	hydrogen_peroxide	-0.171791	0.0381391	NEG	ENST00000389272.7_STAT3_trans || ENST00000305786.7_CYCS_trans || ENST00000270142.11_SOD1_trans || ENST00000449343.6_NCF1_trans || ENST00000389995.4_SOD1_trans || ENST00000337404.8_SOD2_trans	StringTie-MCI
ENST00000568023.1	-7.83711e-05	0.0334302	0.0266502	hydrogen_peroxide	-0.173181	0.0365832	NEG	ENST00000270142.11_SOD1_trans || ENST00000379727.8_CYP1A1_trans	StringTie-MCI
ENST00000534770.1	-0.000148408	0.0516263	0.00564705	hydrogen_peroxide	-0.173736	0.0359771	NEG	ENST00000389272.7_STAT3_trans || ENST00000270142.11_SOD1_trans || ENST00000567174.5_CYBA_trans || ENST00000591857.5_ACOX1_trans || ENST00000462269.1_STAT3_trans	StringTie-MCI
MSTRG.24700.2	-0.000271081	0.035929	0.0214803	hydrogen_peroxide	-0.174398	0.0352647	NEG	ENST00000305786.7_CYCS_trans || ENST00000398421.6_NCF1_trans || ENST00000270142.11_SOD1_trans	StringTie-MCI
MSTRG.12856.7	-0.00498356	0.0357376	0.0218373	hydrogen_peroxide	-0.17463	0.0350174	NEG	ENST00000270142.11_SOD1_trans || ENST00000263317.9_NOX4_trans	StringTie-MCI
ENST00000672931.1	-0.000487614	0.0398033	0.0154074	hydrogen_peroxide	-0.175348	0.0342639	NEG	ENST00000567032.5_CYP1A1_trans || ENST00000270142.11_SOD1_trans || ENST00000389995.4_SOD1_trans	StringTie-MCI
MSTRG.10743.15	-0.000576537	0.0514895	0.00571263	hydrogen_peroxide	-0.177209	0.0323726	NEG	ENST00000561220.6_DUOX1_trans || ENST00000270142.11_SOD1_trans || ENST00000293217.10_ACOX1_trans || ENST00000337404.8_SOD2_trans	StringTie-MCI
MSTRG.48642.8	-0.000286526	0.0422897	0.0124618	hydrogen_peroxide	-0.177793	0.0317972	unRegulated		StringTie-MCI
MSTRG.74428.2	-0.000247252	0.0502997	0.00631684	hydrogen_peroxide	-0.17978	0.029905	unRegulated		StringTie-MCI
ENST00000465207.5	-0.000427144	0.0522001	0.00537993	hydrogen_peroxide	-0.181536	0.0283144	NEG	ENST00000270142.11_SOD1_trans || ENST00000464878.5_NCF1_trans || ENST00000558422.5_DUOXA1_trans	StringTie-MCI
ENST00000665411.1	-0.00408186	0.0639511	0.00199961	hydrogen_peroxide	-0.18157	0.0282838	NEG	ENST00000389272.7_STAT3_trans || ENST00000491885.6_FYN_trans || ENST00000572047.5_ACOX1_trans || ENST00000321429.8_DUOX1_trans || ENST00000270142.11_SOD1_trans || ENST00000389995.4_SOD1_trans || ENST00000368678.8_FYN_trans || ENST00000546260.5_SOD2_trans || ENST00000564148.1_MPV17L_trans	StringTie-MCI
MSTRG.71416.2	-1.80163e-05	0.0546058	0.00439166	hydrogen_peroxide	-0.183005	0.027039	unRegulated		StringTie-MCI
ENST00000485752.1	-0.00018066	0.0461549	0.00897232	hydrogen_peroxide	-0.18463	0.0256853	NEG	ENST00000305786.7_CYCS_trans || ENST00000270142.11_SOD1_trans	StringTie-MCI
ENST00000462250.2	-0.000776043	0.0518957	0.00551999	hydrogen_peroxide	-0.184734	0.0256009	NEG	ENST00000389272.7_STAT3_trans || ENST00000491885.6_FYN_trans || ENST00000321429.8_DUOX1_trans || ENST00000270142.11_SOD1_trans || ENST00000546260.5_SOD2_trans || ENST00000564148.1_MPV17L_trans	StringTie-MCI
MSTRG.55423.1	-0.000649932	0.0438202	0.0109398	hydrogen_peroxide	-0.184829	0.0255236	unRegulated		StringTie-MCI
ENST00000512656.1	-8.94773e-05	0.0437853	0.0109723	hydrogen_peroxide	-0.185665	0.0248541	unRegulated		StringTie-MCI
ENST00000666667.1	-0.00103733	0.0327187	0.0283444	hydrogen_peroxide	-0.186104	0.0245084	unRegulated		StringTie-MCI
ENST00000573120.5	-0.000843748	0.0478791	0.00775249	hydrogen_peroxide	-0.187858	0.0231685	NEG	ENST00000305786.7_CYCS_trans || ENST00000270142.11_SOD1_trans || ENST00000389995.4_SOD1_trans || ENST00000368678.8_FYN_trans || ENST00000546260.5_SOD2_trans || ENST00000378588.5_CYBB_trans	StringTie-MCI
MSTRG.48476.4	-0.000222808	0.0342485	0.0248297	hydrogen_peroxide	-0.18863	0.022599	unRegulated		StringTie-MCI
MSTRG.730.2	-0.000618494	0.0653295	0.00178075	hydrogen_peroxide	-0.189183	0.022199	NEG	ENST00000305786.7_CYCS_trans || ENST00000452684.2_SOD2_trans || ENST00000569359.5_CYBA_trans || ENST00000588969.5_STAT3_trans || ENST00000367054.6_SOD2_trans || ENST00000270142.11_SOD1_trans || ENST00000567174.5_CYBA_trans || ENST00000409764.5_CYCS_trans || ENST00000444946.6_SOD2_trans || ENST00000673965.1_CTNS_trans || ENST00000389995.4_SOD1_trans || ENST00000404395.3_STAT3_trans || ENST00000378…	StringTie-MCI
ENST00000584914.1	-0.000142309	0.0584234	0.00318377	hydrogen_peroxide	-0.189603	0.0218986	NEG	ENST00000305786.7_CYCS_trans || ENST00000270142.11_SOD1_trans || ENST00000444836.5_MFN2_trans	StringTie-MCI
MSTRG.72532.7	-0.00020769	0.0326365	0.0285471	hydrogen_peroxide	-0.189667	0.021853	unRegulated		StringTie-MCI
ENST00000562753.1	-9.49174e-05	0.0771296	0.000659928	hydrogen_peroxide	-0.190059	0.0215771	NEG	ENST00000270142.11_SOD1_trans || ENST00000389995.4_SOD1_trans || ENST00000235329.10_MFN2_trans || ENST00000379727.8_CYP1A1_trans || ENST00000673669.1_CTNS_trans	StringTie-MCI
MSTRG.31374.3	-6.48503e-05	0.0447531	0.0101059	hydrogen_peroxide	-0.19378	0.0190993	NEG	ENST00000305786.7_CYCS_trans || ENST00000588969.5_STAT3_trans || ENST00000270142.11_SOD1_trans || ENST00000389995.4_SOD1_trans || ENST00000235329.10_MFN2_trans || ENST00000379727.8_CYP1A1_trans || ENST00000263317.9_NOX4_trans || ENST00000337404.8_SOD2_trans || ENST00000585517.5_STAT3_trans	StringTie-MCI
MSTRG.33999.4	-0.000201186	0.0437987	0.0109598	hydrogen_peroxide	-0.195206	0.0182175	NEG	ENST00000305786.7_CYCS_trans || ENST00000270142.11_SOD1_trans || ENST00000389995.4_SOD1_trans	StringTie-MCI
ENST00000533203.1	-0.00029508	0.0547603	0.00433485	hydrogen_peroxide	-0.196606	0.0173862	NEG	ENST00000354650.7_FYN_trans || ENST00000305786.7_CYCS_trans || ENST00000270142.11_SOD1_trans	StringTie-MCI
ENST00000296877.3	-0.000496107	0.0348458	0.023582	hydrogen_peroxide	-0.197617	0.0168062	unRegulated		StringTie-MCI
MSTRG.66118.1	-2.09376e-05	0.0929131	0.000174111	hydrogen_peroxide	-0.198281	0.0164347	unRegulated		StringTie-MCI
MSTRG.48474.19	-0.00242009	0.111185	3.67479e-05	hydrogen_peroxide	-0.198794	0.0161528	unRegulated		StringTie-MCI
MSTRG.73635.90	-0.000532844	0.0518315	0.00555	hydrogen_peroxide	-0.199287	0.0158856	unRegulated		StringTie-MCI
MSTRG.32501.16	-0.00193287	0.027223	0.045817	hydrogen_peroxide	-0.200509	0.0152397	NEG	ENST00000305786.7_CYCS_trans || ENST00000270142.11_SOD1_trans || ENST00000444946.6_SOD2_trans || ENST00000389995.4_SOD1_trans || ENST00000293217.10_ACOX1_trans || ENST00000235329.10_MFN2_trans || ENST00000337404.8_SOD2_trans	StringTie-MCI
MSTRG.25337.9	-0.000652962	0.0878247	0.000267779	hydrogen_peroxide	-0.20515	0.0129912	NEG	ENST00000572047.5_ACOX1_trans || ENST00000305786.7_CYCS_trans || ENST00000452684.2_SOD2_trans || ENST00000588969.5_STAT3_trans || ENST00000270142.11_SOD1_trans || ENST00000444946.6_SOD2_trans || ENST00000389995.4_SOD1_trans || ENST00000559219.1_DUOX1_trans	StringTie-MCI
ENST00000598444.1	-0.00058016	0.0516189	0.00565054	hydrogen_peroxide	-0.205491	0.0128382	NEG	ENST00000270142.11_SOD1_trans	StringTie-MCI
ENST00000592215.1	-6.43802e-05	0.0409124	0.0140148	hydrogen_peroxide	-0.206234	0.0125098	NEG	ENST00000270142.11_SOD1_trans	StringTie-MCI
MSTRG.9156.27	-0.000214227	0.030182	0.035343	hydrogen_peroxide	-0.207358	0.0120274	NEG	ENST00000305786.7_CYCS_trans || ENST00000452684.2_SOD2_trans || ENST00000270142.11_SOD1_trans || ENST00000389995.4_SOD1_trans || ENST00000558996.5_DUOXA1_trans || ENST00000673669.1_CTNS_trans || ENST00000462269.1_STAT3_trans || ENST00000378588.5_CYBB_trans	StringTie-MCI
MSTRG.76362.30	-0.000172704	0.0309957	0.0329221	hydrogen_peroxide	-0.208477	0.0115633	unRegulated		StringTie-MCI
MSTRG.49652.2	-1.4862e-05	0.0418848	0.0128992	hydrogen_peroxide	-0.209257	0.0112494	unRegulated		StringTie-MCI
MSTRG.42332.2	-9.99242e-05	0.151557	1.09689e-06	hydrogen_peroxide	-0.210906	0.01061	NEG	ENST00000321429.8_DUOX1_trans || ENST00000305786.7_CYCS_trans || ENST00000270142.11_SOD1_trans || ENST00000409764.5_CYCS_trans || ENST00000389995.4_SOD1_trans || ENST00000558422.5_DUOXA1_trans || ENST00000379727.8_CYP1A1_trans	StringTie-MCI
MSTRG.31645.29	-0.00291003	0.0468505	0.00845837	hydrogen_peroxide	-0.210926	0.0106023	NEG	ENST00000491885.6_FYN_trans || ENST00000305786.7_CYCS_trans || ENST00000569359.5_CYBA_trans || ENST00000588969.5_STAT3_trans || ENST00000270142.11_SOD1_trans || ENST00000449343.6_NCF1_trans || ENST00000444946.6_SOD2_trans || ENST00000389995.4_SOD1_trans || ENST00000263317.9_NOX4_trans || ENST00000337404.8_SOD2_trans || ENST00000585517.5_STAT3_trans || ENST00000378588.5_CYBB_trans	StringTie-MCI
MSTRG.48217.3	-0.000883163	0.0485506	0.007324	hydrogen_peroxide	-0.211134	0.0105239	unRegulated		StringTie-MCI
MSTRG.63009.1	-9.27714e-05	0.112673	3.23496e-05	hydrogen_peroxide	-0.211365	0.0104375	unRegulated		StringTie-MCI
ENST00000507597.5	-0.000109456	0.0749728	0.000791303	hydrogen_peroxide	-0.211826	0.0102672	unRegulated		StringTie-MCI
ENST00000507118.5	-0.000179348	0.0813853	0.000461098	hydrogen_peroxide	-0.212773	0.00992457	unRegulated		StringTie-MCI
MSTRG.39306.2	-0.000731694	0.0408696	0.014066	hydrogen_peroxide	-0.21337	0.0097141	NEG	ENST00000572047.5_ACOX1_trans || ENST00000305786.7_CYCS_trans || ENST00000452684.2_SOD2_trans || ENST00000588969.5_STAT3_trans || ENST00000367054.6_SOD2_trans || ENST00000270142.11_SOD1_trans || ENST00000444946.6_SOD2_trans || ENST00000368682.7_FYN_trans || ENST00000389995.4_SOD1_trans || ENST00000673669.1_CTNS_trans || ENST00000404395.3_STAT3_trans || ENST00000337404.8_SOD2_trans || ENST00000585…	StringTie-MCI
MSTRG.35053.15	-0.000216716	0.0418409	0.0129476	hydrogen_peroxide	-0.215464	0.00900592	NEG	ENST00000305786.7_CYCS_trans || ENST00000534731.5_NOX4_trans || ENST00000563526.5_CYBA_trans || ENST00000613425.4_DUOXA1_trans || ENST00000452684.2_SOD2_trans || ENST00000270142.11_SOD1_trans || ENST00000396385.4_MPV17L_trans || ENST00000409764.5_CYCS_trans || ENST00000389995.4_SOD1_trans	StringTie-MCI
MSTRG.2045.39	-0.00104291	0.0303884	0.0347118	hydrogen_peroxide	-0.218047	0.00819538	NEG	ENST00000613425.4_DUOXA1_trans || ENST00000569359.5_CYBA_trans || ENST00000588969.5_STAT3_trans || ENST00000270142.11_SOD1_trans || ENST00000464878.5_NCF1_trans || ENST00000449343.6_NCF1_trans || ENST00000409764.5_CYCS_trans || ENST00000444946.6_SOD2_trans || ENST00000389995.4_SOD1_trans || ENST00000263317.9_NOX4_trans || ENST00000404395.3_STAT3_trans || ENST00000585517.5_STAT3_trans || ENST00000…	StringTie-MCI
ENST00000456018.1	-0.000330198	0.0578379	0.00334468	hydrogen_peroxide	-0.218415	0.00808522	unRegulated		StringTie-MCI
MSTRG.12219.1	-1.67669e-05	0.0572319	0.00351981	hydrogen_peroxide	-0.220128	0.00758988	NEG	ENST00000305786.7_CYCS_trans || ENST00000270142.11_SOD1_trans || ENST00000389995.4_SOD1_trans || ENST00000378588.5_CYBB_trans	StringTie-MCI
MSTRG.66679.3	-0.011293	0.0794783	0.000541488	hydrogen_peroxide	-0.221008	0.00734621	unRegulated		StringTie-MCI
ENST00000549526.1	-0.00174965	0.0314926	0.0315286	hydrogen_peroxide	-0.221409	0.00723738	NEG	ENST00000572047.5_ACOX1_trans || ENST00000321429.8_DUOX1_trans || ENST00000305786.7_CYCS_trans || ENST00000588969.5_STAT3_trans || ENST00000270142.11_SOD1_trans || ENST00000409764.5_CYCS_trans || ENST00000444946.6_SOD2_trans || ENST00000389995.4_SOD1_trans || ENST00000444836.5_MFN2_trans || ENST00000612821.4_CYP1A1_trans || ENST00000404395.3_STAT3_trans || ENST00000585517.5_STAT3_trans || ENST000…	StringTie-MCI
MSTRG.45444.2	-4.02837e-06	0.0303711	0.0347643	hydrogen_peroxide	-0.221591	0.00718846	unRegulated		StringTie-MCI
ENST00000485566.2	-0.00177647	0.0489066	0.00710664	hydrogen_peroxide	-0.223994	0.00657001	NEG	ENST00000305786.7_CYCS_trans || ENST00000270142.11_SOD1_trans || ENST00000389995.4_SOD1_trans || ENST00000444836.5_MFN2_trans	StringTie-MCI
ENST00000461698.5	-0.00207239	0.0504491	0.00623755	hydrogen_peroxide	-0.22415	0.00653139	NEG	ENST00000354650.7_FYN_trans || ENST00000305786.7_CYCS_trans || ENST00000270142.11_SOD1_trans || ENST00000389995.4_SOD1_trans || ENST00000367055.8_SOD2_trans	StringTie-MCI
MSTRG.32501.4	-0.000881266	0.0749071	0.000795695	hydrogen_peroxide	-0.224437	0.00646128	NEG	ENST00000389272.7_STAT3_trans || ENST00000305786.7_CYCS_trans || ENST00000270142.11_SOD1_trans || ENST00000525278.1_NOX4_trans || ENST00000389995.4_SOD1_trans || ENST00000558422.5_DUOXA1_trans || ENST00000546260.5_SOD2_trans	StringTie-MCI
ENST00000470352.1	-0.00203026	0.070288	0.00117356	hydrogen_peroxide	-0.225176	0.00628341	unRegulated		StringTie-MCI
MSTRG.54319.1	-9.37266e-05	0.0318648	0.0305249	hydrogen_peroxide	-0.226421	0.0059938	unRegulated		StringTie-MCI
MSTRG.42503.41	-0.00113268	0.0269712	0.0468458	hydrogen_peroxide	-0.228127	0.00561609	NEG	ENST00000305786.7_CYCS_trans || ENST00000534731.5_NOX4_trans || ENST00000452684.2_SOD2_trans || ENST00000588969.5_STAT3_trans || ENST00000270142.11_SOD1_trans || ENST00000449343.6_NCF1_trans || ENST00000389995.4_SOD1_trans || ENST00000404395.3_STAT3_trans || ENST00000559219.1_DUOX1_trans || ENST00000378588.5_CYBB_trans	StringTie-MCI
ENST00000526007.5	-0.00434482	0.0448695	0.0100066	hydrogen_peroxide	-0.228866	0.00545916	unRegulated		StringTie-MCI
MSTRG.12031.111	-0.00410175	0.0507083	0.00610239	hydrogen_peroxide	-0.231679	0.00489727	NEG	ENST00000270142.11_SOD1_trans || ENST00000409764.5_CYCS_trans || ENST00000389995.4_SOD1_trans || ENST00000235329.10_MFN2_trans || ENST00000263317.9_NOX4_trans	StringTie-MCI
MSTRG.17721.3	-0.000725338	0.0581329	0.0032626	hydrogen_peroxide	-0.232668	0.00471236	NEG	ENST00000491885.6_FYN_trans || ENST00000305786.7_CYCS_trans || ENST00000270142.11_SOD1_trans || ENST00000591857.5_ACOX1_trans || ENST00000389995.4_SOD1_trans || ENST00000379727.8_CYP1A1_trans	StringTie-MCI
ENST00000589583.5	-0.000271934	0.10057	9.09063e-05	hydrogen_peroxide	-0.232853	0.00467857	NEG	ENST00000305786.7_CYCS_trans || ENST00000270142.11_SOD1_trans || ENST00000409764.5_CYCS_trans || ENST00000389995.4_SOD1_trans || ENST00000263317.9_NOX4_trans	StringTie-MCI
MSTRG.27886.128	-0.000323085	0.033436	0.0266368	hydrogen_peroxide	-0.235874	0.00415517	NEG	ENST00000305786.7_CYCS_trans || ENST00000350243.10_DUOXA2_trans || ENST00000569359.5_CYBA_trans || ENST00000270142.11_SOD1_trans || ENST00000591857.5_ACOX1_trans || ENST00000389995.4_SOD1_trans || ENST00000673669.1_CTNS_trans || ENST00000404395.3_STAT3_trans || ENST00000546260.5_SOD2_trans || ENST00000564148.1_MPV17L_trans || ENST00000378588.5_CYBB_trans	StringTie-MCI
MSTRG.19524.20	-0.00191783	0.0340258	0.0253121	hydrogen_peroxide	-0.237765	0.00385492	NEG	ENST00000305786.7_CYCS_trans || ENST00000270142.11_SOD1_trans || ENST00000389995.4_SOD1_trans || ENST00000444836.5_MFN2_trans || ENST00000368678.8_FYN_trans || ENST00000546260.5_SOD2_trans	StringTie-MCI
MSTRG.45444.1	-4.59844e-05	0.0489512	0.00707989	hydrogen_peroxide	-0.239919	0.00353684	unRegulated		StringTie-MCI
MSTRG.42583.16	-0.000215175	0.0749196	0.000794855	hydrogen_peroxide	-0.239995	0.0035261	NEG	ENST00000305786.7_CYCS_trans || ENST00000452684.2_SOD2_trans || ENST00000588969.5_STAT3_trans || ENST00000270142.11_SOD1_trans || ENST00000396385.4_MPV17L_trans || ENST00000673965.1_CTNS_trans || ENST00000389995.4_SOD1_trans || ENST00000558422.5_DUOXA1_trans || ENST00000263317.9_NOX4_trans || ENST00000585517.5_STAT3_trans || ENST00000564148.1_MPV17L_trans	StringTie-MCI
MSTRG.1779.7	-0.000123321	0.0492658	0.0068939	hydrogen_peroxide	-0.240005	0.00352471	NEG	ENST00000305786.7_CYCS_trans || ENST00000569359.5_CYBA_trans || ENST00000270142.11_SOD1_trans || ENST00000444946.6_SOD2_trans || ENST00000389995.4_SOD1_trans || ENST00000293217.10_ACOX1_trans || ENST00000404395.3_STAT3_trans || ENST00000546260.5_SOD2_trans || ENST00000378588.5_CYBB_trans	StringTie-MCI
MSTRG.17077.32	-7.9233e-05	0.0412602	0.0136049	hydrogen_peroxide	-0.240831	0.00340943	NEG	ENST00000305786.7_CYCS_trans || ENST00000588969.5_STAT3_trans || ENST00000270142.11_SOD1_trans || ENST00000389995.4_SOD1_trans || ENST00000301608.8_ACOX1_trans || ENST00000673669.1_CTNS_trans || ENST00000404395.3_STAT3_trans || ENST00000378588.5_CYBB_trans	StringTie-MCI
ENST00000483003.5	-0.000672459	0.0453907	0.00957333	hydrogen_peroxide	-0.242353	0.00320607	NEG	ENST00000389272.7_STAT3_trans || ENST00000572047.5_ACOX1_trans || ENST00000321429.8_DUOX1_trans || ENST00000305786.7_CYCS_trans || ENST00000452684.2_SOD2_trans || ENST00000588969.5_STAT3_trans || ENST00000559014.5_DUOXA1_trans || ENST00000270142.11_SOD1_trans || ENST00000396385.4_MPV17L_trans || ENST00000444946.6_SOD2_trans || ENST00000673965.1_CTNS_trans || ENST00000389995.4_SOD1_trans || ENST00…	StringTie-MCI
ENST00000462144.1	-0.00178672	0.0438448	0.0109169	hydrogen_peroxide	-0.242949	0.00312944	NEG	ENST00000561220.6_DUOX1_trans || ENST00000569359.5_CYBA_trans || ENST00000270142.11_SOD1_trans || ENST00000591857.5_ACOX1_trans || ENST00000449343.6_NCF1_trans || ENST00000409764.5_CYCS_trans || ENST00000444946.6_SOD2_trans || ENST00000389995.4_SOD1_trans || ENST00000267803.8_DUOXA1_trans || ENST00000404395.3_STAT3_trans || ENST00000561166.1_DUOX1_trans || ENST00000546260.5_SOD2_trans || ENST0000…	StringTie-MCI
MSTRG.9359.6	-0.000725502	0.041142	0.0137428	hydrogen_peroxide	-0.243582	0.00304987	NEG	ENST00000305786.7_CYCS_trans || ENST00000270142.11_SOD1_trans || ENST00000389995.4_SOD1_trans || ENST00000379727.8_CYP1A1_trans || ENST00000546260.5_SOD2_trans	StringTie-MCI
ENST00000480457.1	-0.000134786	0.0654177	0.00176759	hydrogen_peroxide	-0.243869	0.00301429	unRegulated		StringTie-MCI
MSTRG.4260.3	-0.000429981	0.0299242	0.0361477	hydrogen_peroxide	-0.243944	0.0030052	NEG	ENST00000305786.7_CYCS_trans || ENST00000613425.4_DUOXA1_trans || ENST00000569359.5_CYBA_trans || ENST00000270142.11_SOD1_trans || ENST00000449343.6_NCF1_trans || ENST00000389995.4_SOD1_trans || ENST00000293217.10_ACOX1_trans || ENST00000235329.10_MFN2_trans || ENST00000404395.3_STAT3_trans || ENST00000546260.5_SOD2_trans || ENST00000378588.5_CYBB_trans	StringTie-MCI
MSTRG.255.2	-2.62565	0.0554331	0.00409582	hydrogen_peroxide	-0.244537	0.00293317	NEG	ENST00000572047.5_ACOX1_trans || ENST00000321429.8_DUOX1_trans || ENST00000305786.7_CYCS_trans || ENST00000270142.11_SOD1_trans || ENST00000389995.4_SOD1_trans || ENST00000444836.5_MFN2_trans || ENST00000558422.5_DUOXA1_trans || ENST00000337404.8_SOD2_trans	StringTie-MCI
ENST00000495561.1	-0.000453107	0.0561029	0.00387104	hydrogen_peroxide	-0.244572	0.00292898	NEG	ENST00000321429.8_DUOX1_trans || ENST00000305786.7_CYCS_trans || ENST00000613425.4_DUOXA1_trans || ENST00000559014.5_DUOXA1_trans || ENST00000270142.11_SOD1_trans || ENST00000389995.4_SOD1_trans || ENST00000558422.5_DUOXA1_trans || ENST00000293217.10_ACOX1_trans || ENST00000379727.8_CYP1A1_trans || ENST00000528341.5_NOX4_trans || ENST00000557893.5_DUOX1_trans	StringTie-MCI
MSTRG.150.1	-0.00169546	0.0307268	0.0337026	hydrogen_peroxide	-0.244575	0.00292866	NEG	ENST00000305786.7_CYCS_trans || ENST00000567032.5_CYP1A1_trans || ENST00000270142.11_SOD1_trans || ENST00000444946.6_SOD2_trans || ENST00000673965.1_CTNS_trans || ENST00000585517.5_STAT3_trans	StringTie-MCI
ENST00000609665.5	-0.00049174	0.0493319	0.00685547	hydrogen_peroxide	-0.245997	0.00276268	NEG	ENST00000389272.7_STAT3_trans || ENST00000572047.5_ACOX1_trans || ENST00000354650.7_FYN_trans || ENST00000305786.7_CYCS_trans || ENST00000452684.2_SOD2_trans || ENST00000569359.5_CYBA_trans || ENST00000588969.5_STAT3_trans || ENST00000270142.11_SOD1_trans || ENST00000396385.4_MPV17L_trans || ENST00000464878.5_NCF1_trans || ENST00000409764.5_CYCS_trans || ENST00000444946.6_SOD2_trans || ENST000006…	StringTie-MCI
ENST00000423704.1	-0.00112061	0.0502924	0.00632069	hydrogen_peroxide	-0.247406	0.00260667	NEG	ENST00000491885.6_FYN_trans || ENST00000321429.8_DUOX1_trans || ENST00000354650.7_FYN_trans || ENST00000452684.2_SOD2_trans || ENST00000569359.5_CYBA_trans || ENST00000588969.5_STAT3_trans || ENST00000270142.11_SOD1_trans || ENST00000409764.5_CYCS_trans || ENST00000389995.4_SOD1_trans || ENST00000267803.8_DUOXA1_trans || ENST00000558996.5_DUOXA1_trans || ENST00000404395.3_STAT3_trans || ENST00000…	StringTie-MCI
MSTRG.32271.1	-0.000578676	0.0347004	0.0238797	hydrogen_peroxide	-0.248333	0.00250849	NEG	ENST00000305786.7_CYCS_trans || ENST00000270142.11_SOD1_trans || ENST00000464878.5_NCF1_trans || ENST00000444946.6_SOD2_trans || ENST00000389995.4_SOD1_trans || ENST00000673669.1_CTNS_trans || ENST00000404395.3_STAT3_trans || ENST00000561166.1_DUOX1_trans || ENST00000546260.5_SOD2_trans || ENST00000462269.1_STAT3_trans || ENST00000378588.5_CYBB_trans	StringTie-MCI
ENST00000518373.1	-0.000576944	0.0410801	0.0138156	hydrogen_peroxide	-0.248497	0.00249145	unRegulated		StringTie-MCI
MSTRG.45490.383	-0.0011937	0.0562614	0.00381967	hydrogen_peroxide	-0.249523	0.00238731	unRegulated		StringTie-MCI
MSTRG.29919.18	-0.000895006	0.0597586	0.00284531	hydrogen_peroxide	-0.251436	0.00220353	NEG	ENST00000354650.7_FYN_trans || ENST00000305786.7_CYCS_trans || ENST00000588969.5_STAT3_trans || ENST00000270142.11_SOD1_trans || ENST00000396385.4_MPV17L_trans || ENST00000409764.5_CYCS_trans || ENST00000389995.4_SOD1_trans || ENST00000444836.5_MFN2_trans || ENST00000368678.8_FYN_trans || ENST00000546260.5_SOD2_trans	StringTie-MCI
MSTRG.4170.153	-5.09797e-05	0.0485149	0.00734617	hydrogen_peroxide	-0.252047	0.00214757	NEG	ENST00000305786.7_CYCS_trans || ENST00000569359.5_CYBA_trans || ENST00000270142.11_SOD1_trans || ENST00000368682.7_FYN_trans || ENST00000389995.4_SOD1_trans || ENST00000235329.10_MFN2_trans || ENST00000379727.8_CYP1A1_trans || ENST00000561166.1_DUOX1_trans	StringTie-MCI
ENST00000332935.6	-0.000673853	0.0344458	0.0244103	hydrogen_peroxide	-0.252504	0.00210664	NEG	ENST00000572047.5_ACOX1_trans || ENST00000305786.7_CYCS_trans || ENST00000452684.2_SOD2_trans || ENST00000569359.5_CYBA_trans || ENST00000588969.5_STAT3_trans || ENST00000270142.11_SOD1_trans || ENST00000449343.6_NCF1_trans || ENST00000444946.6_SOD2_trans || ENST00000368682.7_FYN_trans || ENST00000389995.4_SOD1_trans || ENST00000569630.5_CYP1A1_trans || ENST00000293217.10_ACOX1_trans || ENST00000…	StringTie-MCI
MSTRG.62989.24	-0.000657213	0.0876169	0.000272521	hydrogen_peroxide	-0.252996	0.00206325	unRegulated		StringTie-MCI
MSTRG.72893.3	-0.000768198	0.060872	0.00259083	hydrogen_peroxide	-0.253395	0.0020287	unRegulated		StringTie-MCI
ENST00000414053.1	-0.00041776	0.0524791	0.00525472	hydrogen_peroxide	-0.253396	0.00202869	unRegulated		StringTie-MCI
ENST00000464536.1	-0.000850902	0.131475	6.38364e-06	hydrogen_peroxide	-0.25458	0.00192922	NEG	ENST00000491885.6_FYN_trans || ENST00000321429.8_DUOX1_trans || ENST00000305786.7_CYCS_trans || ENST00000452684.2_SOD2_trans || ENST00000588969.5_STAT3_trans || ENST00000270142.11_SOD1_trans || ENST00000591857.5_ACOX1_trans || ENST00000409764.5_CYCS_trans || ENST00000444946.6_SOD2_trans || ENST00000389995.4_SOD1_trans || ENST00000293217.10_ACOX1_trans || ENST00000301608.8_ACOX1_trans || ENST00000…	StringTie-MCI
ENST00000489804.5	-0.00102119	0.0694944	0.00125457	hydrogen_peroxide	-0.254867	0.00190583	NEG	ENST00000491885.6_FYN_trans || ENST00000321429.8_DUOX1_trans || ENST00000305786.7_CYCS_trans || ENST00000588969.5_STAT3_trans || ENST00000270142.11_SOD1_trans || ENST00000409764.5_CYCS_trans || ENST00000389995.4_SOD1_trans || ENST00000558422.5_DUOXA1_trans || ENST00000293217.10_ACOX1_trans || ENST00000379727.8_CYP1A1_trans || ENST00000263317.9_NOX4_trans || ENST00000404395.3_STAT3_trans || ENST00…	StringTie-MCI
MSTRG.48600.3	-0.00012423	0.0509692	0.00596936	hydrogen_peroxide	-0.256619	0.00176833	unRegulated		StringTie-MCI
MSTRG.9753.1	-5.10554e-05	0.0354158	0.022451	hydrogen_peroxide	-0.257377	0.00171166	NEG	ENST00000305786.7_CYCS_trans || ENST00000573078.5_ACOX1_trans || ENST00000270142.11_SOD1_trans || ENST00000409764.5_CYCS_trans || ENST00000389995.4_SOD1_trans || ENST00000564148.1_MPV17L_trans	StringTie-MCI
MSTRG.819.14	-0.00177568	0.041344	0.0135081	hydrogen_peroxide	-0.258213	0.00165115	NEG	ENST00000305786.7_CYCS_trans || ENST00000270142.11_SOD1_trans || ENST00000389995.4_SOD1_trans || ENST00000527626.5_NOX4_trans	StringTie-MCI
MSTRG.38143.12	-0.000385336	0.0387302	0.016889	hydrogen_peroxide	-0.258234	0.00164964	NEG	ENST00000305786.7_CYCS_trans || ENST00000270142.11_SOD1_trans || ENST00000389995.4_SOD1_trans || ENST00000379727.8_CYP1A1_trans	StringTie-MCI
MSTRG.26198.32	-0.000642277	0.0424074	0.0123374	hydrogen_peroxide	-0.258763	0.00161239	NEG	ENST00000305786.7_CYCS_trans || ENST00000452684.2_SOD2_trans || ENST00000588969.5_STAT3_trans || ENST00000270142.11_SOD1_trans || ENST00000409764.5_CYCS_trans || ENST00000368682.7_FYN_trans || ENST00000389995.4_SOD1_trans || ENST00000379727.8_CYP1A1_trans || ENST00000546260.5_SOD2_trans || ENST00000564148.1_MPV17L_trans	StringTie-MCI
MSTRG.64668.52	-0.00064599	0.0875458	0.000274163	hydrogen_peroxide	-0.259717	0.00154706	unRegulated		StringTie-MCI
ENST00000577580.1	-0.000205939	0.0391479	0.0162957	hydrogen_peroxide	-0.262922	0.00134506	NEG	ENST00000305786.7_CYCS_trans || ENST00000569359.5_CYBA_trans || ENST00000270142.11_SOD1_trans || ENST00000389995.4_SOD1_trans || ENST00000546260.5_SOD2_trans	StringTie-MCI
MSTRG.28103.21	-0.000545237	0.0642812	0.00194486	hydrogen_peroxide	-0.263003	0.00134027	NEG	ENST00000305786.7_CYCS_trans || ENST00000452684.2_SOD2_trans || ENST00000588969.5_STAT3_trans || ENST00000270142.11_SOD1_trans || ENST00000409764.5_CYCS_trans || ENST00000389995.4_SOD1_trans || ENST00000558996.5_DUOXA1_trans || ENST00000404395.3_STAT3_trans || ENST00000337404.8_SOD2_trans || ENST00000585517.5_STAT3_trans || ENST00000546260.5_SOD2_trans || ENST00000564148.1_MPV17L_trans || ENST000…	StringTie-MCI
MSTRG.602.1	-0.000480786	0.0429685	0.0117619	hydrogen_peroxide	-0.263043	0.0013379	NEG	ENST00000321429.8_DUOX1_trans || ENST00000305786.7_CYCS_trans || ENST00000569359.5_CYBA_trans || ENST00000588969.5_STAT3_trans || ENST00000270142.11_SOD1_trans || ENST00000389995.4_SOD1_trans || ENST00000267803.8_DUOXA1_trans || ENST00000235329.10_MFN2_trans || ENST00000404395.3_STAT3_trans || ENST00000337404.8_SOD2_trans || ENST00000564148.1_MPV17L_trans || ENST00000462269.1_STAT3_trans	StringTie-MCI
ENST00000585761.1	-0.00046804	0.0734732	0.000897732	hydrogen_peroxide	-0.263543	0.00130879	NEG	ENST00000321429.8_DUOX1_trans || ENST00000305786.7_CYCS_trans || ENST00000588969.5_STAT3_trans || ENST00000270142.11_SOD1_trans || ENST00000389995.4_SOD1_trans || ENST00000404395.3_STAT3_trans || ENST00000337404.8_SOD2_trans || ENST00000561166.1_DUOX1_trans || ENST00000462269.1_STAT3_trans	StringTie-MCI
MSTRG.2289.12	-0.00122606	0.0673766	0.00149913	hydrogen_peroxide	-0.267863	0.00108036	NEG	ENST00000572047.5_ACOX1_trans || ENST00000305786.7_CYCS_trans || ENST00000270142.11_SOD1_trans || ENST00000396385.4_MPV17L_trans || ENST00000409764.5_CYCS_trans || ENST00000389995.4_SOD1_trans || ENST00000561166.1_DUOX1_trans || ENST00000546260.5_SOD2_trans	StringTie-MCI
MSTRG.73615.65	-4.11714e-05	0.026512	0.0487848	hydrogen_peroxide	-0.269519	0.00100292	unRegulated		StringTie-MCI
MSTRG.4176.76	-0.000121762	0.0264052	0.049248	hydrogen_peroxide	-0.27071	0.000950378	NEG	ENST00000305786.7_CYCS_trans || ENST00000270142.11_SOD1_trans || ENST00000368682.7_FYN_trans || ENST00000389995.4_SOD1_trans || ENST00000558422.5_DUOXA1_trans || ENST00000235329.10_MFN2_trans || ENST00000673669.1_CTNS_trans || ENST00000404395.3_STAT3_trans || ENST00000546260.5_SOD2_trans	StringTie-MCI
MSTRG.68044.1	-0.00190733	0.0397467	0.0154821	hydrogen_peroxide	-0.270768	0.000947911	unRegulated		StringTie-MCI
ENST00000480803.1	-0.000399078	0.0404021	0.0146389	hydrogen_peroxide	-0.272241	0.000886601	NEG	ENST00000389272.7_STAT3_trans || ENST00000572047.5_ACOX1_trans || ENST00000564596.5_CYP1A1_trans || ENST00000305786.7_CYCS_trans || ENST00000270142.11_SOD1_trans || ENST00000444946.6_SOD2_trans || ENST00000389995.4_SOD1_trans || ENST00000404395.3_STAT3_trans || ENST00000546260.5_SOD2_trans || ENST00000564148.1_MPV17L_trans	StringTie-MCI
MSTRG.35139.9	-0.000176274	0.0308476	0.0333496	hydrogen_peroxide	-0.272857	0.000862031	NEG	ENST00000305786.7_CYCS_trans || ENST00000270142.11_SOD1_trans || ENST00000449343.6_NCF1_trans || ENST00000389995.4_SOD1_trans || ENST00000558422.5_DUOXA1_trans || ENST00000235329.10_MFN2_trans || ENST00000379727.8_CYP1A1_trans || ENST00000337404.8_SOD2_trans	StringTie-MCI
ENST00000504409.3	-0.0001019	0.0353618	0.0225558	hydrogen_peroxide	-0.273159	0.000850238	NEG	ENST00000305786.7_CYCS_trans || ENST00000452684.2_SOD2_trans || ENST00000573078.5_ACOX1_trans || ENST00000270142.11_SOD1_trans || ENST00000396385.4_MPV17L_trans || ENST00000591857.5_ACOX1_trans || ENST00000389995.4_SOD1_trans || ENST00000444836.5_MFN2_trans || ENST00000559219.1_DUOX1_trans || ENST00000546260.5_SOD2_trans	StringTie-MCI
MSTRG.64710.13	-0.000717715	0.041265	0.0135994	hydrogen_peroxide	-0.274218	0.000810035	unRegulated		StringTie-MCI
MSTRG.4023.11	-0.00287321	0.0994764	9.97672e-05	hydrogen_peroxide	-0.275301	0.000770685	NEG	ENST00000305786.7_CYCS_trans || ENST00000452684.2_SOD2_trans || ENST00000559014.5_DUOXA1_trans || ENST00000270142.11_SOD1_trans || ENST00000396385.4_MPV17L_trans || ENST00000409764.5_CYCS_trans || ENST00000389995.4_SOD1_trans || ENST00000404395.3_STAT3_trans || ENST00000557893.5_DUOX1_trans || ENST00000585517.5_STAT3_trans || ENST00000462269.1_STAT3_trans	StringTie-MCI
ENST00000495374.5	-0.00196071	0.0853741	0.000329353	hydrogen_peroxide	-0.27634	0.00073463	NEG	ENST00000389272.7_STAT3_trans || ENST00000491885.6_FYN_trans || ENST00000572047.5_ACOX1_trans || ENST00000321429.8_DUOX1_trans || ENST00000354650.7_FYN_trans || ENST00000305786.7_CYCS_trans || ENST00000350243.10_DUOXA2_trans || ENST00000452684.2_SOD2_trans || ENST00000569359.5_CYBA_trans || ENST00000588969.5_STAT3_trans || ENST00000270142.11_SOD1_trans || ENST00000444946.6_SOD2_trans || ENST00000…	StringTie-MCI
ENST00000430391.1	-0.000438284	0.0809386	0.000478791	hydrogen_peroxide	-0.27646	0.00073057	unRegulated		StringTie-MCI
ENST00000326005.10	-0.0297347	0.035596	0.0221053	hydrogen_peroxide	-0.27709	0.000709549	NEG	ENST00000389272.7_STAT3_trans || ENST00000491885.6_FYN_trans || ENST00000572047.5_ACOX1_trans || ENST00000321429.8_DUOX1_trans || ENST00000305786.7_CYCS_trans || ENST00000534731.5_NOX4_trans || ENST00000452684.2_SOD2_trans || ENST00000588969.5_STAT3_trans || ENST00000367054.6_SOD2_trans || ENST00000270142.11_SOD1_trans || ENST00000409764.5_CYCS_trans || ENST00000444946.6_SOD2_trans || ENST0000067…	StringTie-MCI
MSTRG.4128.11	-0.000827394	0.0808463	0.000482528	hydrogen_peroxide	-0.280294	0.000611073	NEG	ENST00000305786.7_CYCS_trans || ENST00000270142.11_SOD1_trans || ENST00000409764.5_CYCS_trans || ENST00000444946.6_SOD2_trans || ENST00000389995.4_SOD1_trans || ENST00000527626.5_NOX4_trans || ENST00000558422.5_DUOXA1_trans || ENST00000378588.5_CYBB_trans	StringTie-MCI
ENST00000605667.1	-0.000950862	0.127245	9.21589e-06	hydrogen_peroxide	-0.283283	0.000530716	NEG	ENST00000321429.8_DUOX1_trans || ENST00000305786.7_CYCS_trans || ENST00000561220.6_DUOX1_trans || ENST00000573078.5_ACOX1_trans || ENST00000270142.11_SOD1_trans || ENST00000409764.5_CYCS_trans || ENST00000389995.4_SOD1_trans || ENST00000462269.1_STAT3_trans || ENST00000378588.5_CYBB_trans	StringTie-MCI
MSTRG.18034.5	-0.000122885	0.102893	7.46009e-05	hydrogen_peroxide	-0.289295	0.000397766	NEG	ENST00000305786.7_CYCS_trans || ENST00000270142.11_SOD1_trans || ENST00000396385.4_MPV17L_trans || ENST00000409764.5_CYCS_trans || ENST00000444946.6_SOD2_trans || ENST00000389995.4_SOD1_trans || ENST00000343727.9_NOX4_trans	StringTie-MCI
ENST00000492005.1	-0.000445403	0.0783568	0.000595137	hydrogen_peroxide	-0.290506	0.000375036	NEG	ENST00000572047.5_ACOX1_trans || ENST00000321429.8_DUOX1_trans || ENST00000305786.7_CYCS_trans || ENST00000534731.5_NOX4_trans || ENST00000452684.2_SOD2_trans || ENST00000569359.5_CYBA_trans || ENST00000588969.5_STAT3_trans || ENST00000367054.6_SOD2_trans || ENST00000270142.11_SOD1_trans || ENST00000567174.5_CYBA_trans || ENST00000449343.6_NCF1_trans || ENST00000444946.6_SOD2_trans || ENST0000067…	StringTie-MCI
MSTRG.13913.23	-0.000758256	0.133505	5.34989e-06	hydrogen_peroxide	-0.291646	0.000354742	NEG	ENST00000305786.7_CYCS_trans || ENST00000270142.11_SOD1_trans || ENST00000409764.5_CYCS_trans || ENST00000389995.4_SOD1_trans || ENST00000558996.5_DUOXA1_trans || ENST00000585517.5_STAT3_trans || ENST00000378588.5_CYBB_trans	StringTie-MCI
MSTRG.50269.3	-4.00438e-05	0.0993742	0.000100638	hydrogen_peroxide	-0.2928	0.000335226	unRegulated		StringTie-MCI
MSTRG.24276.1	-0.00126715	0.0935269	0.00016529	hydrogen_peroxide	-0.293798	0.000319169	NEG	ENST00000321429.8_DUOX1_trans || ENST00000305786.7_CYCS_trans || ENST00000452684.2_SOD2_trans || ENST00000588969.5_STAT3_trans || ENST00000270142.11_SOD1_trans || ENST00000396385.4_MPV17L_trans || ENST00000464878.5_NCF1_trans || ENST00000409764.5_CYCS_trans || ENST00000389995.4_SOD1_trans || ENST00000404395.3_STAT3_trans || ENST00000585517.5_STAT3_trans || ENST00000546260.5_SOD2_trans	StringTie-MCI
MSTRG.29507.84	-0.000262997	0.0528376	0.00509811	hydrogen_peroxide	-0.294167	0.000313407	NEG	ENST00000321429.8_DUOX1_trans || ENST00000305786.7_CYCS_trans || ENST00000613425.4_DUOXA1_trans || ENST00000569359.5_CYBA_trans || ENST00000573078.5_ACOX1_trans || ENST00000270142.11_SOD1_trans || ENST00000567174.5_CYBA_trans || ENST00000389995.4_SOD1_trans || ENST00000378588.5_CYBB_trans	StringTie-MCI
MSTRG.45477.2	-0.000291119	0.0716969	0.00104242	hydrogen_peroxide	-0.294322	0.000311016	unRegulated		StringTie-MCI
MSTRG.49129.3	-0.00147782	0.0693516	0.00126972	hydrogen_peroxide	-0.296088	0.000284958	unRegulated		StringTie-MCI
ENST00000421689.6	-0.000422382	0.0816604	0.000450528	hydrogen_peroxide	-0.297692	0.000263055	unRegulated		StringTie-MCI
MSTRG.25204.17	-0.000738473	0.0570748	0.00356669	hydrogen_peroxide	-0.3014	0.000218274	NEG	ENST00000305786.7_CYCS_trans || ENST00000270142.11_SOD1_trans || ENST00000389995.4_SOD1_trans || ENST00000559219.1_DUOX1_trans	StringTie-MCI
MSTRG.22304.1	-0.00134196	0.037699	0.0184496	hydrogen_peroxide	-0.303125	0.000199948	NEG	ENST00000305786.7_CYCS_trans || ENST00000270142.11_SOD1_trans || ENST00000449343.6_NCF1_trans || ENST00000444946.6_SOD2_trans || ENST00000368682.7_FYN_trans || ENST00000389995.4_SOD1_trans || ENST00000558422.5_DUOXA1_trans || ENST00000235329.10_MFN2_trans || ENST00000404395.3_STAT3_trans || ENST00000337404.8_SOD2_trans || ENST00000546260.5_SOD2_trans	StringTie-MCI
MSTRG.1527.2	-8.65975e-05	0.0803086	0.000504897	hydrogen_peroxide	-0.308217	0.000153858	NEG	ENST00000389272.7_STAT3_trans || ENST00000321429.8_DUOX1_trans || ENST00000354650.7_FYN_trans || ENST00000305786.7_CYCS_trans || ENST00000588969.5_STAT3_trans || ENST00000270142.11_SOD1_trans || ENST00000389995.4_SOD1_trans || ENST00000368678.8_FYN_trans || ENST00000404395.3_STAT3_trans || ENST00000564148.1_MPV17L_trans	StringTie-MCI
MSTRG.47879.1	-0.00209084	0.0286652	0.0403594	hydrogen_peroxide	-0.308625	0.000150632	unRegulated		StringTie-MCI
MSTRG.30897.4	-0.00548046	0.0988201	0.00010549	hydrogen_peroxide	-0.308691	0.000150121	NEG	ENST00000572047.5_ACOX1_trans || ENST00000354650.7_FYN_trans || ENST00000305786.7_CYCS_trans || ENST00000270142.11_SOD1_trans || ENST00000559013.5_DUOXA1_trans || ENST00000389995.4_SOD1_trans || ENST00000532825.5_NOX4_trans || ENST00000293217.10_ACOX1_trans || ENST00000379727.8_CYP1A1_trans	StringTie-MCI
ENST00000426712.1	-0.000768617	0.0421932	0.0125647	hydrogen_peroxide	-0.309473	0.000144123	unRegulated		StringTie-MCI
MSTRG.48600.1	-0.000450759	0.0341714	0.0249956	hydrogen_peroxide	-0.316012	0.00010207	unRegulated		StringTie-MCI
MSTRG.28103.19	-0.000294758	0.0495092	0.00675343	hydrogen_peroxide	-0.316975	9.69444e-05	NEG	ENST00000321429.8_DUOX1_trans || ENST00000305786.7_CYCS_trans || ENST00000270142.11_SOD1_trans || ENST00000389995.4_SOD1_trans || ENST00000235329.10_MFN2_trans || ENST00000263317.9_NOX4_trans || ENST00000546260.5_SOD2_trans	StringTie-MCI
ENST00000482046.1	-0.000873162	0.0675036	0.00148321	hydrogen_peroxide	-0.317739	9.30529e-05	NEG	ENST00000572047.5_ACOX1_trans || ENST00000321429.8_DUOX1_trans || ENST00000305786.7_CYCS_trans || ENST00000588969.5_STAT3_trans || ENST00000270142.11_SOD1_trans || ENST00000396385.4_MPV17L_trans || ENST00000409764.5_CYCS_trans || ENST00000444946.6_SOD2_trans || ENST00000389995.4_SOD1_trans || ENST00000569630.5_CYP1A1_trans || ENST00000444836.5_MFN2_trans || ENST00000558422.5_DUOXA1_trans || ENST0…	StringTie-MCI
ENST00000528930.5	-0.00174763	0.0731985	0.000918718	hydrogen_peroxide	-0.318169	9.093e-05	NEG	ENST00000321429.8_DUOX1_trans || ENST00000305786.7_CYCS_trans || ENST00000534731.5_NOX4_trans || ENST00000588969.5_STAT3_trans || ENST00000559014.5_DUOXA1_trans || ENST00000270142.11_SOD1_trans || ENST00000409764.5_CYCS_trans || ENST00000444946.6_SOD2_trans || ENST00000389995.4_SOD1_trans || ENST00000444836.5_MFN2_trans || ENST00000293217.10_ACOX1_trans || ENST00000235329.10_MFN2_trans || ENST000…	StringTie-MCI
MSTRG.29919.21	-0.00083437	0.0547663	0.00433262	hydrogen_peroxide	-0.318331	9.01387e-05	NEG	ENST00000572047.5_ACOX1_trans || ENST00000305786.7_CYCS_trans || ENST00000613425.4_DUOXA1_trans || ENST00000452684.2_SOD2_trans || ENST00000569359.5_CYBA_trans || ENST00000588969.5_STAT3_trans || ENST00000573078.5_ACOX1_trans || ENST00000270142.11_SOD1_trans || ENST00000567174.5_CYBA_trans || ENST00000591857.5_ACOX1_trans || ENST00000444946.6_SOD2_trans || ENST00000389995.4_SOD1_trans || ENST0000…	StringTie-MCI
ENST00000525373.5	-0.000626414	0.142627	2.40977e-06	hydrogen_peroxide	-0.319781	8.33551e-05	NEG	ENST00000321429.8_DUOX1_trans || ENST00000305786.7_CYCS_trans || ENST00000270142.11_SOD1_trans || ENST00000396385.4_MPV17L_trans || ENST00000389995.4_SOD1_trans || ENST00000444836.5_MFN2_trans || ENST00000558422.5_DUOXA1_trans	StringTie-MCI
MSTRG.24486.3	-0.00231452	0.0657467	0.00171935	hydrogen_peroxide	-0.320029	8.22445e-05	NEG	ENST00000305786.7_CYCS_trans || ENST00000270142.11_SOD1_trans || ENST00000409764.5_CYCS_trans || ENST00000389995.4_SOD1_trans || ENST00000379727.8_CYP1A1_trans || ENST00000564148.1_MPV17L_trans	StringTie-MCI
ENST00000522179.1	-0.000480505	0.0361256	0.0211199	hydrogen_peroxide	-0.324591	6.4121e-05	unRegulated		StringTie-MCI
ENST00000653759.1	-0.00171741	0.0668574	0.00156603	hydrogen_peroxide	-0.325273	6.17563e-05	NEG	ENST00000305786.7_CYCS_trans || ENST00000452684.2_SOD2_trans || ENST00000559014.5_DUOXA1_trans || ENST00000270142.11_SOD1_trans || ENST00000396385.4_MPV17L_trans || ENST00000409764.5_CYCS_trans || ENST00000444946.6_SOD2_trans || ENST00000389995.4_SOD1_trans || ENST00000444836.5_MFN2_trans || ENST00000293217.10_ACOX1_trans || ENST00000381870.8_CTNS_trans || ENST00000263317.9_NOX4_trans || ENST0000…	StringTie-MCI
ENST00000544511.1	-0.00120841	0.0750432	0.000786632	hydrogen_peroxide	-0.327543	5.44638e-05	NEG	ENST00000572047.5_ACOX1_trans || ENST00000321429.8_DUOX1_trans || ENST00000305786.7_CYCS_trans || ENST00000452684.2_SOD2_trans || ENST00000588969.5_STAT3_trans || ENST00000367054.6_SOD2_trans || ENST00000270142.11_SOD1_trans || ENST00000396385.4_MPV17L_trans || ENST00000409764.5_CYCS_trans || ENST00000444946.6_SOD2_trans || ENST00000389995.4_SOD1_trans || ENST00000444836.5_MFN2_trans || ENST00000…	StringTie-MCI
MSTRG.73615.148	-0.000295911	0.0978554	0.000114498	hydrogen_peroxide	-0.329247	4.95275e-05	unRegulated		StringTie-MCI
ENST00000647432.1	-0.000317514	0.0612882	0.00250166	hydrogen_peroxide	-0.32971	4.82618e-05	unRegulated		StringTie-MCI
ENST00000489264.2	-0.000565846	0.0588517	0.00307103	hydrogen_peroxide	-0.329907	4.77322e-05	NEG	ENST00000572047.5_ACOX1_trans || ENST00000564596.5_CYP1A1_trans || ENST00000321429.8_DUOX1_trans || ENST00000354650.7_FYN_trans || ENST00000305786.7_CYCS_trans || ENST00000588969.5_STAT3_trans || ENST00000270142.11_SOD1_trans || ENST00000409764.5_CYCS_trans || ENST00000444946.6_SOD2_trans || ENST00000389995.4_SOD1_trans || ENST00000444836.5_MFN2_trans || ENST00000558422.5_DUOXA1_trans || ENST0000…	StringTie-MCI
MSTRG.2265.32	-0.00223414	0.0344311	0.0244412	hydrogen_peroxide	-0.330355	4.65489e-05	NEG	ENST00000305786.7_CYCS_trans || ENST00000534731.5_NOX4_trans || ENST00000573078.5_ACOX1_trans || ENST00000270142.11_SOD1_trans || ENST00000444946.6_SOD2_trans || ENST00000389995.4_SOD1_trans || ENST00000444836.5_MFN2_trans || ENST00000379727.8_CYP1A1_trans || ENST00000564148.1_MPV17L_trans	StringTie-MCI
MSTRG.61961.52	-0.00240248	0.0998957	9.62742e-05	hydrogen_peroxide	-0.332345	4.16132e-05	unRegulated		StringTie-MCI
MSTRG.12362.3	-0.00103595	0.0288778	0.0396139	hydrogen_peroxide	-0.332935	4.02479e-05	NEG	ENST00000321429.8_DUOX1_trans || ENST00000305786.7_CYCS_trans || ENST00000588969.5_STAT3_trans || ENST00000573078.5_ACOX1_trans || ENST00000270142.11_SOD1_trans || ENST00000591857.5_ACOX1_trans || ENST00000409764.5_CYCS_trans || ENST00000444946.6_SOD2_trans || ENST00000389995.4_SOD1_trans || ENST00000293217.10_ACOX1_trans || ENST00000379727.8_CYP1A1_trans || ENST00000404395.3_STAT3_trans || ENST0…	StringTie-MCI
MSTRG.15384.2	-0.00139614	0.0572255	0.00352171	hydrogen_peroxide	-0.334208	3.74419e-05	NEG	ENST00000564596.5_CYP1A1_trans || ENST00000305786.7_CYCS_trans || ENST00000350243.10_DUOXA2_trans || ENST00000270142.11_SOD1_trans || ENST00000389995.4_SOD1_trans || ENST00000612821.4_CYP1A1_trans || ENST00000558422.5_DUOXA1_trans || ENST00000293217.10_ACOX1_trans || ENST00000235329.10_MFN2_trans || ENST00000561166.1_DUOX1_trans || ENST00000546260.5_SOD2_trans || ENST00000564148.1_MPV17L_trans	StringTie-MCI
MSTRG.53568.4	-0.00177762	0.0940979	0.000157482	hydrogen_peroxide	-0.341227	2.49963e-05	unRegulated		StringTie-MCI
ENST00000468273.1	-0.000663294	0.0521294	0.00541216	hydrogen_peroxide	-0.341664	2.43679e-05	NEG	ENST00000389272.7_STAT3_trans || ENST00000491885.6_FYN_trans || ENST00000572047.5_ACOX1_trans || ENST00000321429.8_DUOX1_trans || ENST00000305786.7_CYCS_trans || ENST00000613425.4_DUOXA1_trans || ENST00000452684.2_SOD2_trans || ENST00000569359.5_CYBA_trans || ENST00000588969.5_STAT3_trans || ENST00000573078.5_ACOX1_trans || ENST00000270142.11_SOD1_trans || ENST00000529343.5_NOX4_trans || ENST0000…	StringTie-MCI
MSTRG.65431.18	-0.000113758	0.0515798	0.00566926	hydrogen_peroxide	-0.342248	2.35504e-05	unRegulated		StringTie-MCI
ENST00000547673.1	-0.000256875	0.0454326	0.00953935	hydrogen_peroxide	-0.342553	2.31334e-05	NEG	ENST00000368667.6_FYN_trans || ENST00000572047.5_ACOX1_trans || ENST00000305786.7_CYCS_trans || ENST00000534731.5_NOX4_trans || ENST00000588969.5_STAT3_trans || ENST00000573078.5_ACOX1_trans || ENST00000270142.11_SOD1_trans || ENST00000409764.5_CYCS_trans || ENST00000444946.6_SOD2_trans || ENST00000673965.1_CTNS_trans || ENST00000389995.4_SOD1_trans || ENST00000444836.5_MFN2_trans || ENST00000301…	StringTie-MCI
MSTRG.12892.14	-0.00174343	0.0635047	0.00207611	hydrogen_peroxide	-0.344243	2.09497e-05	NEG	ENST00000389272.7_STAT3_trans || ENST00000321429.8_DUOX1_trans || ENST00000305786.7_CYCS_trans || ENST00000588969.5_STAT3_trans || ENST00000559014.5_DUOXA1_trans || ENST00000270142.11_SOD1_trans || ENST00000409764.5_CYCS_trans || ENST00000389995.4_SOD1_trans || ENST00000528341.5_NOX4_trans || ENST00000404395.3_STAT3_trans || ENST00000585517.5_STAT3_trans || ENST00000564148.1_MPV17L_trans || ENST0…	StringTie-MCI
MSTRG.12089.3	-0.0016808	0.0731069	0.000925826	hydrogen_peroxide	-0.345885	1.90135e-05	NEG	ENST00000305786.7_CYCS_trans || ENST00000559014.5_DUOXA1_trans || ENST00000270142.11_SOD1_trans || ENST00000444946.6_SOD2_trans || ENST00000389995.4_SOD1_trans || ENST00000379727.8_CYP1A1_trans || ENST00000404395.3_STAT3_trans || ENST00000546260.5_SOD2_trans	StringTie-MCI
ENST00000668217.1	-0.00123771	0.0551027	0.00421149	hydrogen_peroxide	-0.347676	1.70959e-05	NEG	ENST00000491885.6_FYN_trans || ENST00000572047.5_ACOX1_trans || ENST00000564596.5_CYP1A1_trans || ENST00000321429.8_DUOX1_trans || ENST00000305786.7_CYCS_trans || ENST00000452684.2_SOD2_trans || ENST00000569359.5_CYBA_trans || ENST00000588969.5_STAT3_trans || ENST00000567032.5_CYP1A1_trans || ENST00000270142.11_SOD1_trans || ENST00000409764.5_CYCS_trans || ENST00000444946.6_SOD2_trans || ENST0000…	StringTie-MCI
MSTRG.25627.45	-5.48853e-05	0.0456008	0.0094042	hydrogen_peroxide	-0.348417	1.63563e-05	NEG	ENST00000389272.7_STAT3_trans || ENST00000305786.7_CYCS_trans || ENST00000561220.6_DUOX1_trans || ENST00000270142.11_SOD1_trans || ENST00000449343.6_NCF1_trans || ENST00000389995.4_SOD1_trans || ENST00000673669.1_CTNS_trans || ENST00000559219.1_DUOX1_trans || ENST00000546260.5_SOD2_trans || ENST00000378588.5_CYBB_trans	StringTie-MCI
ENST00000541748.5	-0.0020152	0.0778531	0.000620926	hydrogen_peroxide	-0.34853	1.62469e-05	NEG	ENST00000389272.7_STAT3_trans || ENST00000491885.6_FYN_trans || ENST00000572047.5_ACOX1_trans || ENST00000321429.8_DUOX1_trans || ENST00000305786.7_CYCS_trans || ENST00000534731.5_NOX4_trans || ENST00000452684.2_SOD2_trans || ENST00000569359.5_CYBA_trans || ENST00000588969.5_STAT3_trans || ENST00000270142.11_SOD1_trans || ENST00000449343.6_NCF1_trans || ENST00000409764.5_CYCS_trans || ENST0000044…	StringTie-MCI
MSTRG.4483.42	-0.00170477	0.107354	5.09924e-05	hydrogen_peroxide	-0.348912	1.58794e-05	NEG	ENST00000305786.7_CYCS_trans || ENST00000569359.5_CYBA_trans || ENST00000270142.11_SOD1_trans || ENST00000567174.5_CYBA_trans || ENST00000389995.4_SOD1_trans || ENST00000564148.1_MPV17L_trans || ENST00000378588.5_CYBB_trans	StringTie-MCI
ENST00000334350.7	-0.623263	0.0403588	0.0146931	hydrogen_peroxide	-0.350471	1.44626e-05	NEG	ENST00000321429.8_DUOX1_trans || ENST00000305786.7_CYCS_trans || ENST00000452684.2_SOD2_trans || ENST00000270142.11_SOD1_trans || ENST00000409764.5_CYCS_trans || ENST00000444946.6_SOD2_trans || ENST00000389995.4_SOD1_trans || ENST00000444836.5_MFN2_trans || ENST00000558422.5_DUOXA1_trans || ENST00000263317.9_NOX4_trans || ENST00000404395.3_STAT3_trans || ENST00000337404.8_SOD2_trans || ENST000005…	StringTie-MCI
MSTRG.35723.2	-0.000278145	0.0372961	0.0190988	hydrogen_peroxide	-0.352533	1.27707e-05	NEG	ENST00000305786.7_CYCS_trans || ENST00000452684.2_SOD2_trans || ENST00000588969.5_STAT3_trans || ENST00000270142.11_SOD1_trans || ENST00000449343.6_NCF1_trans || ENST00000444946.6_SOD2_trans || ENST00000389995.4_SOD1_trans || ENST00000558422.5_DUOXA1_trans || ENST00000235329.10_MFN2_trans || ENST00000673669.1_CTNS_trans || ENST00000263317.9_NOX4_trans || ENST00000404395.3_STAT3_trans || ENST00000…	StringTie-MCI
MSTRG.18340.3	-0.00593411	0.190216	3.35644e-08	hydrogen_peroxide	-0.353533	1.20192e-05	NEG	ENST00000354650.7_FYN_trans || ENST00000305786.7_CYCS_trans || ENST00000573078.5_ACOX1_trans || ENST00000270142.11_SOD1_trans || ENST00000396385.4_MPV17L_trans || ENST00000591857.5_ACOX1_trans || ENST00000409764.5_CYCS_trans || ENST00000444946.6_SOD2_trans || ENST00000389995.4_SOD1_trans || ENST00000293217.10_ACOX1_trans || ENST00000379727.8_CYP1A1_trans || ENST00000564148.1_MPV17L_trans	StringTie-MCI
MSTRG.34316.21	-0.000293724	0.0441534	0.0106343	hydrogen_peroxide	-0.358713	8.74954e-06	NEG	ENST00000305786.7_CYCS_trans || ENST00000452684.2_SOD2_trans || ENST00000569359.5_CYBA_trans || ENST00000588969.5_STAT3_trans || ENST00000367054.6_SOD2_trans || ENST00000270142.11_SOD1_trans || ENST00000409764.5_CYCS_trans || ENST00000444946.6_SOD2_trans || ENST00000389995.4_SOD1_trans || ENST00000293217.10_ACOX1_trans || ENST00000235329.10_MFN2_trans || ENST00000379727.8_CYP1A1_trans || ENST0000…	StringTie-MCI
MSTRG.53966.23	-0.00130073	0.0914723	0.000196701	hydrogen_peroxide	-0.363208	6.61294e-06	unRegulated		StringTie-MCI
MSTRG.25174.1	-0.000295685	0.0696753	0.00123563	hydrogen_peroxide	-0.364898	5.94536e-06	NEG	ENST00000305786.7_CYCS_trans || ENST00000270142.11_SOD1_trans || ENST00000409764.5_CYCS_trans || ENST00000444946.6_SOD2_trans || ENST00000389995.4_SOD1_trans || ENST00000235329.10_MFN2_trans || ENST00000379727.8_CYP1A1_trans || ENST00000404395.3_STAT3_trans || ENST00000546260.5_SOD2_trans	StringTie-MCI
ENST00000463063.1	-0.000991013	0.028278	0.0417548	hydrogen_peroxide	-0.367123	5.16382e-06	unRegulated		StringTie-MCI
ENST00000595901.5	-0.00180893	0.0472966	0.00814462	hydrogen_peroxide	-0.368032	4.87332e-06	NEG	ENST00000321429.8_DUOX1_trans || ENST00000305786.7_CYCS_trans || ENST00000452684.2_SOD2_trans || ENST00000588969.5_STAT3_trans || ENST00000559014.5_DUOXA1_trans || ENST00000270142.11_SOD1_trans || ENST00000396385.4_MPV17L_trans || ENST00000409764.5_CYCS_trans || ENST00000444946.6_SOD2_trans || ENST00000389995.4_SOD1_trans || ENST00000444836.5_MFN2_trans || ENST00000558422.5_DUOXA1_trans || ENST00…	StringTie-MCI
MSTRG.16228.36	-0.00277421	0.0614781	0.00246201	hydrogen_peroxide	-0.370362	4.19789e-06	NEG	ENST00000572047.5_ACOX1_trans || ENST00000321429.8_DUOX1_trans || ENST00000305786.7_CYCS_trans || ENST00000563526.5_CYBA_trans || ENST00000452684.2_SOD2_trans || ENST00000569359.5_CYBA_trans || ENST00000588969.5_STAT3_trans || ENST00000270142.11_SOD1_trans || ENST00000396385.4_MPV17L_trans || ENST00000464878.5_NCF1_trans || ENST00000444946.6_SOD2_trans || ENST00000389995.4_SOD1_trans || ENST00000…	StringTie-MCI
ENST00000558611.1	-0.00101035	0.0670205	0.0015447	hydrogen_peroxide	-0.371112	3.99999e-06	NEG	ENST00000491885.6_FYN_trans || ENST00000572047.5_ACOX1_trans || ENST00000321429.8_DUOX1_trans || ENST00000305786.7_CYCS_trans || ENST00000452684.2_SOD2_trans || ENST00000588969.5_STAT3_trans || ENST00000270142.11_SOD1_trans || ENST00000449343.6_NCF1_trans || ENST00000409764.5_CYCS_trans || ENST00000444946.6_SOD2_trans || ENST00000389995.4_SOD1_trans || ENST00000558422.5_DUOXA1_trans || ENST000003…	StringTie-MCI
MSTRG.47958.34	-0.00173976	0.0521959	0.00538185	hydrogen_peroxide	-0.373594	3.4064e-06	unRegulated		StringTie-MCI
MSTRG.73615.138	-0.000869439	0.1247	1.14877e-05	hydrogen_peroxide	-0.375164	3.07521e-06	unRegulated		StringTie-MCI
ENST00000525366.5	-0.00216099	0.119181	1.84957e-05	hydrogen_peroxide	-0.383629	1.75523e-06	NEG	ENST00000572047.5_ACOX1_trans || ENST00000321429.8_DUOX1_trans || ENST00000305786.7_CYCS_trans || ENST00000588969.5_STAT3_trans || ENST00000559014.5_DUOXA1_trans || ENST00000270142.11_SOD1_trans || ENST00000409764.5_CYCS_trans || ENST00000444946.6_SOD2_trans || ENST00000389995.4_SOD1_trans || ENST00000444836.5_MFN2_trans || ENST00000558996.5_DUOXA1_trans || ENST00000673669.1_CTNS_trans || ENST000…	StringTie-MCI
MSTRG.37420.1	-0.000526563	0.0532779	0.00491215	hydrogen_peroxide	-0.385731	1.52334e-06	NEG	ENST00000572047.5_ACOX1_trans || ENST00000321429.8_DUOX1_trans || ENST00000305786.7_CYCS_trans || ENST00000588969.5_STAT3_trans || ENST00000270142.11_SOD1_trans || ENST00000449343.6_NCF1_trans || ENST00000409764.5_CYCS_trans || ENST00000444946.6_SOD2_trans || ENST00000389995.4_SOD1_trans || ENST00000444836.5_MFN2_trans || ENST00000379727.8_CYP1A1_trans || ENST00000404395.3_STAT3_trans || ENST0000…	StringTie-MCI
MSTRG.490.48	-0.00274429	0.0699011	0.00121238	hydrogen_peroxide	-0.387643	1.33796e-06	NEG	ENST00000305786.7_CYCS_trans || ENST00000270142.11_SOD1_trans || ENST00000396385.4_MPV17L_trans || ENST00000409764.5_CYCS_trans || ENST00000389995.4_SOD1_trans || ENST00000558422.5_DUOXA1_trans || ENST00000379727.8_CYP1A1_trans || ENST00000546260.5_SOD2_trans || ENST00000564148.1_MPV17L_trans	StringTie-MCI
MSTRG.64268.2	-0.000875226	0.0506534	0.00613078	hydrogen_peroxide	-0.390093	1.13166e-06	unRegulated		StringTie-MCI
MSTRG.52767.1	-0.00115164	0.0752198	0.000775027	hydrogen_peroxide	-0.39034	1.1127e-06	unRegulated		StringTie-MCI
MSTRG.52905.1	-0.00178445	0.0350686	0.023133	hydrogen_peroxide	-0.390658	1.08864e-06	unRegulated		StringTie-MCI
MSTRG.49961.27	-0.00131933	0.0504247	0.0062504	hydrogen_peroxide	-0.393021	9.24801e-07	unRegulated		StringTie-MCI
ENST00000568475.1	-0.100832	0.0558712	0.00394733	hydrogen_peroxide	-0.393075	9.2135e-07	NEG	ENST00000321429.8_DUOX1_trans || ENST00000305786.7_CYCS_trans || ENST00000452684.2_SOD2_trans || ENST00000588969.5_STAT3_trans || ENST00000270142.11_SOD1_trans || ENST00000409764.5_CYCS_trans || ENST00000444946.6_SOD2_trans || ENST00000389995.4_SOD1_trans || ENST00000444836.5_MFN2_trans || ENST00000558422.5_DUOXA1_trans || ENST00000263317.9_NOX4_trans || ENST00000404395.3_STAT3_trans || ENST00000…	StringTie-MCI
ENST00000465677.1	-0.000164585	0.0869216	0.00028901	hydrogen_peroxide	-0.399703	5.79095e-07	unRegulated		StringTie-MCI
MSTRG.43910.1	-0.00134099	0.071775	0.0010356	hydrogen_peroxide	-0.399825	5.7415e-07	unRegulated		StringTie-MCI
ENST00000493727.5	-0.000982484	0.0476056	0.00793416	hydrogen_peroxide	-0.40022	5.58285e-07	NEG	ENST00000368667.6_FYN_trans || ENST00000572047.5_ACOX1_trans || ENST00000564596.5_CYP1A1_trans || ENST00000321429.8_DUOX1_trans || ENST00000354650.7_FYN_trans || ENST00000305786.7_CYCS_trans || ENST00000452684.2_SOD2_trans || ENST00000588969.5_STAT3_trans || ENST00000573078.5_ACOX1_trans || ENST00000270142.11_SOD1_trans || ENST00000396385.4_MPV17L_trans || ENST00000444946.6_SOD2_trans || ENST0000…	StringTie-MCI
ENST00000465063.5	-0.00154288	0.0520383	0.00545394	hydrogen_peroxide	-0.402859	4.6258e-07	unRegulated		StringTie-MCI
ENST00000566312.1	-0.00155016	0.111645	3.53286e-05	hydrogen_peroxide	-0.403373	4.45861e-07	NEG	ENST00000321429.8_DUOX1_trans || ENST00000305786.7_CYCS_trans || ENST00000452684.2_SOD2_trans || ENST00000270142.11_SOD1_trans || ENST00000449343.6_NCF1_trans || ENST00000409764.5_CYCS_trans || ENST00000444946.6_SOD2_trans || ENST00000389995.4_SOD1_trans || ENST00000379727.8_CYP1A1_trans || ENST00000559219.1_DUOX1_trans || ENST00000546260.5_SOD2_trans || ENST00000378588.5_CYBB_trans	StringTie-MCI
MSTRG.30133.63	-0.0016286	0.0582409	0.00323308	hydrogen_peroxide	-0.403738	4.34337e-07	NEG	ENST00000354650.7_FYN_trans || ENST00000305786.7_CYCS_trans || ENST00000588969.5_STAT3_trans || ENST00000270142.11_SOD1_trans || ENST00000449343.6_NCF1_trans || ENST00000409764.5_CYCS_trans || ENST00000444946.6_SOD2_trans || ENST00000389995.4_SOD1_trans || ENST00000293217.10_ACOX1_trans || ENST00000381870.8_CTNS_trans || ENST00000404395.3_STAT3_trans || ENST00000337404.8_SOD2_trans || ENST0000058…	StringTie-MCI
MSTRG.48217.5	-0.00161795	0.0967546	0.000125713	hydrogen_peroxide	-0.405852	3.73026e-07	unRegulated		StringTie-MCI
MSTRG.8505.1	-0.000259493	0.13674	4.03469e-06	hydrogen_peroxide	-0.407921	3.21058e-07	NEG	ENST00000572047.5_ACOX1_trans || ENST00000321429.8_DUOX1_trans || ENST00000305786.7_CYCS_trans || ENST00000588969.5_STAT3_trans || ENST00000270142.11_SOD1_trans || ENST00000449343.6_NCF1_trans || ENST00000409764.5_CYCS_trans || ENST00000444946.6_SOD2_trans || ENST00000389995.4_SOD1_trans || ENST00000379727.8_CYP1A1_trans || ENST00000585517.5_STAT3_trans || ENST00000564148.1_MPV17L_trans	StringTie-MCI
MSTRG.29914.186	-0.00112011	0.0754007	0.000763318	hydrogen_peroxide	-0.40843	3.09382e-07	NEG	ENST00000572047.5_ACOX1_trans || ENST00000321429.8_DUOX1_trans || ENST00000354650.7_FYN_trans || ENST00000305786.7_CYCS_trans || ENST00000613425.4_DUOXA1_trans || ENST00000588969.5_STAT3_trans || ENST00000573078.5_ACOX1_trans || ENST00000559014.5_DUOXA1_trans || ENST00000270142.11_SOD1_trans || ENST00000591857.5_ACOX1_trans || ENST00000409764.5_CYCS_trans || ENST00000444946.6_SOD2_trans || ENST00…	StringTie-MCI
MSTRG.1655.1	-0.00449556	0.129938	7.29601e-06	hydrogen_peroxide	-0.412833	2.23949e-07	NEG	ENST00000305786.7_CYCS_trans || ENST00000270142.11_SOD1_trans || ENST00000396385.4_MPV17L_trans || ENST00000591857.5_ACOX1_trans || ENST00000409764.5_CYCS_trans || ENST00000389995.4_SOD1_trans || ENST00000444836.5_MFN2_trans || ENST00000558422.5_DUOXA1_trans || ENST00000263317.9_NOX4_trans	StringTie-MCI
MSTRG.43708.15	-0.000814495	0.0493715	0.00683255	hydrogen_peroxide	-0.414142	2.03265e-07	unRegulated		StringTie-MCI
MSTRG.21116.1	-0.00479836	0.0709638	0.00110872	hydrogen_peroxide	-0.420314	1.27957e-07	NEG	ENST00000389272.7_STAT3_trans || ENST00000572047.5_ACOX1_trans || ENST00000321429.8_DUOX1_trans || ENST00000305786.7_CYCS_trans || ENST00000613425.4_DUOXA1_trans || ENST00000588969.5_STAT3_trans || ENST00000270142.11_SOD1_trans || ENST00000409764.5_CYCS_trans || ENST00000444946.6_SOD2_trans || ENST00000368682.7_FYN_trans || ENST00000389995.4_SOD1_trans || ENST00000444836.5_MFN2_trans || ENST00000…	StringTie-MCI
ENST00000468580.5	-0.000577346	0.0851022	0.000337001	hydrogen_peroxide	-0.420671	1.24548e-07	NEG	ENST00000389272.7_STAT3_trans || ENST00000572047.5_ACOX1_trans || ENST00000321429.8_DUOX1_trans || ENST00000305786.7_CYCS_trans || ENST00000588969.5_STAT3_trans || ENST00000573078.5_ACOX1_trans || ENST00000270142.11_SOD1_trans || ENST00000409764.5_CYCS_trans || ENST00000444946.6_SOD2_trans || ENST00000673965.1_CTNS_trans || ENST00000389995.4_SOD1_trans || ENST00000444836.5_MFN2_trans || ENST00000…	StringTie-MCI
MSTRG.11645.5	-0.000151851	0.0719791	0.00101797	hydrogen_peroxide	-0.420718	1.24104e-07	NEG	ENST00000305786.7_CYCS_trans || ENST00000270142.11_SOD1_trans || ENST00000591857.5_ACOX1_trans || ENST00000389995.4_SOD1_trans || ENST00000558422.5_DUOXA1_trans	StringTie-MCI
MSTRG.42552.1	-0.00698498	0.12503	1.11642e-05	hydrogen_peroxide	-0.423131	1.0328e-07	NEG	ENST00000321429.8_DUOX1_trans || ENST00000305786.7_CYCS_trans || ENST00000559014.5_DUOXA1_trans || ENST00000270142.11_SOD1_trans || ENST00000409764.5_CYCS_trans || ENST00000389995.4_SOD1_trans || ENST00000381870.8_CTNS_trans || ENST00000564148.1_MPV17L_trans || ENST00000378588.5_CYBB_trans	StringTie-MCI
MSTRG.16150.33	-0.00128387	0.189661	3.53224e-08	hydrogen_peroxide	-0.426312	8.08868e-08	NEG	ENST00000354650.7_FYN_trans || ENST00000305786.7_CYCS_trans || ENST00000588969.5_STAT3_trans || ENST00000573078.5_ACOX1_trans || ENST00000270142.11_SOD1_trans || ENST00000409764.5_CYCS_trans || ENST00000444946.6_SOD2_trans || ENST00000389995.4_SOD1_trans || ENST00000558422.5_DUOXA1_trans || ENST00000379727.8_CYP1A1_trans || ENST00000404395.3_STAT3_trans || ENST00000337404.8_SOD2_trans	StringTie-MCI
ENST00000649325.1	-0.000775947	0.0611629	0.00252818	hydrogen_peroxide	-0.429112	6.50978e-08	NEG	ENST00000321429.8_DUOX1_trans || ENST00000305786.7_CYCS_trans || ENST00000452684.2_SOD2_trans || ENST00000573078.5_ACOX1_trans || ENST00000270142.11_SOD1_trans || ENST00000396385.4_MPV17L_trans || ENST00000409764.5_CYCS_trans || ENST00000444946.6_SOD2_trans || ENST00000673965.1_CTNS_trans || ENST00000389995.4_SOD1_trans || ENST00000444836.5_MFN2_trans || ENST00000527626.5_NOX4_trans || ENST000003…	StringTie-MCI
MSTRG.64016.2	-0.0037783	0.0341691	0.0250007	hydrogen_peroxide	-0.430449	5.86441e-08	unRegulated		StringTie-MCI
ENST00000648401.1	-0.000443236	0.116213	2.38749e-05	hydrogen_peroxide	-0.434687	4.19953e-08	NEG	ENST00000491885.6_FYN_trans || ENST00000321429.8_DUOX1_trans || ENST00000354650.7_FYN_trans || ENST00000305786.7_CYCS_trans || ENST00000588969.5_STAT3_trans || ENST00000559014.5_DUOXA1_trans || ENST00000270142.11_SOD1_trans || ENST00000591857.5_ACOX1_trans || ENST00000409764.5_CYCS_trans || ENST00000444946.6_SOD2_trans || ENST00000389995.4_SOD1_trans || ENST00000444836.5_MFN2_trans || ENST0000038…	StringTie-MCI
ENST00000595712.5	-0.00133821	0.146102	1.77537e-06	hydrogen_peroxide	-0.437521	3.3505e-08	NEG	ENST00000305786.7_CYCS_trans || ENST00000452684.2_SOD2_trans || ENST00000270142.11_SOD1_trans || ENST00000396385.4_MPV17L_trans || ENST00000409764.5_CYCS_trans || ENST00000389995.4_SOD1_trans || ENST00000558422.5_DUOXA1_trans || ENST00000546260.5_SOD2_trans || ENST00000564148.1_MPV17L_trans	StringTie-MCI
ENST00000583140.5	-0.000592527	0.0906292	0.000211248	hydrogen_peroxide	-0.439573	2.8414e-08	NEG	ENST00000572047.5_ACOX1_trans || ENST00000321429.8_DUOX1_trans || ENST00000354650.7_FYN_trans || ENST00000305786.7_CYCS_trans || ENST00000452684.2_SOD2_trans || ENST00000569359.5_CYBA_trans || ENST00000588969.5_STAT3_trans || ENST00000367054.6_SOD2_trans || ENST00000573078.5_ACOX1_trans || ENST00000270142.11_SOD1_trans || ENST00000574776.6_CTNS_trans || ENST00000396385.4_MPV17L_trans || ENST00000…	StringTie-MCI
ENST00000504491.1	-0.00218311	0.218221	2.45275e-09	hydrogen_peroxide	-0.444344	1.92869e-08	unRegulated		StringTie-MCI
MSTRG.28237.3	-0.000578576	0.084786	0.000346116	hydrogen_peroxide	-0.44449	1.90569e-08	NEG	ENST00000321429.8_DUOX1_trans || ENST00000305786.7_CYCS_trans || ENST00000588969.5_STAT3_trans || ENST00000573078.5_ACOX1_trans || ENST00000270142.11_SOD1_trans || ENST00000409764.5_CYCS_trans || ENST00000444946.6_SOD2_trans || ENST00000389995.4_SOD1_trans || ENST00000444836.5_MFN2_trans || ENST00000527626.5_NOX4_trans || ENST00000379727.8_CYP1A1_trans || ENST00000673669.1_CTNS_trans || ENST00000…	StringTie-MCI
ENST00000655760.1	-0.000301959	0.0660346	0.00167823	hydrogen_peroxide	-0.444584	1.89108e-08	unRegulated		StringTie-MCI
MSTRG.35723.1	-0.000302801	0.0959491	0.000134607	hydrogen_peroxide	-0.445906	1.69666e-08	NEG	ENST00000305786.7_CYCS_trans || ENST00000613425.4_DUOXA1_trans || ENST00000452684.2_SOD2_trans || ENST00000588969.5_STAT3_trans || ENST00000270142.11_SOD1_trans || ENST00000449343.6_NCF1_trans || ENST00000409764.5_CYCS_trans || ENST00000444946.6_SOD2_trans || ENST00000389995.4_SOD1_trans || ENST00000558422.5_DUOXA1_trans || ENST00000263317.9_NOX4_trans || ENST00000404395.3_STAT3_trans || ENST0000…	StringTie-MCI
MSTRG.27438.89	-0.00140814	0.0551983	0.0041777	hydrogen_peroxide	-0.447105	1.53707e-08	NEG	ENST00000572047.5_ACOX1_trans || ENST00000321429.8_DUOX1_trans || ENST00000354650.7_FYN_trans || ENST00000305786.7_CYCS_trans || ENST00000588969.5_STAT3_trans || ENST00000559014.5_DUOXA1_trans || ENST00000270142.11_SOD1_trans || ENST00000409764.5_CYCS_trans || ENST00000444946.6_SOD2_trans || ENST00000389995.4_SOD1_trans || ENST00000444836.5_MFN2_trans || ENST00000558422.5_DUOXA1_trans || ENST0000…	StringTie-MCI
MSTRG.64171.29	-0.000741425	0.0768294	0.000676823	hydrogen_peroxide	-0.449028	1.31076e-08	unRegulated		StringTie-MCI
MSTRG.72885.38	-0.00116421	0.0363821	0.0206591	hydrogen_peroxide	-0.452872	9.50473e-09	unRegulated		StringTie-MCI
MSTRG.72873.1	-0.000727808	0.0837334	0.000378264	hydrogen_peroxide	-0.454225	8.48058e-09	unRegulated		StringTie-MCI
ENST00000462754.1	-0.000540465	0.0358396	0.0216463	hydrogen_peroxide	-0.454632	8.19343e-09	unRegulated		StringTie-MCI
MSTRG.14120.1	-0.000378332	0.0856751	0.000321091	hydrogen_peroxide	-0.456555	6.95997e-09	NEG	ENST00000305786.7_CYCS_trans || ENST00000613425.4_DUOXA1_trans || ENST00000588969.5_STAT3_trans || ENST00000270142.11_SOD1_trans || ENST00000409764.5_CYCS_trans || ENST00000389995.4_SOD1_trans || ENST00000235329.10_MFN2_trans || ENST00000404395.3_STAT3_trans || ENST00000557893.5_DUOX1_trans || ENST00000585517.5_STAT3_trans	StringTie-MCI
ENST00000476623.1	-0.00019601	0.0690968	0.00129723	hydrogen_peroxide	-0.457346	6.50627e-09	unRegulated		StringTie-MCI
ENST00000469975.5	-0.00124046	0.133181	5.50314e-06	hydrogen_peroxide	-0.459362	5.47476e-09	unRegulated		StringTie-MCI
ENST00000588715.5	-0.00529252	0.073947	0.000862651	hydrogen_peroxide	-0.46879	2.40602e-09	NEG	ENST00000572047.5_ACOX1_trans || ENST00000321429.8_DUOX1_trans || ENST00000305786.7_CYCS_trans || ENST00000270142.11_SOD1_trans || ENST00000396385.4_MPV17L_trans || ENST00000409764.5_CYCS_trans || ENST00000444946.6_SOD2_trans || ENST00000389995.4_SOD1_trans || ENST00000444836.5_MFN2_trans || ENST00000558422.5_DUOXA1_trans || ENST00000381870.8_CTNS_trans || ENST00000379727.8_CYP1A1_trans || ENST00…	StringTie-MCI
MSTRG.14286.20	-0.00233758	0.0588627	0.00306816	hydrogen_peroxide	-0.479541	9.13505e-10	NEG	ENST00000572047.5_ACOX1_trans || ENST00000564596.5_CYP1A1_trans || ENST00000321429.8_DUOX1_trans || ENST00000305786.7_CYCS_trans || ENST00000534731.5_NOX4_trans || ENST00000452684.2_SOD2_trans || ENST00000561220.6_DUOX1_trans || ENST00000270142.11_SOD1_trans || ENST00000396385.4_MPV17L_trans || ENST00000409764.5_CYCS_trans || ENST00000389995.4_SOD1_trans || ENST00000444836.5_MFN2_trans || ENST000…	StringTie-MCI
ENST00000515516.1	-0.008846	0.0761139	0.000718845	hydrogen_peroxide	-0.482363	7.04451e-10	unRegulated		StringTie-MCI
MSTRG.52900.13	-0.000778776	0.0533945	0.00486405	hydrogen_peroxide	-0.483659	6.2472e-10	unRegulated		StringTie-MCI
MSTRG.34051.5	-0.000455093	0.18512	5.35669e-08	hydrogen_peroxide	-0.48489	5.57148e-10	NEG	ENST00000491885.6_FYN_trans || ENST00000321429.8_DUOX1_trans || ENST00000354650.7_FYN_trans || ENST00000305786.7_CYCS_trans || ENST00000452684.2_SOD2_trans || ENST00000270142.11_SOD1_trans || ENST00000409764.5_CYCS_trans || ENST00000444946.6_SOD2_trans || ENST00000368682.7_FYN_trans || ENST00000389995.4_SOD1_trans || ENST00000235329.10_MFN2_trans || ENST00000379727.8_CYP1A1_trans || ENST000003686…	StringTie-MCI
ENST00000496781.1	-0.000731985	0.0700439	0.00119791	hydrogen_peroxide	-0.497159	1.73449e-10	NEG	ENST00000491885.6_FYN_trans || ENST00000572047.5_ACOX1_trans || ENST00000321429.8_DUOX1_trans || ENST00000354650.7_FYN_trans || ENST00000305786.7_CYCS_trans || ENST00000534731.5_NOX4_trans || ENST00000452684.2_SOD2_trans || ENST00000569359.5_CYBA_trans || ENST00000588969.5_STAT3_trans || ENST00000573078.5_ACOX1_trans || ENST00000270142.11_SOD1_trans || ENST00000396385.4_MPV17L_trans || ENST000004…	StringTie-MCI
ENST00000476664.1	-0.000502851	0.0910328	0.000204155	hydrogen_peroxide	-0.502994	9.79556e-11	unRegulated		StringTie-MCI
MSTRG.22870.2	-0.00141003	0.129508	7.57353e-06	hydrogen_peroxide	-0.515011	2.91707e-11	NEG	ENST00000321429.8_DUOX1_trans || ENST00000305786.7_CYCS_trans || ENST00000270142.11_SOD1_trans || ENST00000449343.6_NCF1_trans || ENST00000409764.5_CYCS_trans || ENST00000389995.4_SOD1_trans || ENST00000558422.5_DUOXA1_trans || ENST00000379727.8_CYP1A1_trans || ENST00000673669.1_CTNS_trans || ENST00000546260.5_SOD2_trans || ENST00000564148.1_MPV17L_trans || ENST00000378588.5_CYBB_trans	StringTie-MCI
MSTRG.39544.42	-0.000418534	0.0750376	0.000787001	hydrogen_peroxide	-0.531558	5.08215e-12	NEG	ENST00000321429.8_DUOX1_trans || ENST00000305786.7_CYCS_trans || ENST00000452684.2_SOD2_trans || ENST00000588969.5_STAT3_trans || ENST00000270142.11_SOD1_trans || ENST00000409764.5_CYCS_trans || ENST00000444946.6_SOD2_trans || ENST00000389995.4_SOD1_trans || ENST00000444836.5_MFN2_trans || ENST00000558422.5_DUOXA1_trans || ENST00000293217.10_ACOX1_trans || ENST00000379727.8_CYP1A1_trans || ENST00…	StringTie-MCI
ENST00000523229.1	-0.00106386	0.160609	4.90641e-07	hydrogen_peroxide	-0.537237	2.72864e-12	NEG	ENST00000321429.8_DUOX1_trans || ENST00000305786.7_CYCS_trans || ENST00000452684.2_SOD2_trans || ENST00000569359.5_CYBA_trans || ENST00000588969.5_STAT3_trans || ENST00000270142.11_SOD1_trans || ENST00000567174.5_CYBA_trans || ENST00000591857.5_ACOX1_trans || ENST00000449343.6_NCF1_trans || ENST00000409764.5_CYCS_trans || ENST00000444946.6_SOD2_trans || ENST00000673965.1_CTNS_trans || ENST0000038…	StringTie-MCI
MSTRG.68801.2	-0.00116055	0.114153	2.84944e-05	hydrogen_peroxide	-0.551597	5.37084e-13	unRegulated		StringTie-MCI
ENST00000552038.5	-0.00225383	0.13101	6.64751e-06	hydrogen_peroxide	-0.552301	4.94974e-13	NEG	ENST00000389272.7_STAT3_trans || ENST00000491885.6_FYN_trans || ENST00000572047.5_ACOX1_trans || ENST00000321429.8_DUOX1_trans || ENST00000305786.7_CYCS_trans || ENST00000534731.5_NOX4_trans || ENST00000452684.2_SOD2_trans || ENST00000569359.5_CYBA_trans || ENST00000588969.5_STAT3_trans || ENST00000573078.5_ACOX1_trans || ENST00000559014.5_DUOXA1_trans || ENST00000270142.11_SOD1_trans || ENST0000…	StringTie-MCI
MSTRG.75710.1	-0.000522093	0.130642	6.86326e-06	hydrogen_peroxide	-0.560593	1.86359e-13	unRegulated		StringTie-MCI
MSTRG.57986.1	-0.00231755	0.16817	2.49209e-07	hydrogen_peroxide	-0.575063	3.17153e-14	unRegulated		StringTie-MCI
ENST00000527703.2	-0.00319226	0.0762429	0.000711079	hydrogen_peroxide	-0.586369	7.47451e-15	NEG	ENST00000572047.5_ACOX1_trans || ENST00000321429.8_DUOX1_trans || ENST00000354650.7_FYN_trans || ENST00000305786.7_CYCS_trans || ENST00000534731.5_NOX4_trans || ENST00000613425.4_DUOXA1_trans || ENST00000452684.2_SOD2_trans || ENST00000569359.5_CYBA_trans || ENST00000588969.5_STAT3_trans || ENST00000573078.5_ACOX1_trans || ENST00000270142.11_SOD1_trans || ENST00000574776.6_CTNS_trans || ENST00000…	StringTie-MCI
ENST00000351325.8	-0.0188712	0.0481008	0.0076083	hydrogen_peroxide	-0.592145	3.49448e-15	NEG	ENST00000572047.5_ACOX1_trans || ENST00000564596.5_CYP1A1_trans || ENST00000321429.8_DUOX1_trans || ENST00000305786.7_CYCS_trans || ENST00000573078.5_ACOX1_trans || ENST00000559014.5_DUOXA1_trans || ENST00000270142.11_SOD1_trans || ENST00000396385.4_MPV17L_trans || ENST00000409764.5_CYCS_trans || ENST00000444946.6_SOD2_trans || ENST00000389995.4_SOD1_trans || ENST00000444836.5_MFN2_trans || ENST0…	StringTie-MCI
ENST00000631022.1	-0.00874126	0.201923	1.13548e-08	hydrogen_peroxide	-0.620131	7.01642e-17	NEG	ENST00000572047.5_ACOX1_trans || ENST00000321429.8_DUOX1_trans || ENST00000305786.7_CYCS_trans || ENST00000452684.2_SOD2_trans || ENST00000569359.5_CYBA_trans || ENST00000588969.5_STAT3_trans || ENST00000573078.5_ACOX1_trans || ENST00000559014.5_DUOXA1_trans || ENST00000270142.11_SOD1_trans || ENST00000591857.5_ACOX1_trans || ENST00000449343.6_NCF1_trans || ENST00000409764.5_CYCS_trans || ENST000…	StringTie-MCI
MSTRG.17149.50	-0.00368748	0.167949	2.5422e-07	hydrogen_peroxide	-0.626945	2.55132e-17	NEG	ENST00000572047.5_ACOX1_trans || ENST00000321429.8_DUOX1_trans || ENST00000305786.7_CYCS_trans || ENST00000613425.4_DUOXA1_trans || ENST00000452684.2_SOD2_trans || ENST00000569359.5_CYBA_trans || ENST00000588969.5_STAT3_trans || ENST00000270142.11_SOD1_trans || ENST00000396385.4_MPV17L_trans || ENST00000449343.6_NCF1_trans || ENST00000409764.5_CYCS_trans || ENST00000444946.6_SOD2_trans || ENST000…	StringTie-MCI
MSTRG.5771.16	-0.00399757	0.143225	2.28654e-06	hydrogen_peroxide	-0.700195	7.98166e-23	NEG	ENST00000572047.5_ACOX1_trans || ENST00000321429.8_DUOX1_trans || ENST00000354650.7_FYN_trans || ENST00000305786.7_CYCS_trans || ENST00000452684.2_SOD2_trans || ENST00000588969.5_STAT3_trans || ENST00000573078.5_ACOX1_trans || ENST00000270142.11_SOD1_trans || ENST00000396385.4_MPV17L_trans || ENST00000409764.5_CYCS_trans || ENST00000444946.6_SOD2_trans || ENST00000673965.1_CTNS_trans || ENST00000…	StringTie-MCI
ENST00000500381.2	0.00128679	0.236885	6.22517e-13	hydrogen_peroxide	0.856925	7.13562e-57	POS	ENST00000613425.4_DUOXA1_trans || ENST00000495927.5_FYN_trans || ENST00000293217.10_ACOX1_trans || ENST00000558996.5_DUOXA1_trans || ENST00000523322.5_FYN_trans || ENST00000574776.6_CTNS_trans || ENST00000535459.5_SOD2_trans || ENST00000264657.9_STAT3_trans || ENST00000491885.6_FYN_trans || ENST00000412236.1_MFN2_trans || ENST00000564148.1_MPV17L_trans || ENST00000467663.5_CTNS_trans || ENST00000…	StringTie-MCI
ENST00000437900.1	0.0107873	0.177566	9.43862e-10	hydrogen_peroxide	0.789356	2.47574e-42	POS	ENST00000495927.5_FYN_trans || ENST00000293217.10_ACOX1_trans || ENST00000558996.5_DUOXA1_trans || ENST00000523322.5_FYN_trans || ENST00000574776.6_CTNS_trans || ENST00000535459.5_SOD2_trans || ENST00000491885.6_FYN_trans || ENST00000412236.1_MFN2_trans || ENST00000564148.1_MPV17L_trans || ENST00000467663.5_CTNS_trans || ENST00000444836.5_MFN2_trans || ENST00000444946.6_SOD2_trans || ENST00000396…	StringTie-MCI
ENST00000653489.1	0.00121705	0.181743	5.72612e-10	hydrogen_peroxide	0.784081	1.99548e-41	POS	ENST00000613425.4_DUOXA1_trans || ENST00000452111.5_CTNS_trans || ENST00000495927.5_FYN_trans || ENST00000293217.10_ACOX1_trans || ENST00000484391.5_MFN2_trans || ENST00000576979.1_CTNS_trans || ENST00000558996.5_DUOXA1_trans || ENST00000523322.5_FYN_trans || ENST00000574776.6_CTNS_trans || ENST00000673965.1_CTNS_trans || ENST00000535459.5_SOD2_trans || ENST00000264657.9_STAT3_trans || ENST000004…	StringTie-MCI
ENST00000434537.1	0.00319194	0.193004	1.47125e-10	hydrogen_peroxide	0.780611	7.62716e-41	POS	ENST00000613425.4_DUOXA1_trans || ENST00000452111.5_CTNS_trans || ENST00000495927.5_FYN_trans || ENST00000293217.10_ACOX1_trans || ENST00000576979.1_CTNS_trans || ENST00000558996.5_DUOXA1_trans || ENST00000523322.5_FYN_trans || ENST00000574776.6_CTNS_trans || ENST00000535459.5_SOD2_trans || ENST00000491885.6_FYN_trans || ENST00000412236.1_MFN2_trans || ENST00000564148.1_MPV17L_trans || ENST000004…	StringTie-MCI
ENST00000610155.5	0.00397559	0.206505	2.82017e-11	hydrogen_peroxide	0.778939	1.44295e-40	POS	ENST00000613425.4_DUOXA1_trans || ENST00000452111.5_CTNS_trans || ENST00000495927.5_FYN_trans || ENST00000293217.10_ACOX1_trans || ENST00000558996.5_DUOXA1_trans || ENST00000523322.5_FYN_trans || ENST00000574776.6_CTNS_trans || ENST00000046640.9_CTNS_trans || ENST00000535459.5_SOD2_trans || ENST00000264657.9_STAT3_trans || ENST00000467921.6_FYN_trans || ENST00000491885.6_FYN_trans || ENST00000412…	StringTie-MCI
ENST00000424076.9	0.00583967	0.199041	7.05074e-11	hydrogen_peroxide	0.778356	1.79933e-40	POS	ENST00000452111.5_CTNS_trans || ENST00000495927.5_FYN_trans || ENST00000293217.10_ACOX1_trans || ENST00000558996.5_DUOXA1_trans || ENST00000523322.5_FYN_trans || ENST00000574776.6_CTNS_trans || ENST00000673965.1_CTNS_trans || ENST00000535459.5_SOD2_trans || ENST00000491885.6_FYN_trans || ENST00000412236.1_MFN2_trans || ENST00000564148.1_MPV17L_trans || ENST00000484067.6_FYN_trans || ENST000004676…	StringTie-MCI
ENST00000667579.1	0.00110692	0.192548	1.55501e-10	hydrogen_peroxide	0.776567	3.53072e-40	POS	ENST00000613425.4_DUOXA1_trans || ENST00000452111.5_CTNS_trans || ENST00000495927.5_FYN_trans || ENST00000293217.10_ACOX1_trans || ENST00000558996.5_DUOXA1_trans || ENST00000523322.5_FYN_trans || ENST00000574776.6_CTNS_trans || ENST00000535459.5_SOD2_trans || ENST00000264657.9_STAT3_trans || ENST00000491885.6_FYN_trans || ENST00000412236.1_MFN2_trans || ENST00000564148.1_MPV17L_trans || ENST00000…	StringTie-MCI
ENST00000651406.1	0.00306341	0.26743	1.16338e-14	hydrogen_peroxide	0.766426	1.43534e-38	POS	ENST00000452111.5_CTNS_trans || ENST00000495927.5_FYN_trans || ENST00000293217.10_ACOX1_trans || ENST00000558996.5_DUOXA1_trans || ENST00000523322.5_FYN_trans || ENST00000574776.6_CTNS_trans || ENST00000673965.1_CTNS_trans || ENST00000535459.5_SOD2_trans || ENST00000264657.9_STAT3_trans || ENST00000467921.6_FYN_trans || ENST00000491885.6_FYN_trans || ENST00000412236.1_MFN2_trans || ENST0000056414…	StringTie-MCI
ENST00000670384.1	0.00159456	0.200542	5.86819e-11	hydrogen_peroxide	0.750085	3.84902e-36	POS	ENST00000452111.5_CTNS_trans || ENST00000495927.5_FYN_trans || ENST00000293217.10_ACOX1_trans || ENST00000576979.1_CTNS_trans || ENST00000517419.5_FYN_trans || ENST00000558996.5_DUOXA1_trans || ENST00000523322.5_FYN_trans || ENST00000574776.6_CTNS_trans || ENST00000673965.1_CTNS_trans || ENST00000535459.5_SOD2_trans || ENST00000264657.9_STAT3_trans || ENST00000491885.6_FYN_trans || ENST0000041223…	StringTie-MCI
ENST00000623254.1	0.00174426	0.180789	6.41975e-10	hydrogen_peroxide	0.749785	4.24767e-36	POS	ENST00000613425.4_DUOXA1_trans || ENST00000495927.5_FYN_trans || ENST00000293217.10_ACOX1_trans || ENST00000558996.5_DUOXA1_trans || ENST00000523322.5_FYN_trans || ENST00000574776.6_CTNS_trans || ENST00000535459.5_SOD2_trans || ENST00000491885.6_FYN_trans || ENST00000412236.1_MFN2_trans || ENST00000564148.1_MPV17L_trans || ENST00000467663.5_CTNS_trans || ENST00000444836.5_MFN2_trans || ENST000004…	StringTie-MCI
ENST00000658580.1	0.000941977	0.237273	5.92377e-13	hydrogen_peroxide	0.738275	1.68362e-34	POS	ENST00000613425.4_DUOXA1_trans || ENST00000495927.5_FYN_trans || ENST00000293217.10_ACOX1_trans || ENST00000558996.5_DUOXA1_trans || ENST00000523322.5_FYN_trans || ENST00000574776.6_CTNS_trans || ENST00000535459.5_SOD2_trans || ENST00000491885.6_FYN_trans || ENST00000412236.1_MFN2_trans || ENST00000564148.1_MPV17L_trans || ENST00000467663.5_CTNS_trans || ENST00000444836.5_MFN2_trans || ENST000004…	StringTie-MCI
ENST00000424208.5	0.00133203	0.0972837	9.54721e-06	hydrogen_peroxide	0.737017	2.48798e-34	POS	ENST00000452111.5_CTNS_trans || ENST00000495927.5_FYN_trans || ENST00000293217.10_ACOX1_trans || ENST00000558996.5_DUOXA1_trans || ENST00000523322.5_FYN_trans || ENST00000574776.6_CTNS_trans || ENST00000673965.1_CTNS_trans || ENST00000535459.5_SOD2_trans || ENST00000264657.9_STAT3_trans || ENST00000467921.6_FYN_trans || ENST00000491885.6_FYN_trans || ENST00000412236.1_MFN2_trans || ENST0000056414…	StringTie-MCI
ENST00000607278.2	0.00104369	0.163181	5.19066e-09	hydrogen_peroxide	0.730189	1.99333e-33	POS	ENST00000613425.4_DUOXA1_trans || ENST00000495927.5_FYN_trans || ENST00000293217.10_ACOX1_trans || ENST00000558996.5_DUOXA1_trans || ENST00000523322.5_FYN_trans || ENST00000574776.6_CTNS_trans || ENST00000673965.1_CTNS_trans || ENST00000535459.5_SOD2_trans || ENST00000491885.6_FYN_trans || ENST00000412236.1_MFN2_trans || ENST00000564148.1_MPV17L_trans || ENST00000484067.6_FYN_trans || ENST0000046…	StringTie-MCI
ENST00000651398.2	0.00209209	0.165509	3.94617e-09	hydrogen_peroxide	0.726135	6.65553e-33	POS	ENST00000613425.4_DUOXA1_trans || ENST00000495927.5_FYN_trans || ENST00000293217.10_ACOX1_trans || ENST00000558996.5_DUOXA1_trans || ENST00000523322.5_FYN_trans || ENST00000574776.6_CTNS_trans || ENST00000046640.9_CTNS_trans || ENST00000535459.5_SOD2_trans || ENST00000264657.9_STAT3_trans || ENST00000491885.6_FYN_trans || ENST00000412236.1_MFN2_trans || ENST00000564148.1_MPV17L_trans || ENST00000…	StringTie-MCI
ENST00000670452.1	0.0010658	0.223414	3.43468e-12	hydrogen_peroxide	0.726	6.92606e-33	POS	ENST00000613425.4_DUOXA1_trans || ENST00000495927.5_FYN_trans || ENST00000293217.10_ACOX1_trans || ENST00000558996.5_DUOXA1_trans || ENST00000523322.5_FYN_trans || ENST00000574776.6_CTNS_trans || ENST00000535459.5_SOD2_trans || ENST00000264657.9_STAT3_trans || ENST00000491885.6_FYN_trans || ENST00000412236.1_MFN2_trans || ENST00000564148.1_MPV17L_trans || ENST00000467663.5_CTNS_trans || ENST00000…	StringTie-MCI
ENST00000414407.1	0.000795888	0.183112	4.85851e-10	hydrogen_peroxide	0.721283	2.73944e-32	POS	ENST00000613425.4_DUOXA1_trans || ENST00000495927.5_FYN_trans || ENST00000293217.10_ACOX1_trans || ENST00000558996.5_DUOXA1_trans || ENST00000523322.5_FYN_trans || ENST00000574776.6_CTNS_trans || ENST00000046640.9_CTNS_trans || ENST00000535459.5_SOD2_trans || ENST00000467921.6_FYN_trans || ENST00000491885.6_FYN_trans || ENST00000412236.1_MFN2_trans || ENST00000564148.1_MPV17L_trans || ENST0000048…	StringTie-MCI
ENST00000593960.5	0.0012677	0.181942	5.59126e-10	hydrogen_peroxide	0.706549	1.6846e-30	POS	ENST00000613425.4_DUOXA1_trans || ENST00000495927.5_FYN_trans || ENST00000293217.10_ACOX1_trans || ENST00000576979.1_CTNS_trans || ENST00000558996.5_DUOXA1_trans || ENST00000523322.5_FYN_trans || ENST00000574776.6_CTNS_trans || ENST00000046640.9_CTNS_trans || ENST00000535459.5_SOD2_trans || ENST00000264657.9_STAT3_trans || ENST00000491885.6_FYN_trans || ENST00000412236.1_MFN2_trans || ENST0000056…	StringTie-MCI
ENST00000655679.1	0.00150471	0.22012	5.19339e-12	hydrogen_peroxide	0.699652	1.06224e-29	POS	ENST00000452111.5_CTNS_trans || ENST00000293217.10_ACOX1_trans || ENST00000558996.5_DUOXA1_trans || ENST00000523322.5_FYN_trans || ENST00000574776.6_CTNS_trans || ENST00000535459.5_SOD2_trans || ENST00000491885.6_FYN_trans || ENST00000412236.1_MFN2_trans || ENST00000564148.1_MPV17L_trans || ENST00000467663.5_CTNS_trans || ENST00000444836.5_MFN2_trans || ENST00000444946.6_SOD2_trans || ENST0000048…	StringTie-MCI
ENST00000666805.1	0.00172565	0.161268	6.49884e-09	hydrogen_peroxide	0.696252	2.5831e-29	POS	ENST00000613425.4_DUOXA1_trans || ENST00000495927.5_FYN_trans || ENST00000293217.10_ACOX1_trans || ENST00000558996.5_DUOXA1_trans || ENST00000523322.5_FYN_trans || ENST00000574776.6_CTNS_trans || ENST00000673965.1_CTNS_trans || ENST00000046640.9_CTNS_trans || ENST00000535459.5_SOD2_trans || ENST00000491885.6_FYN_trans || ENST00000412236.1_MFN2_trans || ENST00000564148.1_MPV17L_trans || ENST000004…	StringTie-MCI
ENST00000655494.1	0.00945412	0.163612	4.93394e-09	hydrogen_peroxide	0.691292	9.23502e-29	POS	ENST00000293217.10_ACOX1_trans || ENST00000576979.1_CTNS_trans || ENST00000558996.5_DUOXA1_trans || ENST00000523322.5_FYN_trans || ENST00000574776.6_CTNS_trans || ENST00000535459.5_SOD2_trans || ENST00000491885.6_FYN_trans || ENST00000412236.1_MFN2_trans || ENST00000564148.1_MPV17L_trans || ENST00000444836.5_MFN2_trans || ENST00000444946.6_SOD2_trans || ENST00000487824.2_FYN_trans || ENST00000396…	StringTie-MCI
ENST00000451953.1	0.00191855	0.198936	7.14206e-11	hydrogen_peroxide	0.686581	3.02609e-28	POS	ENST00000613425.4_DUOXA1_trans || ENST00000495927.5_FYN_trans || ENST00000293217.10_ACOX1_trans || ENST00000558996.5_DUOXA1_trans || ENST00000523322.5_FYN_trans || ENST00000574776.6_CTNS_trans || ENST00000535459.5_SOD2_trans || ENST00000491885.6_FYN_trans || ENST00000412236.1_MFN2_trans || ENST00000564148.1_MPV17L_trans || ENST00000484067.6_FYN_trans || ENST00000467663.5_CTNS_trans || ENST0000044…	StringTie-MCI
ENST00000661328.1	0.00155044	0.174521	1.35688e-09	hydrogen_peroxide	0.684157	5.52314e-28	POS	ENST00000495927.5_FYN_trans || ENST00000293217.10_ACOX1_trans || ENST00000576979.1_CTNS_trans || ENST00000523322.5_FYN_trans || ENST00000574776.6_CTNS_trans || ENST00000046640.9_CTNS_trans || ENST00000535459.5_SOD2_trans || ENST00000264657.9_STAT3_trans || ENST00000491885.6_FYN_trans || ENST00000412236.1_MFN2_trans || ENST00000564148.1_MPV17L_trans || ENST00000484067.6_FYN_trans || ENST0000046766…	StringTie-MCI
ENST00000426715.5	0.00223507	0.177568	9.43717e-10	hydrogen_peroxide	0.680951	1.21365e-27	POS	ENST00000452111.5_CTNS_trans || ENST00000495927.5_FYN_trans || ENST00000293217.10_ACOX1_trans || ENST00000558996.5_DUOXA1_trans || ENST00000523322.5_FYN_trans || ENST00000574776.6_CTNS_trans || ENST00000535459.5_SOD2_trans || ENST00000264657.9_STAT3_trans || ENST00000491885.6_FYN_trans || ENST00000412236.1_MFN2_trans || ENST00000564148.1_MPV17L_trans || ENST00000484067.6_FYN_trans || ENST00000467…	StringTie-MCI
ENST00000670189.1	0.00195341	0.293165	3.59292e-16	hydrogen_peroxide	0.665976	4.21455e-26	POS	ENST00000495927.5_FYN_trans || ENST00000293217.10_ACOX1_trans || ENST00000558996.5_DUOXA1_trans || ENST00000523322.5_FYN_trans || ENST00000574776.6_CTNS_trans || ENST00000673965.1_CTNS_trans || ENST00000535459.5_SOD2_trans || ENST00000467921.6_FYN_trans || ENST00000491885.6_FYN_trans || ENST00000412236.1_MFN2_trans || ENST00000484067.6_FYN_trans || ENST00000467663.5_CTNS_trans || ENST00000444836.…	StringTie-MCI
ENST00000427343.6	0.00131624	0.220352	5.04489e-12	hydrogen_peroxide	0.662666	8.98086e-26	POS	ENST00000495927.5_FYN_trans || ENST00000293217.10_ACOX1_trans || ENST00000576979.1_CTNS_trans || ENST00000592329.1_ACOX1_trans || ENST00000558996.5_DUOXA1_trans || ENST00000523322.5_FYN_trans || ENST00000574776.6_CTNS_trans || ENST00000673965.1_CTNS_trans || ENST00000046640.9_CTNS_trans || ENST00000535459.5_SOD2_trans || ENST00000467921.6_FYN_trans || ENST00000491885.6_FYN_trans || ENST0000041223…	StringTie-MCI
ENST00000505793.1	0.000588558	0.132827	1.74858e-07	hydrogen_peroxide	0.654612	5.44164e-25	POS	ENST00000293217.10_ACOX1_trans || ENST00000558996.5_DUOXA1_trans || ENST00000523322.5_FYN_trans || ENST00000574776.6_CTNS_trans || ENST00000535459.5_SOD2_trans || ENST00000491885.6_FYN_trans || ENST00000412236.1_MFN2_trans || ENST00000564148.1_MPV17L_trans || ENST00000444836.5_MFN2_trans || ENST00000444946.6_SOD2_trans || ENST00000396385.4_MPV17L_trans || ENST00000235329.10_MFN2_trans || ENST0000…	StringTie-MCI
ENST00000662947.1	0.000628481	0.130267	2.34156e-07	hydrogen_peroxide	0.651808	1.00602e-24	POS	ENST00000613425.4_DUOXA1_trans || ENST00000495927.5_FYN_trans || ENST00000293217.10_ACOX1_trans || ENST00000523322.5_FYN_trans || ENST00000574776.6_CTNS_trans || ENST00000535459.5_SOD2_trans || ENST00000491885.6_FYN_trans || ENST00000412236.1_MFN2_trans || ENST00000564148.1_MPV17L_trans || ENST00000444836.5_MFN2_trans || ENST00000444946.6_SOD2_trans || ENST00000523238.5_FYN_trans || ENST000003963…	StringTie-MCI
ENST00000470714.5	0.00233829	0.151416	2.05388e-08	hydrogen_peroxide	0.650754	1.26507e-24	POS	ENST00000452111.5_CTNS_trans || ENST00000495927.5_FYN_trans || ENST00000293217.10_ACOX1_trans || ENST00000558996.5_DUOXA1_trans || ENST00000523322.5_FYN_trans || ENST00000574776.6_CTNS_trans || ENST00000673965.1_CTNS_trans || ENST00000535459.5_SOD2_trans || ENST00000264657.9_STAT3_trans || ENST00000467921.6_FYN_trans || ENST00000491885.6_FYN_trans || ENST00000412236.1_MFN2_trans || ENST0000056414…	StringTie-MCI
ENST00000661100.1	0.000799888	0.170744	2.1251e-09	hydrogen_peroxide	0.640829	1.04885e-23	POS	ENST00000495927.5_FYN_trans || ENST00000293217.10_ACOX1_trans || ENST00000523322.5_FYN_trans || ENST00000574776.6_CTNS_trans || ENST00000673965.1_CTNS_trans || ENST00000535459.5_SOD2_trans || ENST00000491885.6_FYN_trans || ENST00000412236.1_MFN2_trans || ENST00000564148.1_MPV17L_trans || ENST00000467663.5_CTNS_trans || ENST00000444836.5_MFN2_trans || ENST00000444946.6_SOD2_trans || ENST0000039638…	StringTie-MCI
ENST00000553181.6	0.000430095	0.129769	2.47822e-07	hydrogen_peroxide	0.634309	4.03726e-23	POS	ENST00000452111.5_CTNS_trans || ENST00000495927.5_FYN_trans || ENST00000293217.10_ACOX1_trans || ENST00000558996.5_DUOXA1_trans || ENST00000523322.5_FYN_trans || ENST00000574776.6_CTNS_trans || ENST00000673965.1_CTNS_trans || ENST00000535459.5_SOD2_trans || ENST00000264657.9_STAT3_trans || ENST00000467921.6_FYN_trans || ENST00000491885.6_FYN_trans || ENST00000412236.1_MFN2_trans || ENST0000056414…	StringTie-MCI
ENST00000635852.1	0.00116676	0.108593	2.70612e-06	hydrogen_peroxide	0.631704	6.85622e-23	POS	ENST00000613425.4_DUOXA1_trans || ENST00000495927.5_FYN_trans || ENST00000293217.10_ACOX1_trans || ENST00000523322.5_FYN_trans || ENST00000574776.6_CTNS_trans || ENST00000535459.5_SOD2_trans || ENST00000491885.6_FYN_trans || ENST00000412236.1_MFN2_trans || ENST00000564148.1_MPV17L_trans || ENST00000444836.5_MFN2_trans || ENST00000444946.6_SOD2_trans || ENST00000452684.2_SOD2_trans || ENST00000396…	StringTie-MCI
ENST00000437367.3	0.00259091	0.126764	3.48838e-07	hydrogen_peroxide	0.629863	9.93748e-23	POS	ENST00000293217.10_ACOX1_trans || ENST00000558996.5_DUOXA1_trans || ENST00000523322.5_FYN_trans || ENST00000574776.6_CTNS_trans || ENST00000535459.5_SOD2_trans || ENST00000264657.9_STAT3_trans || ENST00000467921.6_FYN_trans || ENST00000491885.6_FYN_trans || ENST00000412236.1_MFN2_trans || ENST00000564148.1_MPV17L_trans || ENST00000484067.6_FYN_trans || ENST00000467663.5_CTNS_trans || ENST00000559…	StringTie-MCI
ENST00000645056.1	0.000208654	0.183142	4.84079e-10	hydrogen_peroxide	0.628713	1.25164e-22	POS	ENST00000613425.4_DUOXA1_trans || ENST00000495927.5_FYN_trans || ENST00000293217.10_ACOX1_trans || ENST00000558996.5_DUOXA1_trans || ENST00000523322.5_FYN_trans || ENST00000574776.6_CTNS_trans || ENST00000535459.5_SOD2_trans || ENST00000491885.6_FYN_trans || ENST00000412236.1_MFN2_trans || ENST00000564148.1_MPV17L_trans || ENST00000484067.6_FYN_trans || ENST00000467663.5_CTNS_trans || ENST0000044…	StringTie-MCI
ENST00000448359.1	0.00610015	0.125679	3.94556e-07	hydrogen_peroxide	0.625795	2.23759e-22	POS	ENST00000613425.4_DUOXA1_trans || ENST00000495927.5_FYN_trans || ENST00000293217.10_ACOX1_trans || ENST00000523322.5_FYN_trans || ENST00000574776.6_CTNS_trans || ENST00000046640.9_CTNS_trans || ENST00000535459.5_SOD2_trans || ENST00000264657.9_STAT3_trans || ENST00000491885.6_FYN_trans || ENST00000412236.1_MFN2_trans || ENST00000564148.1_MPV17L_trans || ENST00000444836.5_MFN2_trans || ENST0000044…	StringTie-MCI
ENST00000654827.1	0.00359935	0.187131	2.99501e-10	hydrogen_peroxide	0.6195	7.6741e-22	POS	ENST00000495927.5_FYN_trans || ENST00000293217.10_ACOX1_trans || ENST00000576979.1_CTNS_trans || ENST00000523322.5_FYN_trans || ENST00000574776.6_CTNS_trans || ENST00000535459.5_SOD2_trans || ENST00000491885.6_FYN_trans || ENST00000412236.1_MFN2_trans || ENST00000564148.1_MPV17L_trans || ENST00000484067.6_FYN_trans || ENST00000467663.5_CTNS_trans || ENST00000444836.5_MFN2_trans || ENST00000444946…	StringTie-MCI
ENST00000413665.5	0.00101531	0.116358	1.1318e-06	hydrogen_peroxide	0.618571	9.18336e-22	POS	ENST00000613425.4_DUOXA1_trans || ENST00000452111.5_CTNS_trans || ENST00000495927.5_FYN_trans || ENST00000293217.10_ACOX1_trans || ENST00000558996.5_DUOXA1_trans || ENST00000523322.5_FYN_trans || ENST00000574776.6_CTNS_trans || ENST00000673965.1_CTNS_trans || ENST00000535459.5_SOD2_trans || ENST00000264657.9_STAT3_trans || ENST00000491885.6_FYN_trans || ENST00000412236.1_MFN2_trans || ENST0000056…	StringTie-MCI
ENST00000659973.1	0.000881221	0.180936	6.30781e-10	hydrogen_peroxide	0.609426	5.21137e-21	POS	ENST00000613425.4_DUOXA1_trans || ENST00000495927.5_FYN_trans || ENST00000293217.10_ACOX1_trans || ENST00000576979.1_CTNS_trans || ENST00000558996.5_DUOXA1_trans || ENST00000523322.5_FYN_trans || ENST00000535459.5_SOD2_trans || ENST00000491885.6_FYN_trans || ENST00000412236.1_MFN2_trans || ENST00000564148.1_MPV17L_trans || ENST00000484067.6_FYN_trans || ENST00000444946.6_SOD2_trans || ENST0000045…	StringTie-MCI
ENST00000501931.1	0.000322469	0.0842863	4.01931e-05	hydrogen_peroxide	0.607411	7.58316e-21	POS	ENST00000495927.5_FYN_trans || ENST00000293217.10_ACOX1_trans || ENST00000558996.5_DUOXA1_trans || ENST00000574776.6_CTNS_trans || ENST00000673965.1_CTNS_trans || ENST00000535459.5_SOD2_trans || ENST00000491885.6_FYN_trans || ENST00000412236.1_MFN2_trans || ENST00000564148.1_MPV17L_trans || ENST00000484067.6_FYN_trans || ENST00000467663.5_CTNS_trans || ENST00000444836.5_MFN2_trans || ENST00000444…	StringTie-MCI
ENST00000529456.1	0.00222911	0.134852	1.38713e-07	hydrogen_peroxide	0.598018	4.20664e-20	POS	ENST00000613425.4_DUOXA1_trans || ENST00000452111.5_CTNS_trans || ENST00000495927.5_FYN_trans || ENST00000293217.10_ACOX1_trans || ENST00000558996.5_DUOXA1_trans || ENST00000523322.5_FYN_trans || ENST00000574776.6_CTNS_trans || ENST00000535459.5_SOD2_trans || ENST00000264657.9_STAT3_trans || ENST00000491885.6_FYN_trans || ENST00000412236.1_MFN2_trans || ENST00000564148.1_MPV17L_trans || ENST00000…	StringTie-MCI
ENST00000422145.7	0.00052847	0.173568	1.51987e-09	hydrogen_peroxide	0.597561	4.56642e-20	POS	ENST00000452111.5_CTNS_trans || ENST00000495927.5_FYN_trans || ENST00000293217.10_ACOX1_trans || ENST00000558996.5_DUOXA1_trans || ENST00000523322.5_FYN_trans || ENST00000574776.6_CTNS_trans || ENST00000046640.9_CTNS_trans || ENST00000535459.5_SOD2_trans || ENST00000264657.9_STAT3_trans || ENST00000491885.6_FYN_trans || ENST00000412236.1_MFN2_trans || ENST00000564148.1_MPV17L_trans || ENST0000046…	StringTie-MCI
ENST00000657111.1	0.000313376	0.155388	1.29323e-08	hydrogen_peroxide	0.584595	4.42606e-19	POS	ENST00000495927.5_FYN_trans || ENST00000293217.10_ACOX1_trans || ENST00000523322.5_FYN_trans || ENST00000574776.6_CTNS_trans || ENST00000535459.5_SOD2_trans || ENST00000491885.6_FYN_trans || ENST00000412236.1_MFN2_trans || ENST00000484067.6_FYN_trans || ENST00000467663.5_CTNS_trans || ENST00000444946.6_SOD2_trans || ENST00000523238.5_FYN_trans || ENST00000396385.4_MPV17L_trans || ENST00000449343.…	StringTie-MCI
ENST00000422128.6	0.00564015	0.141357	6.57521e-08	hydrogen_peroxide	0.579327	1.08235e-18	POS	ENST00000613425.4_DUOXA1_trans || ENST00000452111.5_CTNS_trans || ENST00000495927.5_FYN_trans || ENST00000293217.10_ACOX1_trans || ENST00000523322.5_FYN_trans || ENST00000046640.9_CTNS_trans || ENST00000535459.5_SOD2_trans || ENST00000264657.9_STAT3_trans || ENST00000467921.6_FYN_trans || ENST00000491885.6_FYN_trans || ENST00000412236.1_MFN2_trans || ENST00000564148.1_MPV17L_trans || ENST00000484…	StringTie-MCI
ENST00000652694.2	0.00088421	0.0670483	0.000266726	hydrogen_peroxide	0.578024	1.34705e-18	POS	ENST00000613425.4_DUOXA1_trans || ENST00000495927.5_FYN_trans || ENST00000293217.10_ACOX1_trans || ENST00000484391.5_MFN2_trans || ENST00000591857.5_ACOX1_trans || ENST00000523322.5_FYN_trans || ENST00000574776.6_CTNS_trans || ENST00000673965.1_CTNS_trans || ENST00000535459.5_SOD2_trans || ENST00000491885.6_FYN_trans || ENST00000412236.1_MFN2_trans || ENST00000564148.1_MPV17L_trans || ENST0000048…	StringTie-MCI
ENST00000657743.1	0.000613876	0.151077	2.1364e-08	hydrogen_peroxide	0.573458	2.87683e-18	POS	ENST00000293217.10_ACOX1_trans || ENST00000523322.5_FYN_trans || ENST00000574776.6_CTNS_trans || ENST00000673965.1_CTNS_trans || ENST00000535459.5_SOD2_trans || ENST00000264657.9_STAT3_trans || ENST00000491885.6_FYN_trans || ENST00000412236.1_MFN2_trans || ENST00000444836.5_MFN2_trans || ENST00000444946.6_SOD2_trans || ENST00000523238.5_FYN_trans || ENST00000396385.4_MPV17L_trans || ENST000002353…	StringTie-MCI
ENST00000668102.1	0.00136409	0.151625	2.00474e-08	hydrogen_peroxide	0.571812	3.77098e-18	POS	ENST00000293217.10_ACOX1_trans || ENST00000523322.5_FYN_trans || ENST00000574776.6_CTNS_trans || ENST00000673965.1_CTNS_trans || ENST00000264657.9_STAT3_trans || ENST00000491885.6_FYN_trans || ENST00000564148.1_MPV17L_trans || ENST00000467663.5_CTNS_trans || ENST00000444836.5_MFN2_trans || ENST00000444946.6_SOD2_trans || ENST00000523238.5_FYN_trans || ENST00000229471.8_FYN_trans || ENST0000039638…	StringTie-MCI
ENST00000650513.1	0.00254017	0.122078	5.93366e-07	hydrogen_peroxide	0.568742	6.22164e-18	POS	ENST00000293217.10_ACOX1_trans || ENST00000558996.5_DUOXA1_trans || ENST00000574776.6_CTNS_trans || ENST00000467921.6_FYN_trans || ENST00000491885.6_FYN_trans || ENST00000564148.1_MPV17L_trans || ENST00000467663.5_CTNS_trans || ENST00000444836.5_MFN2_trans || ENST00000444946.6_SOD2_trans || ENST00000396385.4_MPV17L_trans || ENST00000235329.10_MFN2_trans || ENST00000471959.2_FYN_trans || ENST00000…	StringTie-MCI
ENST00000522718.5	0.000380958	0.152469	1.81728e-08	hydrogen_peroxide	0.567924	7.10399e-18	POS	ENST00000452111.5_CTNS_trans || ENST00000495927.5_FYN_trans || ENST00000293217.10_ACOX1_trans || ENST00000576979.1_CTNS_trans || ENST00000558996.5_DUOXA1_trans || ENST00000523322.5_FYN_trans || ENST00000046640.9_CTNS_trans || ENST00000535459.5_SOD2_trans || ENST00000264657.9_STAT3_trans || ENST00000491885.6_FYN_trans || ENST00000412236.1_MFN2_trans || ENST00000564148.1_MPV17L_trans || ENST0000048…	StringTie-MCI
ENST00000660125.1	0.00023866	0.133705	1.58169e-07	hydrogen_peroxide	0.564889	1.15794e-17	POS	ENST00000293217.10_ACOX1_trans || ENST00000558996.5_DUOXA1_trans || ENST00000523322.5_FYN_trans || ENST00000574776.6_CTNS_trans || ENST00000535459.5_SOD2_trans || ENST00000491885.6_FYN_trans || ENST00000412236.1_MFN2_trans || ENST00000564148.1_MPV17L_trans || ENST00000467663.5_CTNS_trans || ENST00000444836.5_MFN2_trans || ENST00000444946.6_SOD2_trans || ENST00000396385.4_MPV17L_trans || ENST00000…	StringTie-MCI
ENST00000668140.1	0.000454638	0.142367	5.85315e-08	hydrogen_peroxide	0.561028	2.14062e-17	POS	ENST00000613425.4_DUOXA1_trans || ENST00000495927.5_FYN_trans || ENST00000293217.10_ACOX1_trans || ENST00000523322.5_FYN_trans || ENST00000574776.6_CTNS_trans || ENST00000535459.5_SOD2_trans || ENST00000491885.6_FYN_trans || ENST00000412236.1_MFN2_trans || ENST00000564148.1_MPV17L_trans || ENST00000484067.6_FYN_trans || ENST00000444836.5_MFN2_trans || ENST00000444946.6_SOD2_trans || ENST000004526…	StringTie-MCI
ENST00000656954.1	0.000565735	0.102692	5.231e-06	hydrogen_peroxide	0.551158	9.93475e-17	POS	ENST00000495927.5_FYN_trans || ENST00000293217.10_ACOX1_trans || ENST00000576979.1_CTNS_trans || ENST00000523322.5_FYN_trans || ENST00000574776.6_CTNS_trans || ENST00000673965.1_CTNS_trans || ENST00000535459.5_SOD2_trans || ENST00000491885.6_FYN_trans || ENST00000412236.1_MFN2_trans || ENST00000564148.1_MPV17L_trans || ENST00000484067.6_FYN_trans || ENST00000467663.5_CTNS_trans || ENST00000444836…	StringTie-MCI
ENST00000670931.1	0.000165089	0.177062	1.00238e-09	hydrogen_peroxide	0.547612	1.7034e-16	POS	ENST00000452111.5_CTNS_trans || ENST00000495927.5_FYN_trans || ENST00000293217.10_ACOX1_trans || ENST00000576979.1_CTNS_trans || ENST00000558996.5_DUOXA1_trans || ENST00000523322.5_FYN_trans || ENST00000574776.6_CTNS_trans || ENST00000535459.5_SOD2_trans || ENST00000491885.6_FYN_trans || ENST00000412236.1_MFN2_trans || ENST00000523238.5_FYN_trans || ENST00000396385.4_MPV17L_trans || ENST000002353…	StringTie-MCI
ENST00000494582.2	0.000206828	0.123619	4.98404e-07	hydrogen_peroxide	0.546867	1.9062e-16	POS	ENST00000293217.10_ACOX1_trans || ENST00000523322.5_FYN_trans || ENST00000574776.6_CTNS_trans || ENST00000491885.6_FYN_trans || ENST00000412236.1_MFN2_trans || ENST00000564148.1_MPV17L_trans || ENST00000444836.5_MFN2_trans || ENST00000396385.4_MPV17L_trans || ENST00000235329.10_MFN2_trans || ENST00000471959.2_FYN_trans || ENST00000490079.5_MFN2_trans || ENST00000381870.8_CTNS_trans || ENST0000056…	StringTie-MCI
ENST00000658596.1	0.00106001	0.196924	9.13093e-11	hydrogen_peroxide	0.545389	2.38058e-16	POS	ENST00000293217.10_ACOX1_trans || ENST00000523322.5_FYN_trans || ENST00000574776.6_CTNS_trans || ENST00000535459.5_SOD2_trans || ENST00000491885.6_FYN_trans || ENST00000412236.1_MFN2_trans || ENST00000564148.1_MPV17L_trans || ENST00000467663.5_CTNS_trans || ENST00000444836.5_MFN2_trans || ENST00000424319.5_NOX4_trans || ENST00000444946.6_SOD2_trans || ENST00000396385.4_MPV17L_trans || ENST0000023…	StringTie-MCI
ENST00000608917.1	0.000867031	0.0780086	8.01884e-05	hydrogen_peroxide	0.544602	2.67872e-16	POS	ENST00000495927.5_FYN_trans || ENST00000293217.10_ACOX1_trans || ENST00000576979.1_CTNS_trans || ENST00000558996.5_DUOXA1_trans || ENST00000523322.5_FYN_trans || ENST00000673965.1_CTNS_trans || ENST00000566534.5_CYBA_trans || ENST00000535459.5_SOD2_trans || ENST00000264657.9_STAT3_trans || ENST00000491885.6_FYN_trans || ENST00000564148.1_MPV17L_trans || ENST00000484067.6_FYN_trans || ENST00000467…	StringTie-MCI
ENST00000656926.1	0.000589876	0.125453	4.0483e-07	hydrogen_peroxide	0.538426	6.68767e-16	POS	ENST00000293217.10_ACOX1_trans || ENST00000558996.5_DUOXA1_trans || ENST00000523322.5_FYN_trans || ENST00000574776.6_CTNS_trans || ENST00000535459.5_SOD2_trans || ENST00000491885.6_FYN_trans || ENST00000412236.1_MFN2_trans || ENST00000564148.1_MPV17L_trans || ENST00000467663.5_CTNS_trans || ENST00000444836.5_MFN2_trans || ENST00000532825.5_NOX4_trans || ENST00000444946.6_SOD2_trans || ENST0000052…	StringTie-MCI
ENST00000451940.6	0.0028405	0.151189	2.10891e-08	hydrogen_peroxide	0.537027	8.20586e-16	POS	ENST00000452111.5_CTNS_trans || ENST00000495927.5_FYN_trans || ENST00000293217.10_ACOX1_trans || ENST00000576979.1_CTNS_trans || ENST00000558996.5_DUOXA1_trans || ENST00000523322.5_FYN_trans || ENST00000574776.6_CTNS_trans || ENST00000046640.9_CTNS_trans || ENST00000535459.5_SOD2_trans || ENST00000264657.9_STAT3_trans || ENST00000467921.6_FYN_trans || ENST00000491885.6_FYN_trans || ENST0000041223…	StringTie-MCI
ENST00000662362.1	0.0177292	0.0692871	0.000208732	hydrogen_peroxide	0.534143	1.2475e-15	POS	ENST00000293217.10_ACOX1_trans || ENST00000558996.5_DUOXA1_trans || ENST00000467921.6_FYN_trans || ENST00000491885.6_FYN_trans || ENST00000412236.1_MFN2_trans || ENST00000444836.5_MFN2_trans || ENST00000444946.6_SOD2_trans || ENST00000396385.4_MPV17L_trans || ENST00000235329.10_MFN2_trans || ENST00000560572.5_DUOXA1_trans || ENST00000471959.2_FYN_trans || ENST00000567174.5_CYBA_trans || ENST00000…	StringTie-MCI
ENST00000655681.1	0.000237887	0.134573	1.43223e-07	hydrogen_peroxide	0.530191	2.2007e-15	POS	ENST00000452111.5_CTNS_trans || ENST00000495927.5_FYN_trans || ENST00000293217.10_ACOX1_trans || ENST00000517419.5_FYN_trans || ENST00000523322.5_FYN_trans || ENST00000574776.6_CTNS_trans || ENST00000535459.5_SOD2_trans || ENST00000467921.6_FYN_trans || ENST00000491885.6_FYN_trans || ENST00000412236.1_MFN2_trans || ENST00000564148.1_MPV17L_trans || ENST00000467663.5_CTNS_trans || ENST00000444836.…	StringTie-MCI
ENST00000617529.1	0.000169897	0.0800503	6.40699e-05	hydrogen_peroxide	0.525749	4.12862e-15	POS	ENST00000613425.4_DUOXA1_trans || ENST00000495927.5_FYN_trans || ENST00000293217.10_ACOX1_trans || ENST00000558996.5_DUOXA1_trans || ENST00000523322.5_FYN_trans || ENST00000574776.6_CTNS_trans || ENST00000673965.1_CTNS_trans || ENST00000535459.5_SOD2_trans || ENST00000491885.6_FYN_trans || ENST00000412236.1_MFN2_trans || ENST00000564148.1_MPV17L_trans || ENST00000444836.5_MFN2_trans || ENST000004…	StringTie-MCI
ENST00000620145.4	0.0375792	0.123888	4.83398e-07	hydrogen_peroxide	0.522167	6.81131e-15	POS	ENST00000613425.4_DUOXA1_trans || ENST00000495927.5_FYN_trans || ENST00000293217.10_ACOX1_trans || ENST00000558996.5_DUOXA1_trans || ENST00000523322.5_FYN_trans || ENST00000574776.6_CTNS_trans || ENST00000535459.5_SOD2_trans || ENST00000491885.6_FYN_trans || ENST00000412236.1_MFN2_trans || ENST00000564148.1_MPV17L_trans || ENST00000484067.6_FYN_trans || ENST00000467663.5_CTNS_trans || ENST0000044…	StringTie-MCI
ENST00000663633.1	0.000174209	0.116344	1.13348e-06	hydrogen_peroxide	0.51014	3.50776e-14	POS	ENST00000613425.4_DUOXA1_trans || ENST00000452111.5_CTNS_trans || ENST00000495927.5_FYN_trans || ENST00000293217.10_ACOX1_trans || ENST00000523322.5_FYN_trans || ENST00000574776.6_CTNS_trans || ENST00000535459.5_SOD2_trans || ENST00000491885.6_FYN_trans || ENST00000412236.1_MFN2_trans || ENST00000564148.1_MPV17L_trans || ENST00000444946.6_SOD2_trans || ENST00000396385.4_MPV17L_trans || ENST000002…	StringTie-MCI
ENST00000657516.1	0.000252035	0.0857086	3.43608e-05	hydrogen_peroxide	0.506021	6.05886e-14	POS	ENST00000495927.5_FYN_trans || ENST00000293217.10_ACOX1_trans || ENST00000484391.5_MFN2_trans || ENST00000558996.5_DUOXA1_trans || ENST00000523322.5_FYN_trans || ENST00000574776.6_CTNS_trans || ENST00000535459.5_SOD2_trans || ENST00000491885.6_FYN_trans || ENST00000412236.1_MFN2_trans || ENST00000564148.1_MPV17L_trans || ENST00000484067.6_FYN_trans || ENST00000467663.5_CTNS_trans || ENST000004448…	StringTie-MCI
ENST00000664664.1	0.00212249	0.0669808	0.000268706	hydrogen_peroxide	0.50458	7.32342e-14	POS	ENST00000293217.10_ACOX1_trans || ENST00000574776.6_CTNS_trans || ENST00000566534.5_CYBA_trans || ENST00000535459.5_SOD2_trans || ENST00000264657.9_STAT3_trans || ENST00000467921.6_FYN_trans || ENST00000491885.6_FYN_trans || ENST00000523238.5_FYN_trans || ENST00000396385.4_MPV17L_trans || ENST00000235329.10_MFN2_trans || ENST00000471959.2_FYN_trans || ENST00000490079.5_MFN2_trans || ENST000005671…	StringTie-MCI
ENST00000650337.1	0.000268726	0.107191	3.16587e-06	hydrogen_peroxide	0.503114	8.87167e-14	POS	ENST00000613425.4_DUOXA1_trans || ENST00000293217.10_ACOX1_trans || ENST00000523322.5_FYN_trans || ENST00000574776.6_CTNS_trans || ENST00000491885.6_FYN_trans || ENST00000412236.1_MFN2_trans || ENST00000564148.1_MPV17L_trans || ENST00000467663.5_CTNS_trans || ENST00000444946.6_SOD2_trans || ENST00000235329.10_MFN2_trans || ENST00000471959.2_FYN_trans || ENST00000546260.5_SOD2_trans || ENST0000038…	StringTie-MCI
ENST00000669840.1	0.000287873	0.184426	4.14849e-10	hydrogen_peroxide	0.502211	9.98059e-14	POS	ENST00000613425.4_DUOXA1_trans || ENST00000495927.5_FYN_trans || ENST00000293217.10_ACOX1_trans || ENST00000517419.5_FYN_trans || ENST00000558996.5_DUOXA1_trans || ENST00000523322.5_FYN_trans || ENST00000574776.6_CTNS_trans || ENST00000673965.1_CTNS_trans || ENST00000046640.9_CTNS_trans || ENST00000535459.5_SOD2_trans || ENST00000467921.6_FYN_trans || ENST00000491885.6_FYN_trans || ENST0000041223…	StringTie-MCI
ENST00000660430.1	0.00104429	0.0984362	8.40001e-06	hydrogen_peroxide	0.499333	1.44924e-13	POS	ENST00000293217.10_ACOX1_trans || ENST00000558996.5_DUOXA1_trans || ENST00000264657.9_STAT3_trans || ENST00000491885.6_FYN_trans || ENST00000564148.1_MPV17L_trans || ENST00000484067.6_FYN_trans || ENST00000467663.5_CTNS_trans || ENST00000444836.5_MFN2_trans || ENST00000289473.10_NCF1_trans || ENST00000444946.6_SOD2_trans || ENST00000523238.5_FYN_trans || ENST00000396385.4_MPV17L_trans || ENST0000…	StringTie-MCI
ENST00000654568.1	0.000172469	0.126617	3.5469e-07	hydrogen_peroxide	0.496402	2.1113e-13	POS	ENST00000293217.10_ACOX1_trans || ENST00000523322.5_FYN_trans || ENST00000535459.5_SOD2_trans || ENST00000491885.6_FYN_trans || ENST00000412236.1_MFN2_trans || ENST00000444946.6_SOD2_trans || ENST00000452684.2_SOD2_trans || ENST00000396385.4_MPV17L_trans || ENST00000235329.10_MFN2_trans || ENST00000490079.5_MFN2_trans || ENST00000546260.5_SOD2_trans || ENST00000389995.4_SOD1_trans || ENST00000488…	StringTie-MCI
ENST00000664454.1	0.000891577	0.12382	4.87173e-07	hydrogen_peroxide	0.494292	2.76185e-13	POS	ENST00000613425.4_DUOXA1_trans || ENST00000452111.5_CTNS_trans || ENST00000495927.5_FYN_trans || ENST00000293217.10_ACOX1_trans || ENST00000576979.1_CTNS_trans || ENST00000558996.5_DUOXA1_trans || ENST00000523322.5_FYN_trans || ENST00000673965.1_CTNS_trans || ENST00000264657.9_STAT3_trans || ENST00000491885.6_FYN_trans || ENST00000412236.1_MFN2_trans || ENST00000564148.1_MPV17L_trans || ENST00000…	StringTie-MCI
ENST00000663480.1	0.000587973	0.160342	7.24413e-09	hydrogen_peroxide	0.491188	4.08653e-13	POS	ENST00000452111.5_CTNS_trans || ENST00000293217.10_ACOX1_trans || ENST00000576979.1_CTNS_trans || ENST00000558996.5_DUOXA1_trans || ENST00000523322.5_FYN_trans || ENST00000574776.6_CTNS_trans || ENST00000535459.5_SOD2_trans || ENST00000264657.9_STAT3_trans || ENST00000467921.6_FYN_trans || ENST00000491885.6_FYN_trans || ENST00000412236.1_MFN2_trans || ENST00000564148.1_MPV17L_trans || ENST0000048…	StringTie-MCI
ENST00000549278.2	9.1194e-05	0.122218	5.84079e-07	hydrogen_peroxide	0.490489	4.46108e-13	POS	ENST00000495927.5_FYN_trans || ENST00000293217.10_ACOX1_trans || ENST00000517419.5_FYN_trans || ENST00000523322.5_FYN_trans || ENST00000574776.6_CTNS_trans || ENST00000535459.5_SOD2_trans || ENST00000467921.6_FYN_trans || ENST00000491885.6_FYN_trans || ENST00000412236.1_MFN2_trans || ENST00000484067.6_FYN_trans || ENST00000467663.5_CTNS_trans || ENST00000444836.5_MFN2_trans || ENST00000444946.6_S…	StringTie-MCI
ENST00000658586.1	0.00153563	0.153588	1.59524e-08	hydrogen_peroxide	0.485963	7.83387e-13	POS	ENST00000452111.5_CTNS_trans || ENST00000495927.5_FYN_trans || ENST00000293217.10_ACOX1_trans || ENST00000558996.5_DUOXA1_trans || ENST00000523322.5_FYN_trans || ENST00000535459.5_SOD2_trans || ENST00000491885.6_FYN_trans || ENST00000412236.1_MFN2_trans || ENST00000564148.1_MPV17L_trans || ENST00000444836.5_MFN2_trans || ENST00000444946.6_SOD2_trans || ENST00000396385.4_MPV17L_trans || ENST000002…	StringTie-MCI
ENST00000654705.1	0.000352498	0.136026	1.21265e-07	hydrogen_peroxide	0.4838	1.02227e-12	POS	ENST00000495927.5_FYN_trans || ENST00000293217.10_ACOX1_trans || ENST00000558996.5_DUOXA1_trans || ENST00000523322.5_FYN_trans || ENST00000574776.6_CTNS_trans || ENST00000535459.5_SOD2_trans || ENST00000264657.9_STAT3_trans || ENST00000491885.6_FYN_trans || ENST00000412236.1_MFN2_trans || ENST00000564148.1_MPV17L_trans || ENST00000424319.5_NOX4_trans || ENST00000444946.6_SOD2_trans || ENST0000052…	StringTie-MCI
ENST00000653837.1	0.000301519	0.143341	5.23129e-08	hydrogen_peroxide	0.483382	1.07607e-12	POS	ENST00000569630.5_CYP1A1_trans || ENST00000452111.5_CTNS_trans || ENST00000293217.10_ACOX1_trans || ENST00000517419.5_FYN_trans || ENST00000558996.5_DUOXA1_trans || ENST00000523322.5_FYN_trans || ENST00000574776.6_CTNS_trans || ENST00000535459.5_SOD2_trans || ENST00000491885.6_FYN_trans || ENST00000412236.1_MFN2_trans || ENST00000564148.1_MPV17L_trans || ENST00000484067.6_FYN_trans || ENST0000046…	StringTie-MCI
ENST00000593169.2	0.000345886	0.081905	5.22446e-05	hydrogen_peroxide	0.480407	1.54631e-12	POS	ENST00000293217.10_ACOX1_trans || ENST00000558996.5_DUOXA1_trans || ENST00000574776.6_CTNS_trans || ENST00000491885.6_FYN_trans || ENST00000564148.1_MPV17L_trans || ENST00000467663.5_CTNS_trans || ENST00000559644.5_DUOXA1_trans || ENST00000396385.4_MPV17L_trans || ENST00000235329.10_MFN2_trans || ENST00000471959.2_FYN_trans || ENST00000567174.5_CYBA_trans || ENST00000381870.8_CTNS_trans || ENST00…	StringTie-MCI
ENST00000659405.1	8.32354e-05	0.0890416	2.37849e-05	hydrogen_peroxide	0.479632	1.69855e-12	POS	ENST00000293217.10_ACOX1_trans || ENST00000558996.5_DUOXA1_trans || ENST00000523322.5_FYN_trans || ENST00000574776.6_CTNS_trans || ENST00000673965.1_CTNS_trans || ENST00000535459.5_SOD2_trans || ENST00000491885.6_FYN_trans || ENST00000412236.1_MFN2_trans || ENST00000467663.5_CTNS_trans || ENST00000444946.6_SOD2_trans || ENST00000235329.10_MFN2_trans || ENST00000471959.2_FYN_trans || ENST000005462…	StringTie-MCI
ENST00000655798.1	0.000747069	0.0998063	7.2132e-06	hydrogen_peroxide	0.478268	2.00233e-12	POS	ENST00000293217.10_ACOX1_trans || ENST00000574776.6_CTNS_trans || ENST00000491885.6_FYN_trans || ENST00000412236.1_MFN2_trans || ENST00000564148.1_MPV17L_trans || ENST00000444836.5_MFN2_trans || ENST00000444946.6_SOD2_trans || ENST00000396385.4_MPV17L_trans || ENST00000235329.10_MFN2_trans || ENST00000471959.2_FYN_trans || ENST00000567174.5_CYBA_trans || ENST00000546260.5_SOD2_trans || ENST000003…	StringTie-MCI
ENST00000378180.8	0.00176545	0.0876418	2.7761e-05	hydrogen_peroxide	0.474228	3.24725e-12	POS	ENST00000569630.5_CYP1A1_trans || ENST00000452111.5_CTNS_trans || ENST00000495927.5_FYN_trans || ENST00000293217.10_ACOX1_trans || ENST00000523322.5_FYN_trans || ENST00000566534.5_CYBA_trans || ENST00000046640.9_CTNS_trans || ENST00000264657.9_STAT3_trans || ENST00000467921.6_FYN_trans || ENST00000412236.1_MFN2_trans || ENST00000289473.10_NCF1_trans || ENST00000444946.6_SOD2_trans || ENST00000523…	StringTie-MCI
ENST00000655797.1	0.000361785	0.107928	2.9153e-06	hydrogen_peroxide	0.472093	4.1815e-12	POS	ENST00000495927.5_FYN_trans || ENST00000293217.10_ACOX1_trans || ENST00000484391.5_MFN2_trans || ENST00000558996.5_DUOXA1_trans || ENST00000523322.5_FYN_trans || ENST00000574776.6_CTNS_trans || ENST00000535459.5_SOD2_trans || ENST00000491885.6_FYN_trans || ENST00000412236.1_MFN2_trans || ENST00000564148.1_MPV17L_trans || ENST00000484067.6_FYN_trans || ENST00000444836.5_MFN2_trans || ENST000004449…	StringTie-MCI
ENST00000594950.5	0.000808781	0.151382	2.06201e-08	hydrogen_peroxide	0.467794	6.92207e-12	POS	ENST00000613425.4_DUOXA1_trans || ENST00000495927.5_FYN_trans || ENST00000293217.10_ACOX1_trans || ENST00000576979.1_CTNS_trans || ENST00000517419.5_FYN_trans || ENST00000558996.5_DUOXA1_trans || ENST00000523322.5_FYN_trans || ENST00000574776.6_CTNS_trans || ENST00000535459.5_SOD2_trans || ENST00000264657.9_STAT3_trans || ENST00000467921.6_FYN_trans || ENST00000412236.1_MFN2_trans || ENST00000484…	StringTie-MCI
ENST00000658944.1	0.00015786	0.113063	1.63945e-06	hydrogen_peroxide	0.464741	9.85946e-12	POS	ENST00000613425.4_DUOXA1_trans || ENST00000293217.10_ACOX1_trans || ENST00000484391.5_MFN2_trans || ENST00000517419.5_FYN_trans || ENST00000523322.5_FYN_trans || ENST00000574776.6_CTNS_trans || ENST00000535459.5_SOD2_trans || ENST00000491885.6_FYN_trans || ENST00000412236.1_MFN2_trans || ENST00000484067.6_FYN_trans || ENST00000467663.5_CTNS_trans || ENST00000444836.5_MFN2_trans || ENST00000444946…	StringTie-MCI
ENST00000663810.1	0.000316074	0.182801	5.04319e-10	hydrogen_peroxide	0.463323	1.16053e-11	POS	ENST00000495927.5_FYN_trans || ENST00000293217.10_ACOX1_trans || ENST00000576979.1_CTNS_trans || ENST00000558996.5_DUOXA1_trans || ENST00000523322.5_FYN_trans || ENST00000046640.9_CTNS_trans || ENST00000491885.6_FYN_trans || ENST00000412236.1_MFN2_trans || ENST00000564148.1_MPV17L_trans || ENST00000484067.6_FYN_trans || ENST00000444836.5_MFN2_trans || ENST00000444946.6_SOD2_trans || ENST000004526…	StringTie-MCI
ENST00000554309.1	0.000606859	0.0588316	0.000655474	hydrogen_peroxide	0.458646	1.97693e-11	POS	ENST00000613425.4_DUOXA1_trans || ENST00000495927.5_FYN_trans || ENST00000293217.10_ACOX1_trans || ENST00000558996.5_DUOXA1_trans || ENST00000523322.5_FYN_trans || ENST00000558422.5_DUOXA1_trans || ENST00000535459.5_SOD2_trans || ENST00000264657.9_STAT3_trans || ENST00000491885.6_FYN_trans || ENST00000412236.1_MFN2_trans || ENST00000564148.1_MPV17L_trans || ENST00000467663.5_CTNS_trans || ENST000…	StringTie-MCI
ENST00000667257.1	0.00189159	0.10627	3.50901e-06	hydrogen_peroxide	0.448628	6.02305e-11	POS	ENST00000613425.4_DUOXA1_trans || ENST00000293217.10_ACOX1_trans || ENST00000558996.5_DUOXA1_trans || ENST00000574776.6_CTNS_trans || ENST00000535459.5_SOD2_trans || ENST00000491885.6_FYN_trans || ENST00000412236.1_MFN2_trans || ENST00000564148.1_MPV17L_trans || ENST00000444836.5_MFN2_trans || ENST00000289473.10_NCF1_trans || ENST00000444946.6_SOD2_trans || ENST00000396385.4_MPV17L_trans || ENST0…	StringTie-MCI
ENST00000650759.1	0.000409615	0.0492385	0.00187365	hydrogen_peroxide	0.448203	6.30942e-11	POS	ENST00000495927.5_FYN_trans || ENST00000293217.10_ACOX1_trans || ENST00000558996.5_DUOXA1_trans || ENST00000523322.5_FYN_trans || ENST00000264657.9_STAT3_trans || ENST00000491885.6_FYN_trans || ENST00000412236.1_MFN2_trans || ENST00000564148.1_MPV17L_trans || ENST00000484067.6_FYN_trans || ENST00000467663.5_CTNS_trans || ENST00000396385.4_MPV17L_trans || ENST00000235329.10_MFN2_trans || ENST00000…	StringTie-MCI
ENST00000669762.1	0.00014007	0.0788579	7.30432e-05	hydrogen_peroxide	0.447593	6.74366e-11	POS	ENST00000293217.10_ACOX1_trans || ENST00000558996.5_DUOXA1_trans || ENST00000491885.6_FYN_trans || ENST00000412236.1_MFN2_trans || ENST00000564148.1_MPV17L_trans || ENST00000467663.5_CTNS_trans || ENST00000444836.5_MFN2_trans || ENST00000523238.5_FYN_trans || ENST00000229471.8_FYN_trans || ENST00000396385.4_MPV17L_trans || ENST00000235329.10_MFN2_trans || ENST00000368678.8_FYN_trans || ENST000004…	StringTie-MCI
ENST00000569854.1	4.6056e-05	0.090387	2.04987e-05	hydrogen_peroxide	0.435392	2.4851e-10	POS	ENST00000495927.5_FYN_trans || ENST00000293217.10_ACOX1_trans || ENST00000592329.1_ACOX1_trans || ENST00000523322.5_FYN_trans || ENST00000574776.6_CTNS_trans || ENST00000535459.5_SOD2_trans || ENST00000264657.9_STAT3_trans || ENST00000467921.6_FYN_trans || ENST00000491885.6_FYN_trans || ENST00000412236.1_MFN2_trans || ENST00000564148.1_MPV17L_trans || ENST00000484067.6_FYN_trans || ENST0000046766…	StringTie-MCI
ENST00000663717.1	0.000655262	0.0974097	9.41456e-06	hydrogen_peroxide	0.431137	3.86964e-10	POS	ENST00000613425.4_DUOXA1_trans || ENST00000495927.5_FYN_trans || ENST00000293217.10_ACOX1_trans || ENST00000558996.5_DUOXA1_trans || ENST00000523322.5_FYN_trans || ENST00000574776.6_CTNS_trans || ENST00000535459.5_SOD2_trans || ENST00000264657.9_STAT3_trans || ENST00000491885.6_FYN_trans || ENST00000412236.1_MFN2_trans || ENST00000564148.1_MPV17L_trans || ENST00000484067.6_FYN_trans || ENST000004…	StringTie-MCI
ENST00000648399.1	0.00025506	0.107995	2.89355e-06	hydrogen_peroxide	0.428995	4.82467e-10	POS	ENST00000495927.5_FYN_trans || ENST00000293217.10_ACOX1_trans || ENST00000558996.5_DUOXA1_trans || ENST00000523322.5_FYN_trans || ENST00000574776.6_CTNS_trans || ENST00000046640.9_CTNS_trans || ENST00000535459.5_SOD2_trans || ENST00000491885.6_FYN_trans || ENST00000412236.1_MFN2_trans || ENST00000444946.6_SOD2_trans || ENST00000452684.2_SOD2_trans || ENST00000396385.4_MPV17L_trans || ENST00000235…	StringTie-MCI
ENST00000545630.2	0.0011585	0.0832561	4.50234e-05	hydrogen_peroxide	0.427776	5.46633e-10	POS	ENST00000613425.4_DUOXA1_trans || ENST00000293217.10_ACOX1_trans || ENST00000576979.1_CTNS_trans || ENST00000523322.5_FYN_trans || ENST00000412236.1_MFN2_trans || ENST00000564148.1_MPV17L_trans || ENST00000444836.5_MFN2_trans || ENST00000396385.4_MPV17L_trans || ENST00000235329.10_MFN2_trans || ENST00000567174.5_CYBA_trans || ENST00000546260.5_SOD2_trans || ENST00000389995.4_SOD1_trans || ENST000…	StringTie-MCI
ENST00000668377.1	0.000243595	0.101746	5.81284e-06	hydrogen_peroxide	0.427315	5.73011e-10	POS	ENST00000613425.4_DUOXA1_trans || ENST00000293217.10_ACOX1_trans || ENST00000558996.5_DUOXA1_trans || ENST00000046640.9_CTNS_trans || ENST00000535459.5_SOD2_trans || ENST00000491885.6_FYN_trans || ENST00000412236.1_MFN2_trans || ENST00000564148.1_MPV17L_trans || ENST00000444836.5_MFN2_trans || ENST00000396385.4_MPV17L_trans || ENST00000235329.10_MFN2_trans || ENST00000546260.5_SOD2_trans || ENST0…	StringTie-MCI
ENST00000649036.1	0.00160579	0.0609313	0.000520941	hydrogen_peroxide	0.427219	5.78619e-10	POS	ENST00000293217.10_ACOX1_trans || ENST00000574776.6_CTNS_trans || ENST00000535459.5_SOD2_trans || ENST00000491885.6_FYN_trans || ENST00000412236.1_MFN2_trans || ENST00000444836.5_MFN2_trans || ENST00000444946.6_SOD2_trans || ENST00000443956.7_NCF1_trans || ENST00000396385.4_MPV17L_trans || ENST00000235329.10_MFN2_trans || ENST00000546260.5_SOD2_trans || ENST00000389995.4_SOD1_trans || ENST0000060…	StringTie-MCI
ENST00000422822.1	0.000411402	0.0997722	7.24056e-06	hydrogen_peroxide	0.416758	1.6526e-09	POS	ENST00000495927.5_FYN_trans || ENST00000293217.10_ACOX1_trans || ENST00000523322.5_FYN_trans || ENST00000046640.9_CTNS_trans || ENST00000535459.5_SOD2_trans || ENST00000467921.6_FYN_trans || ENST00000491885.6_FYN_trans || ENST00000412236.1_MFN2_trans || ENST00000564148.1_MPV17L_trans || ENST00000484067.6_FYN_trans || ENST00000467663.5_CTNS_trans || ENST00000444836.5_MFN2_trans || ENST00000444946.…	StringTie-MCI
[truncated: 734 more rows]

## Sheet: superoxide_anion_generation-lnc
Gene	PC1	R-squared	f_test_p_value	Target	Cor.coeff	Cor.pvalue	Total_Direction (from Cor.coeff)	regulated_pcRNA_symbol_type	PC2	PC3	Source
[truncated: 1,882 more rows]

[truncated: 7 more sheets: Mitochondrial_IS-lncRNA, bicarbonate_transporter-lncRNA, aciding_loading_transporter-lnc, ASIC-lncRNA, Intracellular_pH_elevation-lncR, Tau-lncRNA, amyloid-lncRNA]
